# Supplementary material for: Spatial multi-omics identifies early synaptic pruning and context-specific dopaminergic vulnerability in synucleinopathies
Source: Nat Commun. 2026 Jul 21;17:6976. doi: 10.1038/s41467-026-74961-6 (PMC13392254; doi:10.1038/s41467-026-74961-6)
Supplement: Supplementary file 4 — Source Data [file 41467_2026_74961_MOESM4_ESM.xlsx]

## Sheet: Fig_1
Fig. 1e		CON	iLBD	PD	AD	AD+LBP
		549	333	118	417	403
		338	86	124	482	383
		348	257	214	493	396
		409	409	198	514	597
		543	341	154	452	202
		422	214	75
			210	49
				160
				110
Fig. 1f		CON	iLBD	PD	AD	AD + LBP
		2	4	4	0	4
		3	4	4	0	4
		1	4	4	0	4
		0	1	4	0	4
		1	2	4	0	1
		0	3	4
			1	4
				4
				3
Fig. 1g		CON	iLBD	PD	AD	AD + LBP
		195101	1606372	839104	229219	1469813
		261617	998097	1733306	216787	219924
		220390	1820674	1544220	207351	1455576
		550446	311922	689650	206634	1408719
		321657	212815	1597021	203329	1608538
		710875	1829118	1986137
			649648	663003
				1897485
				1636783
Fig. 1h			Ctrl									AD									iLBD									AD+LBP									PD
		0:00:00	5836.25	5818.5	6368.75	6345	6007	6013.25				5928.5	6532.5	6211.5	6125.5	6075.5					6687.5	6162.75	6307.5	6336.5	5724.5	5872	5807.75			6499.25	6304.5	6054.75	6237.25	6050					6544	6601	6835.5	6398	6036	6298.25	5654.5	6113	6002
		1:16:00	5687.5	5959.5	6261.25	6325.75	5933	5837.5				5823.5	6329.75	6492.25	5903.75	6036.25					6541	6188.75	6142	6315.5	6177	6180.5	5846.25			6400.75	6494	6337.5	6056.75	6144.5					6465.75	6336.5	6460.25	6240.75	6284.25	6254.75	5720.75	6094.75	5847
		1:52:00	5595	5662.25	6721.5	6128.75	5915	5992.5				5834	6338.5	6603.5	6153	5984.5					6315.5	6079.5	6154.75	6060	6002.25	5566.5	5850			6347	6417.75	6120.75	6198	5807.25					6370.75	6388	6773	6095.25	6215.25	6096.25	5629.25	6227	5774
		2:28:00	5611	5537	6218.75	6070	5916.5	5967.75				5542.25	6332	5866.75	6236	6106					6120	5950	6073.25	5827	5442.75	5628	5904			6238.25	6417.25	5914.75	6178.75	5535.75					6863.75	6127	6423	5977.5	5591.75	6011.5	5713.75	6177.5	6131.25
		3:04:00	5606.75	5556.5	6446.25	6189	5773.25	5909.75				5443	6506	6141.75	6007.25	5979					6590	6026.5	6539.25	5708	5597.75	5507.25	5821.5			6540	6193.25	5824.25	6058.75	5723.5					6537	6330.5	6564.75	6028.5	6279	6166	5748.5	6073	5834.75
		3:08:00	5563.25	5920.75	6171.75	6099	5851.25	6097.5				5590.75	6336.25	5899.75	6297.25	6043.75					6619	5985.75	5937.75	5841.25	5682.5	5506.5	5934.5			6507.25	6421.75	6201.5	5912.25	5469					6663.75	6064	6545.75	6168.5	5955	5835	5821.75	6685	6055
		4:56:00	5767.75	5587	6601.25	6125	6034.25	6024				5778.75	6465.25	6157	5943.5	6109.25					6641.5	6024	6263.75	6195	6059.25	5788.25	6010.25			6280.75	6197.5	6133.25	6060.5	6082.25					6317.25	6609.5	6759	6168.25	6291.75	6226.75	5754	6139.75	6023.25
		5:32:00	5799.75	5554.25	9438.25	6207.75	5948.25	6014.5				5725.25	6437.25	6473	6172	6273.5					6552.25	6101	6393.5	6019	5989.25	6073	6003.75			6495.25	6157.75	5977.75	6073.5	5989.25					6506.5	6226	6801.25	5994	6124.5	6350.5	5799	6635.75	6094.75
		6:08:00	5903.75	5807.25	5961.5	6370	6027.5	5925				5961.75	6662.75	6019.5	5893.75	6149.5					6381.75	6075	6125.75	6026.5	5949.5	6200	5902.25			6312.25	6198.25	6138.25	6061.25	6103.25					6341	6339.25	6849.5	6380.5	6285.25	6284.25	5712	6136	6129.5
		7:24:00	5721.25	5767.5	6188.5	6321.5	5737.5	5910.5				5592.5	6416.25	5895.5	6183.25	6178.25					6330.5	6084	6057.75	5798.5	5536.25	6063.25	6012			6237.25	6181.5	6036.25	6231.75	6008					6346	6303.5	6375	6008	6062	6143.25	5738.25	6194	5867.75
		7:06:00	5492.75	5329.75	6327	6386	6110	6002.75				5683.75	6467	6239.5	6374	6079.5					6348.25	5993.5	6279.5	5964.25	5617.25	5469.25	5801.25			6584.75	6186.5	6044.25	5986.25	5995.75					6458	6387	6667	6196	6456.5	6532	5702.75	6483.25	5932
		8:36:00	5626.25	5752.75	7950.25	6209.25	5845	6032.75				5783.5	6602.5	6264.5	6082.5	5992.5					6507.25	6066.5	6193.75	6752	6167.75	5818	5897.5			6527.5	6674.75	6209	5940.75	5937.75					6865.25	6361.5	7047.25	6725.25	6382.5	6751	5803.5	6135	5773.5
		9:12:00	5506.25	5453	6264.75	6471.75	5963.5	5986.75				5466.5	6690.5	5925	6042.5	6027.5					6951.75	6868	6239.25	6968.5	6598.25	5670.75	5989.25			6278.75	6786	6590	5998.75	5690.75					7971.5	6294	7493.5	8085.25	7562.75	7009.25	5696.25	6676.25	5998
		10:28:00	5681.5	5880.25	7901.75	6128.75	6133.25	6081.5				5738.75	6921	5845.25	6328	6174.5					7452.25	6762	6190.25	9134.75	8799	5741.5	5873.25			7318.25	8574.5	7233.75	6519	6236.25					10424.8	6972.25	9676.75	11246.2	8786.75	8842.75	5767	5990.25	5927.25
		11:04:00	5665.5	5971.75	6264.75	6201.25	5891	5896.75				5704.75	6235.5	5981.25	5970.75	5945.5					10463.8	8478.5	6232.25	13057	12059.5	5782.5	6001			9274	11153	8784.5	7018.5	6265					14933.5	8396.5	13517.5	15601.2	11987.5	10762.5	5745.75	6387.25	5845
		11:04:00	5487.75	5790.5	6766.25	6628.75	5948.5	6189.25				5796.5	6542.25	6563	6605.75	6043.25					13441	9827.25	6577.5	17164	19074.5	6812.5	6055			11819.5	13065.2	12870.2	9102	8562.75					17881.8	11084.2	18221.8	19882.5	20361.5	15224.8	5632.25	6644	6066.25
		12:16:00	5748.75	5641.75	7996.5	6996.75	5844	6047.5				5834.5	6406.75	6916	6216.75	6399.5					15258.2	10869.8	7130.5	22565.8	22860.2	7367.25	5923.25			16478.2	15978.5	14601.5	10475.8	9117.75					24989.2	15230	20480.5	26501.8	20155.8	19225.2	5818.5	6649.25	6124.25
		13:32:00	5749	6081.75	10941	7282	5848.25	6201.5				5734.75	6212.5	6999.75	5956.5	6249					21225.5	12903	8445.5	29269.5	28644.2	8865.5	6043.75			20186.2	19791	17113	12027.8	9199					29625.2	18420	26971	33752.8	22511.5	21992.2	6127	7282	6431.5
		14:08:00	6490.25	5370.75	10426.8	8144.25	5877.25	6196.25				5711.25	6504.25	7914.75	5937	5996					25624.2	15519.8	9431.75	37021.5	42363.2	10089	6154.75			24950.2	28259	26003.8	14525.2	11941.2					39737.2	23250.8	38585.5	42138.5	30955.5	28661	6602.25	8918.5	7111.75
		14:44:00	8339	5743.75	11652.5	8931.25	6055	6412.5				5738.25	7038.75	7501.25	5883	6196.5					35341.2	19907.8	11685	48607.5	48515.2	12007.8	6595.25			33946.5	32705.5	27242.5	20697	12851.2					50209.8	29554.2	45469.2	53440	40656.8	34483.2	7781.75	10023.8	8489.25
		15:02:00	9435.5	5803.75	12500.5	9665.5	6129.5	6239.75				5754.5	6865.75	8520.25	6014	6369.75					43875.2	22397.8	16176.8	57344.2	58167.5	12867.8	7311.5			42963.5	37933	36216	23725.8	12658					60197.5	38775.2	56763.2	65544.8	49740	42959	9496.25	12563.5	9715.75
		16:36:00	11508.5	5696.5	14922.5	10852.2	6218.5	6485				5868	6875.75	8638.25	6464.75	6437.75					51976.2	23014.8	16805.8	66916.5	68849	15214	8110.5			54311	46516.8	43933	30186	15731.5					73396.5	45313.2	68649.5	74914	50837.2	49561.8	11521.5	14898.5	12169.2
		17:12:00	12250	5511.75	20121	11058.2	5994	6447.75				5834.25	7063	8494.25	6919.25	6355					59210	26641.8	19227.5	76738	79968.5	19748	10030.5			61028	57147.8	51891.8	39204.5	17202					83346.8	52281.5	73611.2	81716.8	60528	59665.2	13483.2	16947	14972.8
		17:48:00	15772	5634.5	21638.8	11725.2	6250.75	6949				5921.25	6932	9117.25	7567.5	6479					67812.8	29664.2	26398.8	84292.2	85918.5	23153	10906.5			72974	66333.5	60244	45514	17824.8					91358.5	61820	85120	97545	71716.2	66605.8	14956.5	19363.2	17124.2
		18:24:00	18258.2	5698	27002	12482.5	6280.5	7205.75				5928.75	7884.25	9041.25	8067	6441.25					80698.5	33283	31390.5	92193.8	97047	28236.5	12573.5			84755	71539.2	71870	52595.5	21983.8					96855.8	74824.8	94662.2	102145	79279.5	78783	17413.2	21899.5	19858.5
		19:00:00	24357	6578.5	26819.2	13152.5	6428.5	7555.25				6386	7987.25	8671.75	8669.75	6949.5					85627.5	34332.2	33507.2	105923	104156	34165.2	14444.2			96928.8	79519.8	76114.8	56629.2	26107					112848	83831.5	108742	115220	84751.8	82471.2	20357.5	25887	22682.8
		20:16:00	27213.2	6826.25	28424.5	14088.2	6652.5	8035.25				6323.25	8819.25	9197.5	8904	6921.75					96458.8	35132.8	41190	111333	111013	42679.8	16293			104282	89071.8	82158.5	63572	24752.2					109681	91298.8	108400	113908	89761.2	93504.2	24992.8	30770	25971.5
		20:52:00	32787.8	7634.25	35219	14909.5	6673	8322.5				6855	8811.5	8717.5	9319.75	7199					104250	36017.5	42580.8	113581	115716	47298.5	18857			111670	91246.5	88565.2	72406	26947.2					117864	97350	111858	111729	99964.8	100472	28668.8	35116.5	30357.8
		21:28:00	36604	8320.75	40968.5	16404.5	6964.5	8508.25				7349.5	9612	9530	9346.25	7366.75					113154	37269.5	50216.8	122027	126325	53369	19825.5			110781	97893	95468.8	82324.5	31635.5					121689	101954	111986	116218	105962	107095	32851.5	37844.8	35244.5
		22:04:00	38533	8783.5	47105.2	16749.5	6930.5	9019.5				7827.25	10734.5	9593	9638.5	7569.5					111633	33587	54538	115494	119408	59380.5	22320			122672	99916.2	101064	79312.8	29732.5					127798	113960	121614	124109	110383	103611	37942	41959.2	39384.2
		22:08:00	43332.8	9880.25	51119.5	18062.2	7385.25	9394.25				8296	10904.5	9907.75	9828	8366.5					119176	37989	60492.5	120024	128049	67183.2	24389			125337	106267	99925.2	84084.2	35057					133645	113833	130320	130892	112944	107321	42252.8	45619.5	45732
		23:56:00	48944.5	10602.8	50877	19430.2	7418.75	9701				9922.5	11807.8	9841	10556	8401					118852	36577	60203.8	116224	123442	68510.5	25995.5			125079	105429	104365	92419.2	31689.5					129614	120036	125656	133304	107483	110988	47691.2	51128.5	49084.8
		24:32:00	50031	11517.5	51949.2	20636.2	7642.25	10013.8				10578.5	12337.2	9417.5	10981.5	8572.75					124164	37055.5	61547.5	115271	123735	72333	27747.2			125378	102432	107430	90993	34162.8					132452	116854	130206	134824	110150	116327	51767.5	52120	53924.2
		25:08:00	52113	12516	51664	22137	7917.75	10422.2				12009	12584	9467.75	11225.8	8617.25					124460	34339.8	67702.8	125575	130923	80920.2	30282			125736	113965	110923	93566.8	34796.2					133718	120650	126839	132894	118235	117945	56449.2	57894.2	58057.8
		26:24:00	56280	13740	60234.8	22808.5	8413.5	10531.2				12642.8	12746.5	10088.8	11024	8779.5					131722	36311.8	61505.5	119922	133082	79106.8	30976.2			134289	102494	109914	102365	37299					134113	129303	135396	131496	113386	109475	59870.8	59215	61687.2
		26:06:00	54206	15702.5	64771.5	23428.8	8360.25	10555.2				14888.8	13493.8	10633.2	11324.8	9152.75					124832	34689.5	65339.5	125059	134696	80472.8	31850.2			127755	107074	116342	98344.8	36989					138226	119046	136694	126164	112072	115113	61514.8	60076.8	66906.8
		27:36:00	55571	16853.2	66003.8	26493.5	8849.75	10926.2				16506.2	13469.2	9998.75	11397.2	9658.5					126799	35100.2	64485.8	125407	126721	85493	35116.2			123329	112098	111623	105779	37466.5					131920	121724	136998	128740	118412	116544	67713.8	65811.5	70504.5
		28:12:00	57355.2	19159.5	67621.2	25334.2	9126.75	11620.5				19797.5	14802.5	10190	11576.2	9605					126142	38379	62906.8	117792	130634	84767.5	35256			125082	103136	111960	99865	39619					136341	128723	129106	129717	118174	112280	70572.5	67439.8	72716.5
		29:28:00	57558.2	20090.5	70344.5	27616.8	9561	11880.8				21584.8	14742.8	11034.8	12462.5	10053.2					124576	38067.8	62187.8	112658	128760	90058	39229.8			129547	109404	109452	101394	41467.8					128271	125003	132624	130672	109667	113470	73067	68221.5	76245.2
		30:04:00	57391.2	21538	72462.5	27192	9648.25	11933.2				23748	15875.8	11205.2	12146.5	10670.8					121670	37897.5	66730.8	118825	129362	87536	39875.8			127185	108743	114296	99684.2	41253.5					133444	119786	139511	126298	121508	111166	73150.8	67762	78531.8
Fig. 1i		Ctrl	iLBD	PD	AD	AD+LBP
		1.64464	1.14108	17.1102	1.46666	15.9541
		0.865217	2.68733	2.7821	1.42609	10.6704
		1.40158	0.436753	9.25674	4.69933	1.6348
		0.0885613	0.334555	3.34781	4.31695	6.81853
				2.15045		10.2043
				4.98123
				3.78646

## Sheet: Fig_2
Fig. 2a	TH	Ctrl	iLBD	PD			Fig. 2f		Supp. Table 1: Mean weights (fraction per spot) per cluster per deconvoluted celltype (through RCTD/spacexr package). Annotations and reference datset are from Kamath, Abdulraouf et al., PMID 35513515.
		40.7919	23.5038	14.1554
		34.2735	19.4606	13.9902
		5.38508	13.1195	16.29					cluster	celltype	mean_weight	ct_group
		42.4464	12.8773	7.90034					CerPed	Astro_CYP4F12	0.00115863	Astro
		12.6108	29.8899	13.5357					CerPed	Astro_GBP2_SPOCD1	0.00381632	Astro
			4.57489	31.1088					CerPed	Astro_GJB6_OXTR	0.00183448	Astro
				6.13272					CerPed	Astro_GLYATL2	0.00347702	Astro
									CerPed	Astro_GUCY1A2	0.0123868	Astro
									CerPed	Astro_SERPINA3	0.00161323	Astro
									CerPed	Astro_SIDT1	0.000446	Astro
	SLC6A3	Ctrl	iLBD	PD					CerPed	Astro_VIM_LHX2	0.00824282	Astro
		44.2127	26.1338	14.6005					CerPed	Astro_VIM_TNFSRF12A	0.154643	Astro
		43.2637	22.9461	16.694					CerPed	CALB1_CALCR	0.000433	Neuron (DA)
		6.8482	15.5144	16.5139					CerPed	CALB1_CRYM_CCDC68	0.000125	Neuron (DA)
		44.0343	14.5763	9.22061					CerPed	CALB1_GEM	0.000909	Neuron (DA)
		19.3695	29.5089	11.596					CerPed	CALB1_PPP1R17	0.00190355	Neuron (DA)
			5.8074	26.9874					CerPed	CALB1_RBP4	0.00666724	Neuron (DA)
				6.27002					CerPed	CALB1_TRHR	0.00122339	Neuron (DA)
									CerPed	Endo_COL6A3	0.00684894	Vascular
									CerPed	Endo_DCN_ABCC9	0.0349037	Vascular
	SLC18A2	Ctrl	iLBD	PD					CerPed	Endo_IL27RA	0.0302512	Vascular
		22.9616	11.0789	7.65635					CerPed	Endo_MET	0.00405263	Vascular
		27.9023	11.4938	5.57149					CerPed	Endo_NOTCH3_PLK2	0.101148	Vascular
		1.32087	2.64473	11.2808					CerPed	Endo_SLIT3	0.0243182	Vascular
		30.4936	6.46099	3.02385					CerPed	Endo_SNTG2	0.013478	Vascular
		13.0229	19.6655	6.81004					CerPed	Ependyma_ZBBX	0.00185523	Ependyma_ZBBX
			1.50407	16.4435					CerPed	Ex_CYP2J2	0.00770174	Neuron (non-DA)
				1.6476					CerPed	Ex_EBF2_CTC-552D5.1	0.000727	Neuron (non-DA)
									CerPed	Ex_LAMP5_BAIAP3	0.0429161	Neuron (non-DA)
									CerPed	Ex_LAMP5_NTNG2	0.186218	Neuron (non-DA)
									CerPed	Ex_MYO5B	0.00212497	Neuron (non-DA)
									CerPed	Ex_OPRD1	0.00211618	Neuron (non-DA)
									CerPed	Ex_POSTN	0.000398	Neuron (non-DA)
									CerPed	Ex_PPP1R1C	0.00182407	Neuron (non-DA)
									CerPed	Ex_SATB2	0.00035	Neuron (non-DA)
									CerPed	Ex_VWA5B1_CALB1	0.000492	Neuron (non-DA)
									CerPed	Inh_IGFBP5	0.0018901	Inh_IGFBP5
									CerPed	Inh_INHBA	0.00285218	Inh_INHBA
									CerPed	Inh_OTX2_CASR	0.0124503	Inh_OTX2_CASR
									CerPed	Inh_PAX5_CCBE1	0.00172007	Inh_PAX5_CCBE1
									CerPed	Inh_PAX5_VCAN	0.000323	Inh_PAX5_VCAN
									CerPed	Inh_PRLR_RP11-384J4.2	0.000337	Inh_PRLR_RP11-384J4.2
									CerPed	Inh_SIX3	0.00606402	Inh_SIX3
									CerPed	MG_CCL3	0.00265341	MG_CCL3
									CerPed	MG_CECR2_FGL1	0.00245015	MG_CECR2_FGL1
									CerPed	MG_FOSL2	0.00353721	MG_FOSL2
									CerPed	MG_GPNMB_LPL	0.00587817	MG_GPNMB_LPL
									CerPed	MG_GPNMB_SULT1C2	0.00368814	MG_GPNMB_SULT1C2
									CerPed	MG_GPNMB_SUSD1	0.00190439	MG_GPNMB_SUSD1
									CerPed	MG_MGAM	0.00443087	MG_MGAM
									CerPed	MG_MKI67	0.00213532	MG_MKI67
									CerPed	MG_OPRM1	0.00385838	MG_OPRM1
									CerPed	MG_SPON1	0.000464	MG_SPON1
									CerPed	MG_TSPO_VIM	0.022771	MG_TSPO_VIM
									CerPed	Macro_CD200R1	0.00404389	Macro_CD200R1
									CerPed	OPC_ADM	0.00227308	OPC_ADM
									CerPed	OPC_CACNG4	0.00167506	OPC_CACNG4
									CerPed	OPC_HOXD3	0.000968	OPC_HOXD3
									CerPed	OPC_KIAA0040	0.00361042	OPC_KIAA0040
									CerPed	OPC_MDFI	0.00250411	OPC_MDFI
									CerPed	Olig_ENPP6_ACTN2	0.00628518	Oligo
									CerPed	Olig_ENPP6_EMILIN2	0.12967	Oligo
									CerPed	Olig_ENPP6_LUCAT1	0.00342605	Oligo
									CerPed	Olig_PLXDC2	0.011233	Oligo
									CerPed	Olig_PLXDC2_KCNAB1	0.00169605	Oligo
									CerPed	Olig_PLXDC2_KCNK10	0.0166382	Oligo
									CerPed	Olig_PLXDC2_SFRP1	0.0692015	Oligo
									CerPed	SOX6_AGTR1	0.00052	Neuron (DA)
									CerPed	SOX6_DDT	0.00581531	Neuron (DA)
									CerPed	SOX6_GFRA2	0.000282	Neuron (DA)
									CerPed	SOX6_PART1	0.000145	Neuron (DA)
									Fibers	Astro_CYP4F12	0.00099	Astro
									Fibers	Astro_GBP2_SPOCD1	0.00512596	Astro
									Fibers	Astro_GJB6_OXTR	0.000584	Astro
									Fibers	Astro_GLYATL2	0.0119316	Astro
									Fibers	Astro_GUCY1A2	0.00134783	Astro
									Fibers	Astro_SERPINA3	0.00161939	Astro
									Fibers	Astro_SIDT1	0.00177317	Astro
									Fibers	Astro_VIM_LHX2	0.0125975	Astro
									Fibers	Astro_VIM_TNFSRF12A	0.0665742	Astro
									Fibers	CALB1_CALCR	0.000671	Neuron (DA)
									Fibers	CALB1_CRYM_CCDC68	0.000193	Neuron (DA)
									Fibers	CALB1_GEM	0.00104224	Neuron (DA)
									Fibers	CALB1_PPP1R17	0.00115435	Neuron (DA)
									Fibers	CALB1_RBP4	0.00543249	Neuron (DA)
									Fibers	CALB1_TRHR	0.00133164	Neuron (DA)
									Fibers	Endo_COL6A3	0.00876925	Vascular
									Fibers	Endo_DCN_ABCC9	0.0341763	Vascular
									Fibers	Endo_IL27RA	0.0511031	Vascular
									Fibers	Endo_MET	0.00685166	Vascular
									Fibers	Endo_NOTCH3_PLK2	0.0697869	Vascular
									Fibers	Endo_SLIT3	0.0483103	Vascular
									Fibers	Endo_SNTG2	0.0151846	Vascular
									Fibers	Ependyma_ZBBX	0.00454019	Ependyma_ZBBX
									Fibers	Ex_CYP2J2	0.00345193	Neuron (non-DA)
									Fibers	Ex_EBF2_CTC-552D5.1	0.00135339	Neuron (non-DA)
									Fibers	Ex_LAMP5_BAIAP3	0.00709621	Neuron (non-DA)
									Fibers	Ex_LAMP5_NTNG2	0.0174006	Neuron (non-DA)
									Fibers	Ex_MYO5B	0.00525555	Neuron (non-DA)
									Fibers	Ex_OPRD1	0.00124129	Neuron (non-DA)
									Fibers	Ex_POSTN	0.00151377	Neuron (non-DA)
									Fibers	Ex_PPP1R1C	0.00194414	Neuron (non-DA)
									Fibers	Ex_SATB2	0.000792	Neuron (non-DA)
									Fibers	Ex_VWA5B1_CALB1	0.00113558	Neuron (non-DA)
									Fibers	Inh_IGFBP5	0.00100615	Inh_IGFBP5
									Fibers	Inh_INHBA	0.000915	Inh_INHBA
									Fibers	Inh_OTX2_CASR	0.0024162	Inh_OTX2_CASR
									Fibers	Inh_PAX5_CCBE1	0.00071	Inh_PAX5_CCBE1
									Fibers	Inh_PAX5_VCAN	0.00033	Inh_PAX5_VCAN
									Fibers	Inh_PRLR_RP11-384J4.2	0.000346	Inh_PRLR_RP11-384J4.2
									Fibers	Inh_SIX3	0.00107873	Inh_SIX3
									Fibers	MG_CCL3	0.00362892	MG_CCL3
									Fibers	MG_CECR2_FGL1	0.00238434	MG_CECR2_FGL1
									Fibers	MG_FOSL2	0.00355563	MG_FOSL2
									Fibers	MG_GPNMB_LPL	0.00783693	MG_GPNMB_LPL
									Fibers	MG_GPNMB_SULT1C2	0.0101842	MG_GPNMB_SULT1C2
									Fibers	MG_GPNMB_SUSD1	0.00123746	MG_GPNMB_SUSD1
									Fibers	MG_MGAM	0.00470759	MG_MGAM
									Fibers	MG_MKI67	0.00279546	MG_MKI67
									Fibers	MG_OPRM1	0.00448017	MG_OPRM1
									Fibers	MG_SPON1	0.000337	MG_SPON1
									Fibers	MG_TSPO_VIM	0.0439339	MG_TSPO_VIM
									Fibers	Macro_CD200R1	0.00570157	Macro_CD200R1
									Fibers	OPC_ADM	0.00328928	OPC_ADM
									Fibers	OPC_CACNG4	0.00168999	OPC_CACNG4
									Fibers	OPC_HOXD3	0.00148072	OPC_HOXD3
									Fibers	OPC_KIAA0040	0.00378994	OPC_KIAA0040
									Fibers	OPC_MDFI	0.00442787	OPC_MDFI
									Fibers	Olig_ENPP6_ACTN2	0.00726219	Oligo
									Fibers	Olig_ENPP6_EMILIN2	0.347055	Oligo
									Fibers	Olig_ENPP6_LUCAT1	0.00316464	Oligo
									Fibers	Olig_PLXDC2	0.0362949	Oligo
									Fibers	Olig_PLXDC2_KCNAB1	0.00063	Oligo
									Fibers	Olig_PLXDC2_KCNK10	0.0173191	Oligo
									Fibers	Olig_PLXDC2_SFRP1	0.0810623	Oligo
									Fibers	SOX6_AGTR1	0.000446	Neuron (DA)
									Fibers	SOX6_DDT	0.00173767	Neuron (DA)
									Fibers	SOX6_GFRA2	0.000278	Neuron (DA)
									Fibers	SOX6_PART1	0.000213	Neuron (DA)
									SNpc	Astro_CYP4F12	0.000907	Astro
									SNpc	Astro_GBP2_SPOCD1	0.00297371	Astro
									SNpc	Astro_GJB6_OXTR	0.00341823	Astro
									SNpc	Astro_GLYATL2	0.00323684	Astro
									SNpc	Astro_GUCY1A2	0.00455334	Astro
									SNpc	Astro_SERPINA3	0.00138962	Astro
									SNpc	Astro_SIDT1	0.000484	Astro
									SNpc	Astro_VIM_LHX2	0.00383056	Astro
									SNpc	Astro_VIM_TNFSRF12A	0.142686	Astro
									SNpc	CALB1_CALCR	0.00395405	Neuron (DA)
									SNpc	CALB1_CRYM_CCDC68	0.00131607	Neuron (DA)
									SNpc	CALB1_GEM	0.000855	Neuron (DA)
									SNpc	CALB1_PPP1R17	0.00367449	Neuron (DA)
									SNpc	CALB1_RBP4	0.0929975	Neuron (DA)
									SNpc	CALB1_TRHR	0.00152435	Neuron (DA)
									SNpc	Endo_COL6A3	0.00654469	Vascular
									SNpc	Endo_DCN_ABCC9	0.0271606	Vascular
									SNpc	Endo_IL27RA	0.0300164	Vascular
									SNpc	Endo_MET	0.00351613	Vascular
									SNpc	Endo_NOTCH3_PLK2	0.0857188	Vascular
									SNpc	Endo_SLIT3	0.027444	Vascular
									SNpc	Endo_SNTG2	0.0130202	Vascular
									SNpc	Ependyma_ZBBX	0.00168346	Ependyma_ZBBX
									SNpc	Ex_CYP2J2	0.00211653	Neuron (non-DA)
									SNpc	Ex_EBF2_CTC-552D5.1	0.000461	Neuron (non-DA)
									SNpc	Ex_LAMP5_BAIAP3	0.0165491	Neuron (non-DA)
									SNpc	Ex_LAMP5_NTNG2	0.0724642	Neuron (non-DA)
									SNpc	Ex_MYO5B	0.00186039	Neuron (non-DA)
									SNpc	Ex_OPRD1	0.0013388	Neuron (non-DA)
									SNpc	Ex_POSTN	0.0004	Neuron (non-DA)
									SNpc	Ex_PPP1R1C	0.00217182	Neuron (non-DA)
									SNpc	Ex_SATB2	0.000702	Neuron (non-DA)
									SNpc	Ex_VWA5B1_CALB1	0.000346	Neuron (non-DA)
									SNpc	Inh_IGFBP5	0.000492	Inh_IGFBP5
									SNpc	Inh_INHBA	0.00171262	Inh_INHBA
									SNpc	Inh_OTX2_CASR	0.00103315	Inh_OTX2_CASR
									SNpc	Inh_PAX5_CCBE1	0.000833	Inh_PAX5_CCBE1
									SNpc	Inh_PAX5_VCAN	0.000253	Inh_PAX5_VCAN
									SNpc	Inh_PRLR_RP11-384J4.2	6.32e-05	Inh_PRLR_RP11-384J4.2
									SNpc	Inh_SIX3	0.000994	Inh_SIX3
									SNpc	MG_CCL3	0.00316514	MG_CCL3
									SNpc	MG_CECR2_FGL1	0.00157005	MG_CECR2_FGL1
									SNpc	MG_FOSL2	0.00211066	MG_FOSL2
									SNpc	MG_GPNMB_LPL	0.0045964	MG_GPNMB_LPL
									SNpc	MG_GPNMB_SULT1C2	0.0060194	MG_GPNMB_SULT1C2
									SNpc	MG_GPNMB_SUSD1	0.00191796	MG_GPNMB_SUSD1
									SNpc	MG_MGAM	0.00543869	MG_MGAM
									SNpc	MG_MKI67	0.00209713	MG_MKI67
									SNpc	MG_OPRM1	0.00251293	MG_OPRM1
									SNpc	MG_SPON1	0.000431	MG_SPON1
									SNpc	MG_TSPO_VIM	0.0483853	MG_TSPO_VIM
									SNpc	Macro_CD200R1	0.00595678	Macro_CD200R1
									SNpc	OPC_ADM	0.00132359	OPC_ADM
									SNpc	OPC_CACNG4	0.00107721	OPC_CACNG4
									SNpc	OPC_HOXD3	0.000792	OPC_HOXD3
									SNpc	OPC_KIAA0040	0.00155395	OPC_KIAA0040
									SNpc	OPC_MDFI	0.00202736	OPC_MDFI
									SNpc	Olig_ENPP6_ACTN2	0.00246897	Oligo
									SNpc	Olig_ENPP6_EMILIN2	0.0431431	Oligo
									SNpc	Olig_ENPP6_LUCAT1	0.00351685	Oligo
									SNpc	Olig_PLXDC2	0.00746396	Oligo
									SNpc	Olig_PLXDC2_KCNAB1	0.0014145	Oligo
									SNpc	Olig_PLXDC2_KCNK10	0.0096169	Oligo
									SNpc	Olig_PLXDC2_SFRP1	0.0208674	Oligo
									SNpc	SOX6_AGTR1	0.00519844	Neuron (DA)
									SNpc	SOX6_DDT	0.242858	Neuron (DA)
									SNpc	SOX6_GFRA2	0.00110334	Neuron (DA)
									SNpc	SOX6_PART1	0.00467573	Neuron (DA)
									SNpr	Astro_CYP4F12	0.00106594	Astro
									SNpr	Astro_GBP2_SPOCD1	0.00347978	Astro
									SNpr	Astro_GJB6_OXTR	0.00225688	Astro
									SNpr	Astro_GLYATL2	0.0124444	Astro
									SNpr	Astro_GUCY1A2	0.00297665	Astro
									SNpr	Astro_SERPINA3	0.0023143	Astro
									SNpr	Astro_SIDT1	0.000938	Astro
									SNpr	Astro_VIM_LHX2	0.00896966	Astro
									SNpr	Astro_VIM_TNFSRF12A	0.199389	Astro
									SNpr	CALB1_CALCR	0.00159259	Neuron (DA)
									SNpr	CALB1_CRYM_CCDC68	0.000474	Neuron (DA)
									SNpr	CALB1_GEM	0.00321696	Neuron (DA)
									SNpr	CALB1_PPP1R17	0.00306067	Neuron (DA)
									SNpr	CALB1_RBP4	0.0796268	Neuron (DA)
									SNpr	CALB1_TRHR	0.00335897	Neuron (DA)
									SNpr	Endo_COL6A3	0.00758775	Vascular
									SNpr	Endo_DCN_ABCC9	0.0349338	Vascular
									SNpr	Endo_IL27RA	0.039432	Vascular
									SNpr	Endo_MET	0.00514772	Vascular
									SNpr	Endo_NOTCH3_PLK2	0.0953138	Vascular
									SNpr	Endo_SLIT3	0.0433899	Vascular
									SNpr	Endo_SNTG2	0.0131408	Vascular
									SNpr	Ependyma_ZBBX	0.00320024	Ependyma_ZBBX
									SNpr	Ex_CYP2J2	0.00398455	Neuron (non-DA)
									SNpr	Ex_EBF2_CTC-552D5.1	0.00223096	Neuron (non-DA)
									SNpr	Ex_LAMP5_BAIAP3	0.0618637	Neuron (non-DA)
									SNpr	Ex_LAMP5_NTNG2	0.0411145	Neuron (non-DA)
									SNpr	Ex_MYO5B	0.0043829	Neuron (non-DA)
									SNpr	Ex_OPRD1	0.00143513	Neuron (non-DA)
									SNpr	Ex_POSTN	0.00104447	Neuron (non-DA)
									SNpr	Ex_PPP1R1C	0.00343259	Neuron (non-DA)
									SNpr	Ex_SATB2	0.0010595	Neuron (non-DA)
									SNpr	Ex_VWA5B1_CALB1	0.0018904	Neuron (non-DA)
									SNpr	Inh_IGFBP5	0.00118993	Inh_IGFBP5
									SNpr	Inh_INHBA	0.00248982	Inh_INHBA
									SNpr	Inh_OTX2_CASR	0.00269476	Inh_OTX2_CASR
									SNpr	Inh_PAX5_CCBE1	0.00230635	Inh_PAX5_CCBE1
									SNpr	Inh_PAX5_VCAN	0.0012754	Inh_PAX5_VCAN
									SNpr	Inh_PRLR_RP11-384J4.2	0.000404	Inh_PRLR_RP11-384J4.2
									SNpr	Inh_SIX3	0.00178775	Inh_SIX3
									SNpr	MG_CCL3	0.00333896	MG_CCL3
									SNpr	MG_CECR2_FGL1	0.00201566	MG_CECR2_FGL1
									SNpr	MG_FOSL2	0.00236717	MG_FOSL2
									SNpr	MG_GPNMB_LPL	0.00498777	MG_GPNMB_LPL
									SNpr	MG_GPNMB_SULT1C2	0.00685512	MG_GPNMB_SULT1C2
									SNpr	MG_GPNMB_SUSD1	0.00143108	MG_GPNMB_SUSD1
									SNpr	MG_MGAM	0.00612681	MG_MGAM
									SNpr	MG_MKI67	0.00254357	MG_MKI67
									SNpr	MG_OPRM1	0.0040482	MG_OPRM1
									SNpr	MG_SPON1	0.000306	MG_SPON1
									SNpr	MG_TSPO_VIM	0.0572974	MG_TSPO_VIM
									SNpr	Macro_CD200R1	0.00678353	Macro_CD200R1
									SNpr	OPC_ADM	0.00210522	OPC_ADM
									SNpr	OPC_CACNG4	0.00169846	OPC_CACNG4
									SNpr	OPC_HOXD3	0.0011248	OPC_HOXD3
									SNpr	OPC_KIAA0040	0.00290615	OPC_KIAA0040
									SNpr	OPC_MDFI	0.00342511	OPC_MDFI
									SNpr	Olig_ENPP6_ACTN2	0.00366682	Oligo
									SNpr	Olig_ENPP6_EMILIN2	0.093284	Oligo
									SNpr	Olig_ENPP6_LUCAT1	0.00422307	Oligo
									SNpr	Olig_PLXDC2	0.0158626	Oligo
									SNpr	Olig_PLXDC2_KCNAB1	0.00126375	Oligo
									SNpr	Olig_PLXDC2_KCNK10	0.0181975	Oligo
									SNpr	Olig_PLXDC2_SFRP1	0.0374641	Oligo
									SNpr	SOX6_AGTR1	0.000488	Neuron (DA)
									SNpr	SOX6_DDT	0.0129489	Neuron (DA)
									SNpr	SOX6_GFRA2	0.000792	Neuron (DA)
									SNpr	SOX6_PART1	0.000552	Neuron (DA)
									SNtrans	Astro_CYP4F12	0.00115134	Astro
									SNtrans	Astro_GBP2_SPOCD1	0.00544552	Astro
									SNtrans	Astro_GJB6_OXTR	0.00187653	Astro
									SNtrans	Astro_GLYATL2	0.012059	Astro
									SNtrans	Astro_GUCY1A2	0.00319588	Astro
									SNtrans	Astro_SERPINA3	0.00343671	Astro
									SNtrans	Astro_SIDT1	0.00262345	Astro
									SNtrans	Astro_VIM_LHX2	0.0146611	Astro
									SNtrans	Astro_VIM_TNFSRF12A	0.100248	Astro
									SNtrans	CALB1_CALCR	0.00131309	Neuron (DA)
									SNtrans	CALB1_CRYM_CCDC68	0.00042	Neuron (DA)
									SNtrans	CALB1_GEM	0.00211603	Neuron (DA)
									SNtrans	CALB1_PPP1R17	0.00312527	Neuron (DA)
									SNtrans	CALB1_RBP4	0.0191988	Neuron (DA)
									SNtrans	CALB1_TRHR	0.00319971	Neuron (DA)
									SNtrans	Endo_COL6A3	0.0139761	Vascular
									SNtrans	Endo_DCN_ABCC9	0.0437782	Vascular
									SNtrans	Endo_IL27RA	0.0792609	Vascular
									SNtrans	Endo_MET	0.0100112	Vascular
									SNtrans	Endo_NOTCH3_PLK2	0.0828568	Vascular
									SNtrans	Endo_SLIT3	0.0696547	Vascular
									SNtrans	Endo_SNTG2	0.0238699	Vascular
									SNtrans	Ependyma_ZBBX	0.00619199	Ependyma_ZBBX
									SNtrans	Ex_CYP2J2	0.00625564	Neuron (non-DA)
									SNtrans	Ex_EBF2_CTC-552D5.1	0.00295357	Neuron (non-DA)
									SNtrans	Ex_LAMP5_BAIAP3	0.0151818	Neuron (non-DA)
									SNtrans	Ex_LAMP5_NTNG2	0.0371809	Neuron (non-DA)
									SNtrans	Ex_MYO5B	0.0100974	Neuron (non-DA)
									SNtrans	Ex_OPRD1	0.00216614	Neuron (non-DA)
									SNtrans	Ex_POSTN	0.00197462	Neuron (non-DA)
									SNtrans	Ex_PPP1R1C	0.0042982	Neuron (non-DA)
									SNtrans	Ex_SATB2	0.00249593	Neuron (non-DA)
									SNtrans	Ex_VWA5B1_CALB1	0.00241306	Neuron (non-DA)
									SNtrans	Inh_IGFBP5	0.00227732	Inh_IGFBP5
									SNtrans	Inh_INHBA	0.00175606	Inh_INHBA
									SNtrans	Inh_OTX2_CASR	0.00412654	Inh_OTX2_CASR
									SNtrans	Inh_PAX5_CCBE1	0.00210313	Inh_PAX5_CCBE1
									SNtrans	Inh_PAX5_VCAN	0.00076	Inh_PAX5_VCAN
									SNtrans	Inh_PRLR_RP11-384J4.2	0.0008	Inh_PRLR_RP11-384J4.2
									SNtrans	Inh_SIX3	0.00221115	Inh_SIX3
									SNtrans	MG_CCL3	0.00432124	MG_CCL3
									SNtrans	MG_CECR2_FGL1	0.00345484	MG_CECR2_FGL1
									SNtrans	MG_FOSL2	0.00352921	MG_FOSL2
									SNtrans	MG_GPNMB_LPL	0.00748628	MG_GPNMB_LPL
									SNtrans	MG_GPNMB_SULT1C2	0.0142424	MG_GPNMB_SULT1C2
									SNtrans	MG_GPNMB_SUSD1	0.00125582	MG_GPNMB_SUSD1
									SNtrans	MG_MGAM	0.00668026	MG_MGAM
									SNtrans	MG_MKI67	0.00393774	MG_MKI67
									SNtrans	MG_OPRM1	0.00491691	MG_OPRM1
									SNtrans	MG_SPON1	0.000369	MG_SPON1
									SNtrans	MG_TSPO_VIM	0.0491065	MG_TSPO_VIM
									SNtrans	Macro_CD200R1	0.00961868	Macro_CD200R1
									SNtrans	OPC_ADM	0.00250898	OPC_ADM
									SNtrans	OPC_CACNG4	0.00195739	OPC_CACNG4
									SNtrans	OPC_HOXD3	0.0014467	OPC_HOXD3
									SNtrans	OPC_KIAA0040	0.00379658	OPC_KIAA0040
									SNtrans	OPC_MDFI	0.00512357	OPC_MDFI
									SNtrans	Olig_ENPP6_ACTN2	0.00456069	Oligo
									SNtrans	Olig_ENPP6_EMILIN2	0.159713	Oligo
									SNtrans	Olig_ENPP6_LUCAT1	0.00860846	Oligo
									SNtrans	Olig_PLXDC2	0.0325968	Oligo
									SNtrans	Olig_PLXDC2_KCNAB1	0.00136779	Oligo
									SNtrans	Olig_PLXDC2_KCNK10	0.0201943	Oligo
									SNtrans	Olig_PLXDC2_SFRP1	0.0377001	Oligo
									SNtrans	SOX6_AGTR1	0.000879	Neuron (DA)
									SNtrans	SOX6_DDT	0.00665269	Neuron (DA)
									SNtrans	SOX6_GFRA2	0.00066	Neuron (DA)
									SNtrans	SOX6_PART1	0.000594	Neuron (DA)

## Sheet: Fig_3
cluster	test	gene	logFC	logCPM	F	PValue	FDR	significant
SNpc	PD.vs.Ctrl	CHIT1	2.82321	2.37016	44.6952	6.60625e-08	0.0005194	yes
SNpc	PD.vs.Ctrl	KIF26B	-1.29839	4.69646	49.4714	6.69115e-08	0.0005194	yes
SNpc	PD.vs.Ctrl	SYTL5	2.1437	2.42074	42.4292	1.4736e-07	0.000578043	yes
SNpc	PD.vs.Ctrl	FST	-2.96917	3.07242	42.779	1.48932e-07	0.000578043	yes
SNpc	PD.vs.Ctrl	TAFA3	-2.27522	4.66737	41.8129	3.40067e-07	0.000917631	yes
SNpc	PD.vs.Ctrl	SSTR1	-1.92236	5.34698	41.493	3.68008e-07	0.000917631	yes
SNpc	PD.vs.Ctrl	SLC35D3	-2.31891	4.65172	40.8261	4.13747e-07	0.000917631	yes
SNpc	PD.vs.Ctrl	WNT3	-1.57271	5.3409	39.1259	6.12819e-07	0.0011664	yes
SNpc	PD.vs.Ctrl	NPY	4.48016	1.46294	33.2419	6.76175e-07	0.0011664	yes
SNpc	PD.vs.Ctrl	PROK2	-1.83755	3.48771	35.0302	1.25932e-06	0.00195509	yes
SNpc	PD.vs.Ctrl	TTC6	-1.67914	4.83791	32.4359	2.99511e-06	0.00422719	yes
SNpc	PD.vs.Ctrl	EYA4	-1.64353	4.3411	30.4902	4.75669e-06	0.00615397	yes
SNpc	PD.vs.Ctrl	PYGL	-2.17242	6.95048	27.9954	9.51738e-06	0.011366	yes
SNpc	PD.vs.Ctrl	TNFAIP6	1.58398	3.4096	26.3305	1.26437e-05	0.014021	yes
SNpc	PD.vs.Ctrl	CALN1	-1.63611	6.93203	26.5286	1.42212e-05	0.0147189	yes
SNpc	PD.vs.Ctrl	CBLN1	-1.83912	7.75819	25.8976	1.69414e-05	0.0164384	yes
SNpc	PD.vs.Ctrl	GABRA4	-1.43241	5.70545	25.4102	1.95255e-05	0.0178314	yes
SNpc	PD.vs.Ctrl	CNTN4	-1.53172	6.22146	24.6938	2.3885e-05	0.0200408	yes
SNpc	PD.vs.Ctrl	ALDH1A1	-2.0231	11.0151	24.4807	2.53443e-05	0.0200408	yes
SNpc	PD.vs.Ctrl	TPBG	-1.48963	5.53931	24.4397	2.58174e-05	0.0200408	yes
SNpc	PD.vs.Ctrl	MYO1D	1.15374	4.68543	23.7407	3.16316e-05	0.0213042	yes
SNpc	PD.vs.Ctrl	RGS16	-1.68342	7.12518	23.5376	3.33987e-05	0.0213042	yes
SNpc	PD.vs.Ctrl	AGTR1	-2.35667	4.73715	23.5385	3.36992e-05	0.0213042	yes
SNpc	PD.vs.Ctrl	C9orf135	-2.60991	3.35013	22.9437	3.43008e-05	0.0213042	yes
SNpc	PD.vs.Ctrl	UNC13C	-1.53854	6.74769	23.4125	3.46455e-05	0.0213042	yes
SNpc	PD.vs.Ctrl	SV2C	-1.5751	9.37351	23.3093	3.56785e-05	0.0213042	yes
SNpc	PD.vs.Ctrl	KALRN	-1.45144	3.5163	22.6323	3.77377e-05	0.0216992	yes
SNpc	PD.vs.Ctrl	SLC6A7	2.18619	1.79498	21.4147	4.2513e-05	0.0235719	yes
SNpc	PD.vs.Ctrl	CNIH3	-1.04328	5.50594	22.3151	4.81608e-05	0.0257826	yes
SNpc	PD.vs.Ctrl	ENPP1	-1.41584	4.57475	21.9103	5.42794e-05	0.0273955	yes
SNpc	PD.vs.Ctrl	S100A4	1.99756	5.16946	21.9071	5.47028e-05	0.0273955	yes
SNpc	PD.vs.Ctrl	PSD4	1.19026	3.0299	20.9213	6.20337e-05	0.030096	yes
SNpc	PD.vs.Ctrl	SELL	1.70375	5.26109	21.3497	6.47722e-05	0.0304724	yes
SNpc	PD.vs.Ctrl	RGS8	-1.55	5.18879	21.1509	6.86519e-05	0.0306002	yes
SNpc	PD.vs.Ctrl	SP9	1.14984	3.15438	20.7759	6.89861e-05	0.0306002	yes
SNpc	ADLBD.vs.Ctrl	SLC5A11	2.35393	4.49159	30.3577	5.15279e-06	0.0313555	yes
SNpc	ADLBD.vs.Ctrl	KCNJ2	2.24756	2.95096	29.6739	5.17587e-06	0.0313555	yes
SNpc	ADLBD.vs.Ctrl	LRCH3	1.77745	3.97818	29.7256	6.05903e-06	0.0313555	yes
SNpc	PD.vs.Ctrl	SLC37A2	1.56834	3.10774	20.575	7.39606e-05	0.0318955	yes
SNpc	ADLBD.vs.Ctrl	BRINP2	-1.94527	5.10078	28.2315	8.7872e-06	0.0341053	yes
SNpc	PD.vs.Ctrl	PLCH1	-1.13928	3.42954	20.4331	8.21218e-05	0.0344578	yes
SNpc	PD.vs.Ctrl	PPM1J	-1.26913	4.21962	20.1679	9.17061e-05	0.0361873	yes
SNpc	PD.vs.Ctrl	CDH8	-1.38557	7.33577	20.1927	9.23378e-05	0.0361873	yes
SNpc	PD.vs.Ctrl	CYP27C1	-1.08769	4.31664	20.1539	9.32361e-05	0.0361873	yes
SNpc	PD.vs.Ctrl	LPO	-1.28396	4.31688	20.0642	9.64114e-05	0.036507	yes
SNpc	PD.vs.Ctrl	STEAP3	1.42874	2.84166	19.0225	0.000115323	0.0413902	yes
SNpc	PD.vs.Ctrl	LHX5	1.50377	2.15078	18.6984	0.000115942	0.0413902	yes
SNpc	PD.vs.Ctrl	CLDN1	-1.08154	4.70953	19.4126	0.000117416	0.0413902	yes
SNpc	PD.vs.Ctrl	GATA3	1.29481	3.49437	19.107	0.000121551	0.0413902	yes
SNpc	PD.vs.Ctrl	FABP7	-1.35153	6.09665	19.3076	0.000122638	0.0413902	yes
SNpc	PD.vs.Ctrl	SIAH3	-1.20065	4.84011	19.2073	0.000127224	0.041871	yes
SNpc	PD.vs.Ctrl	STARD13	0.915061	4.83449	19.1147	0.000130545	0.041871	yes
SNpc	PD.vs.Ctrl	GPR101	1.81323	2.58723	18.2416	0.000133772	0.041871	yes
SNpc	PD.vs.Ctrl	CXCR4	2.20995	5.36228	19.0164	0.00013485	0.041871	yes
SNpc	PD.vs.Ctrl	KIT	1.12796	2.58472	18.4172	0.000139137	0.0421589	yes
SNpc	PD.vs.Ctrl	DIRAS2	-0.857223	6.90784	18.8674	0.000141209	0.0421589	yes
SNpc	PD.vs.Ctrl	GLRA2	1.47385	3.27569	18.4313	0.000145489	0.0426174	yes
SNpc	PD.vs.Ctrl	DDIT4L	1.80187	3.07004	18.0336	0.000160068	0.04532	yes
SNpc	PD.vs.Ctrl	BTK	1.38443	2.54481	17.8628	0.000160554	0.04532	yes
SNpc	PD.vs.Ctrl	BNC2	-0.836788	4.71533	18.3689	0.000165382	0.0458493	yes
SNpc	PD.vs.Ctrl	GRP	1.99994	3.19996	17.6316	0.000182007	0.0495731	yes
SNpc	PD.vs.Ctrl	GALNTL6	-1.34591	5.99585	17.9547	0.000190586	0.0510147	yes
SNpc	PD.vs.Ctrl	LILRA4	1.60959	2.48455	17.2449	0.000195592	0.0514671	yes
SNpc	PD.vs.Ctrl	MC4R	1.74608	2.24999	17.0121	0.000209189	0.0532761	yes
SNpc	PD.vs.Ctrl	GRIA3	-1.00794	6.49205	17.6705	0.000209329	0.0532761	yes
SNpc	PD.vs.Ctrl	SLC6A4	4.4164	2.34245	16.2762	0.00021737	0.0542112	yes
SNpc	PD.vs.Ctrl	CD180	1.65569	2.32956	16.792	0.000225968	0.0542112	yes
SNpc	PD.vs.Ctrl	PNOC	1.65454	4.7434	17.3262	0.000231497	0.0542112	yes
SNpc	PD.vs.Ctrl	RTP5	1.40938	4.83836	17.3722	0.000231618	0.0542112	yes
SNpc	PD.vs.Ctrl	ZWINT	-0.954679	3.76579	17.3084	0.000231673	0.0542112	yes
SNpc	PD.vs.Ctrl	CDH4	1.06561	3.22479	16.9582	0.000237361	0.0542112	yes
SNpc	PD.vs.Ctrl	LGR5	1.25732	3.20456	17.0207	0.000237447	0.0542112	yes
SNpc	iLBD.vs.Ctrl	AQP3	3.65406	3.1208	28.609	5.4796e-06	0.0553192	yes
SNpc	iLBD.vs.Ctrl	TBX22	3.14402	1.48411	27.1427	7.12646e-06	0.0553192	yes
SNpc	PD.vs.Ctrl	PNMA5	2.3724	2.19693	16.3168	0.000252083	0.0567186	yes
SNpc	PD.vs.Ctrl	LMO3	-1.22943	8.77671	17.0189	0.000260026	0.0576702	yes
SNpc	ADLBD.vs.Ctrl	CARD8	2.15213	3.45701	25.2217	1.88752e-05	0.0586076	yes
SNpc	PD.vs.Ctrl	STXBP6	0.951111	5.68382	16.8821	0.000273227	0.0597443	yes
SNpc	PD.vs.Ctrl	PCSK1	-1.49384	6.1241	16.602	0.000299613	0.0636154	yes
SNpc	PD.vs.Ctrl	ABCA10	-1.17191	2.33205	16.0828	0.000301019	0.0636154	yes
SNpc	PD.vs.Ctrl	MTCL1	-0.886975	5.53535	16.5763	0.000303223	0.0636154	yes
SNpc	PD.vs.Ctrl	ZNF98	-1.43087	2.63083	16.0145	0.000324245	0.0647531	yes
SNpc	PD.vs.Ctrl	PLCXD2	-1.30813	5.37262	16.3744	0.000324858	0.0647531	yes
SNpc	PD.vs.Ctrl	TMEM132E	0.967858	3.58822	16.2236	0.000324879	0.0647531	yes
SNpc	PD.vs.Ctrl	CNTN6	-1.48339	4.46156	16.2926	0.00032533	0.0647531	yes
SNpc	PD.vs.Ctrl	ASB5	-1.29801	2.83564	15.8978	0.000347799	0.0678547	yes
SNpc	PD.vs.Ctrl	HSPA2	0.911066	6.30541	16.1558	0.000349654	0.0678547	yes
SNpc	PD.vs.Ctrl	LPGAT1	-1.26081	7.41155	16.1025	0.000355845	0.0682037	yes
SNpc	PD.vs.Ctrl	HTR2C	1.65559	4.6128	15.9231	0.000370498	0.0700229	yes
SNpc	PD.vs.Ctrl	MAP3K20	-1.0143	6.52604	15.9581	0.000374358	0.0700229	yes
SNpc	iLBD.vs.Ctrl	FAM163A	3.82033	2.92555	24.6227	1.36058e-05	0.0704101	yes
SNpc	PD.vs.Ctrl	CARTPT	1.95543	3.22856	15.4197	0.000392191	0.0706372	yes
SNpc	PD.vs.Ctrl	NYAP2	-1.00368	5.83087	15.7891	0.000397538	0.0706372	yes
SNpc	PD.vs.Ctrl	GZMH	1.89839	1.42562	15.0245	0.000398172	0.0706372	yes
SNpc	PD.vs.Ctrl	TRPV2	-1.00343	5.03071	15.7358	0.00040325	0.0706372	yes
SNpc	PD.vs.Ctrl	DOK6	-1.3376	8.28375	15.7077	0.000408082	0.0706372	yes
SNpc	PD.vs.Ctrl	SOX6	-1.0848	5.15711	15.6908	0.000411426	0.0706372	yes
SNpc	PD.vs.Ctrl	TRAK1	-0.962896	7.5494	15.6541	0.000415837	0.0706372	yes
SNpc	PD.vs.Ctrl	DIRAS3	1.81432	3.33977	15.3893	0.000420526	0.0706372	yes
SNpc	PD.vs.Ctrl	SCRN1	-0.895224	9.0536	15.621	0.0004206	0.0706372	yes
SNpc	PD.vs.Ctrl	GPNMB	1.69627	3.90867	15.5352	0.000423141	0.0706372	yes
SNpc	PD.vs.Ctrl	TCERG1L	1.61519	2.96443	15.1261	0.000439095	0.0714863	yes
SNpc	PD.vs.Ctrl	PI16	0.924004	5.26495	15.4939	0.000441174	0.0714863	yes
SNpc	PD.vs.Ctrl	SSBP3	-1.30405	7.76295	15.4641	0.000444476	0.0714863	yes
SNpc	PD.vs.Ctrl	PLPP5	-0.940271	5.17903	15.4514	0.000446646	0.0714863	yes
SNpc	ADLBD.vs.Ctrl	INS	2.35665	2.41795	22.6724	3.22012e-05	0.0736532	yes
SNpc	ADLBD.vs.Ctrl	FRMD6	2.21966	2.83925	23.0932	3.32092e-05	0.0736532	yes
SNpc	PD.vs.Ctrl	UNC45A	-0.950339	5.82298	15.3194	0.000468575	0.0742309	yes
SNpc	PD.vs.Ctrl	SLC2A13	-1.1028	8.75663	15.2555	0.000478267	0.075001	yes
SNpc	ADLBD.vs.Ctrl	SLC17A9	3.07594	2.53514	22.1178	3.97467e-05	0.0753606	yes
SNpc	ADLBD.vs.Ctrl	SRGAP2C	1.47536	5.97363	22.6408	4.36873e-05	0.0753606	yes
SNpc	PD.vs.Ctrl	SATB1	-1.10257	6.55599	15.2091	0.000486728	0.0755645	yes
SNpc	PD.vs.Ctrl	VGLL3	-1.23967	2.23122	14.6182	0.000500779	0.0767505	yes
SNpc	PD.vs.Ctrl	ECEL1	1.3446	2.57675	14.6793	0.000506268	0.0767505	yes
SNpc	PD.vs.Ctrl	CD300LF	1.46061	2.58331	14.6678	0.000510916	0.0767505	yes
SNpc	PD.vs.Ctrl	CLTCL1	-0.932239	5.65829	15.0499	0.000515624	0.0767505	yes
SNpc	PD.vs.Ctrl	SNCA	-1.0869	11.6105	15.0211	0.00051964	0.0767505	yes
SNpc	PD.vs.Ctrl	ALOX15B	2.58919	2.39306	14.5668	0.00052403	0.0767505	yes
SNpc	PD.vs.Ctrl	BAIAP3	1.6498	4.96297	14.9238	0.000534332	0.0775281	yes
SNpc	ADLBD.vs.Ctrl	PRDM8	1.45369	4.67349	22.0684	5.21886e-05	0.0778222	yes
SNpc	ADLBD.vs.Ctrl	SCAMP2	1.7471	3.5744	21.7148	5.64727e-05	0.0778222	yes
SNpc	ADLBD.vs.Ctrl	KCNG4	2.40763	2.33061	20.638	6.01525e-05	0.0778222	yes
SNpc	ADLBD.vs.Ctrl	AC134684.9	6.76496	3.25338	20.2776	7.37911e-05	0.0783261	yes
SNpc	ADLBD.vs.Ctrl	GAB3	2.51821	2.10253	19.7725	7.58075e-05	0.0783261	yes
SNpc	ADLBD.vs.Ctrl	SHROOM1	1.31728	4.90831	20.6263	8.12024e-05	0.0783261	yes
SNpc	ADLBD.vs.Ctrl	FCHSD1	2.43636	1.96531	19.5503	8.17348e-05	0.0783261	yes
SNpc	ADLBD.vs.Ctrl	ZNF135	1.50645	3.57128	20.1471	9.15604e-05	0.0783261	yes
SNpc	ADLBD.vs.Ctrl	NPHP3	1.16755	4.97094	20.1353	9.45962e-05	0.0783261	yes
SNpc	ADLBD.vs.Ctrl	IZUMO1R	2.82141	1.65905	18.5958	9.5858e-05	0.0783261	yes
SNpc	ADLBD.vs.Ctrl	ZNF765	1.78459	2.73027	19.3723	0.000101127	0.0784995	yes
SNpc	PD.vs.Ctrl	NNAT	1.30534	5.76608	14.8293	0.000557895	0.0797907	yes
SNpc	PD.vs.Ctrl	CERS6	-0.811968	6.64407	14.8136	0.000560205	0.0797907	yes
SNpc	PD.vs.Ctrl	AVEN	-0.714375	5.60683	14.6937	0.000585334	0.0826119	yes
SNpc	PD.vs.Ctrl	PPP1R17	1.21466	2.55417	14.2305	0.0005954	0.0832755	yes
SNpc	AD.vs.Ctrl	LMX1A	-4.94104	2.7941	28.6426	6.11459e-06	0.0850706	yes
SNpc	AD.vs.Ctrl	LRCH3	1.69557	3.97818	27.5045	1.09592e-05	0.0850706	yes
SNpc	ADLBD.vs.Ctrl	PAPSS2	2.14903	3.97721	19.3557	0.000119748	0.0885277	yes
SNpc	PD.vs.Ctrl	IFT57	-0.991262	6.22695	14.4396	0.000640929	0.088843	yes
SNpc	PD.vs.Ctrl	CPB1	-1.46571	2.0502	13.8554	0.000653814	0.0898272	yes
SNpc	PD.vs.Ctrl	PCDH19	0.802667	4.07477	14.2873	0.000668071	0.0909807	yes
SNpc	PD.vs.Ctrl	FADS6	-0.912888	5.28087	14.2545	0.000685856	0.0922234	yes
SNpc	PD.vs.Ctrl	TSHZ2	0.818695	4.76589	14.2313	0.000689077	0.0922234	yes
SNpc	PD.vs.Ctrl	KCNJ6	-1.30575	8.67166	14.1764	0.000703764	0.0929029	yes
SNpc	PD.vs.Ctrl	DYNC1I1	-0.852046	9.45783	14.1308	0.000715473	0.0929029	yes
SNpc	PD.vs.Ctrl	RGS1	2.27799	3.55175	13.7579	0.000717461	0.0929029	yes
SNpc	PD.vs.Ctrl	DDIT4	1.11925	7.84058	14.121	0.00071809	0.0929029	yes
SNpc	PD.vs.Ctrl	DAB1	-1.07161	6.0063	14.0712	0.000732411	0.0939725	yes
SNpc	PD.vs.Ctrl	CSDC2	-0.683635	6.29213	14.0224	0.000745106	0.0948177	yes
SNpc	PD.vs.Ctrl	PRKG1	-0.962359	6.23884	13.9957	0.000752504	0.0949807	yes
SNpc	PD.vs.Ctrl	CLSTN2	-1.17219	7.07705	13.9484	0.000764994	0.0957595	yes
SNpc	PD.vs.Ctrl	PSD3	-1.07374	8.20539	13.9209	0.000772394	0.0957595	yes
SNpc	PD.vs.Ctrl	GDAP1	-0.889482	7.65639	13.8858	0.000782394	0.0957595	yes
SNpc	PD.vs.Ctrl	CHRNA4	-0.907218	7.73894	13.8825	0.000783347	0.0957595	yes
SNpc	PD.vs.Ctrl	CORO2A	-0.909013	4.91374	13.7812	0.000811581	0.098436	yes
SNpc	ADLBD.vs.Ctrl	PABPC1L	1.84053	3.33499	18.4607	0.00015148	0.0999677	yes
SNpc	ADLBD.vs.Ctrl	HBP1	1.53084	4.60103	18.5146	0.000159303	0.0999677	yes
SNpc	ADLBD.vs.Ctrl	UBE2T	-1.63902	4.73698	18.2778	0.000169657	0.0999677	yes
SNpc	ADLBD.vs.Ctrl	MS4A14	3.2147	2.48724	17.4415	0.000182075	0.0999677	yes
SNpc	ADLBD.vs.Ctrl	DIRAS2	-1.42468	6.90784	17.9674	0.000189611	0.0999677	yes
SNpc	ADLBD.vs.Ctrl	SMTNL1	3.60775	1.25421	16.808	0.000191502	0.0999677	yes
SNpc	ADLBD.vs.Ctrl	PNPLA7	1.44944	3.10606	17.6636	0.000191655	0.0999677	yes
SNpc	ADLBD.vs.Ctrl	CDO1	-1.92004	6.19055	17.8667	0.000196257	0.0999677	yes
SNpc	ADLBD.vs.Ctrl	PLPPR2	1.62427	4.22809	17.8301	0.000198043	0.0999677	yes
SNpc	ADLBD.vs.Ctrl	TJAP1	1.20416	4.85537	17.803	0.000200198	0.0999677	yes
SNpc	ADLBD.vs.Ctrl	FAXDC2	1.57105	4.34376	17.7317	0.000206053	0.0999677	yes
SNpc	ADLBD.vs.Ctrl	FAM86B1	2.86607	2.62748	16.9764	0.000212855	0.100139	no
SNpc	PD.vs.Ctrl	CACNA1G	-1.03865	4.73338	13.6029	0.000869175	0.104604	no
SNpc	ADLBD.vs.Ctrl	LIN7A	-1.49232	5.70841	17.3481	0.000233103	0.106439	no
SNpc	PD.vs.Ctrl	CREB3L1	-0.768517	4.14118	13.4533	0.000910197	0.107793	no
SNpc	PD.vs.Ctrl	ANKRD50	-0.969577	5.84816	13.4755	0.000911207	0.107793	no
SNpc	PD.vs.Ctrl	PILRA	1.20808	3.67305	13.3541	0.000918882	0.107793	no
SNpc	PD.vs.Ctrl	CFAP53	1.35059	2.41691	13.0799	0.000923444	0.107793	no
SNpc	PD.vs.Ctrl	CAPG	1.09002	6.1481	13.4006	0.000936774	0.107799	no
SNpc	PD.vs.Ctrl	FAM184A	-0.752457	5.18553	13.3984	0.000937385	0.107799	no
SNpc	ADLBD.vs.Ctrl	TCIRG1	2.06573	3.82664	17.061	0.000252608	0.111153	no
SNpc	ADLBD.vs.Ctrl	SLPI	2.83354	2.30298	16.381	0.000257746	0.111153	no
SNpc	PD.vs.Ctrl	NGB	1.20703	2.99079	13.0081	0.000986577	0.112403	no
SNpc	PD.vs.Ctrl	ZNF503	-0.850212	4.62319	13.1916	0.000991899	0.112403	no
SNpc	PD.vs.Ctrl	RELN	1.65176	3.90724	13.0736	0.00100533	0.113091	no
SNpc	PD.vs.Ctrl	UNC80	-1.02678	5.24978	13.1928	0.00101254	0.113091	no
SNpc	PD.vs.Ctrl	TRAC	1.04738	3.53895	13.025	0.00103018	0.11424	no
SNpc	ADLBD.vs.Ctrl	CACNB2	-1.44017	4.72234	16.7697	0.000282175	0.115668	no
SNpc	ADLBD.vs.Ctrl	GTF2IRD2	2.15291	3.45027	16.4893	0.000299708	0.115668	no
SNpc	ADLBD.vs.Ctrl	SHPRH	1.00266	5.43919	16.5866	0.000302316	0.115668	no
SNpc	ADLBD.vs.Ctrl	KCNK6	2.02085	2.12869	15.89	0.000309383	0.115668	no
SNpc	ADLBD.vs.Ctrl	TP63	2.88861	1.51691	15.6863	0.000310328	0.115668	no
SNpc	ADLBD.vs.Ctrl	TOR2A	1.48968	3.63031	16.4201	0.000312919	0.115668	no
SNpc	PD.vs.Ctrl	PCLO	-1.05205	7.01689	13.0808	0.00105381	0.116031	no
SNpc	PD.vs.Ctrl	PABPC1L	1.05583	3.33499	12.9438	0.00106918	0.116635	no
SNpc	PD.vs.Ctrl	BCLAF3	-0.663792	6.3818	13.0313	0.00107432	0.116635	no
SNpc	PD.vs.Ctrl	SMPD3	-0.710091	3.3157	12.8185	0.00110158	0.118765	no
SNpc	PD.vs.Ctrl	OR7A5	1.57794	2.60984	12.5654	0.00114292	0.122371	no
SNpc	PD.vs.Ctrl	F5	1.51663	2.7454	12.5099	0.00116423	0.122669	no
SNpc	PD.vs.Ctrl	ABCA8	0.917125	5.16817	12.8221	0.00116465	0.122669	no
SNpc	PD.vs.Ctrl	IGFBP5	0.924766	5.42222	12.7617	0.00118739	0.122669	no
SNpc	PD.vs.Ctrl	ARHGAP11A	-1.14432	2.65499	12.5306	0.00118819	0.122669	no
SNpc	PD.vs.Ctrl	GSG1L	-1.08234	4.6765	12.7321	0.00118963	0.122669	no
SNpc	PD.vs.Ctrl	CDK14	-0.914761	8.59806	12.7489	0.00119311	0.122669	no
SNpc	ADLBD.vs.Ctrl	CEP126	-2.58034	4.41104	16.1783	0.000342443	0.123638	no
SNpc	PD.vs.Ctrl	PLEKHB2	-0.81863	9.27656	12.6903	0.00121973	0.124155	no
SNpc	PD.vs.Ctrl	EN1	-0.886188	7.14164	12.6331	0.00124673	0.124155	no
SNpc	PD.vs.Ctrl	PTTG2	2.02656	1.55476	12.187	0.00125004	0.124155	no
SNpc	PD.vs.Ctrl	PDE4D	-0.612327	7.38877	12.6239	0.00125093	0.124155	no
SNpc	PD.vs.Ctrl	CHSY3	-0.897963	3.51356	12.5792	0.00125703	0.124155	no
SNpc	PD.vs.Ctrl	PWWP3B	1.23379	2.1721	12.2504	0.00126279	0.124155	no
SNpc	PD.vs.Ctrl	KIAA0319	-0.81831	5.79387	12.6013	0.00126355	0.124155	no
SNpc	PD.vs.Ctrl	PGR	-1.0132	2.9177	12.3759	0.00128529	0.125498	no
SNpc	PD.vs.Ctrl	RAD52	0.93784	4.03666	12.4888	0.00131264	0.12698	no
SNpc	PD.vs.Ctrl	CDC42BPG	1.64061	1.86318	12.1149	0.00132521	0.12698	no
SNpc	PD.vs.Ctrl	NTSR1	-1.00083	5.75614	12.4693	0.00132863	0.12698	no
SNpc	PD.vs.Ctrl	IARS2	-0.600711	5.35705	12.4511	0.00133852	0.12698	no
SNpc	PD.vs.Ctrl	GPATCH4	-0.949554	5.29006	12.3964	0.00136187	0.12698	no
SNpc	PD.vs.Ctrl	GBE1	-1.37463	5.57785	12.3822	0.00137371	0.12698	no
SNpc	PD.vs.Ctrl	DENND2A	-0.81546	7.19687	12.3638	0.00138105	0.12698	no
SNpc	PD.vs.Ctrl	PLEKHA5	-0.746682	7.01151	12.3604	0.00138286	0.12698	no
SNpc	PD.vs.Ctrl	ARNTL2	-0.627504	4.68733	12.3508	0.00138387	0.12698	no
SNpc	PD.vs.Ctrl	ACTA2	-1.11926	5.38512	12.3524	0.00138994	0.12698	no
SNpc	PD.vs.Ctrl	KLHL1	-1.17073	7.23408	12.3211	0.0014035	0.12698	no
SNpc	PD.vs.Ctrl	LY75	1.00215	2.72229	12.0691	0.00140482	0.12698	no
SNpc	PD.vs.Ctrl	CD44	0.915498	6.82509	12.3151	0.0014068	0.12698	no
SNpc	PD.vs.Ctrl	GIPR	2.01911	1.862	11.8899	0.00143017	0.128125	no
SNpc	PD.vs.Ctrl	ARHGEF28	-0.900232	4.52658	12.2473	0.00144176	0.128125	no
SNpc	PD.vs.Ctrl	LIPG	1.54891	2.76291	11.9405	0.00145007	0.128125	no
SNpc	PD.vs.Ctrl	DGKH	-0.780301	6.25412	12.2266	0.00145616	0.128125	no
SNpc	PD.vs.Ctrl	MS4A7	1.48391	4.56518	12.2149	0.00146102	0.128125	no
SNpc	PD.vs.Ctrl	GABRQ	2.01626	1.99892	11.7652	0.00147504	0.128125	no
SNpc	PD.vs.Ctrl	FYCO1	1.34529	1.9093	11.6907	0.00148337	0.128125	no
SNpc	PD.vs.Ctrl	DTNBP1	-0.883943	7.02066	12.1658	0.00148979	0.128125	no
SNpc	PD.vs.Ctrl	HCRTR1	1.64042	1.73807	11.7545	0.00149376	0.128125	no
SNpc	PD.vs.Ctrl	FBP1	0.999896	3.06698	11.9971	0.00150376	0.128222	no
SNpc	PD.vs.Ctrl	OLFM3	-1.14107	6.61098	12.129	0.00151141	0.128222	no
SNpc	PD.vs.Ctrl	MYRIP	-0.890625	6.64808	12.1108	0.00152201	0.128222	no
SNpc	PD.vs.Ctrl	DRP2	-0.972497	5.38417	12.0683	0.00154772	0.128222	no
SNpc	PD.vs.Ctrl	PKP3	1.92382	1.70274	11.6933	0.00154884	0.128222	no
SNpc	PD.vs.Ctrl	VIP	1.83424	2.40228	11.7604	0.00155202	0.128222	no
SNpc	PD.vs.Ctrl	CALCR	1.2341	2.18241	11.6383	0.0015545	0.128222	no
SNpc	PD.vs.Ctrl	SMOC2	0.843879	4.01429	12.0095	0.00156168	0.128222	no
SNpc	PD.vs.Ctrl	LIN7A	-0.712452	5.70841	12.0181	0.00157737	0.128222	no
SNpc	PD.vs.Ctrl	UCHL1	-0.778959	12.7011	12.0094	0.00158109	0.128222	no
SNpc	PD.vs.Ctrl	AHNAK2	-0.963881	3.97753	11.9721	0.00158574	0.128222	no
SNpc	ADLBD.vs.Ctrl	P2RX7	1.50671	4.8429	15.9789	0.000373549	0.128865	no
SNpc	ADLBD.vs.Ctrl	PNISR	1.23691	5.01132	15.9531	0.000375431	0.128865	no
SNpc	ADLBD.vs.Ctrl	PLPPR3	1.7467	3.76667	15.798	0.000384442	0.128865	no
SNpc	ADLBD.vs.Ctrl	FNIP2	1.39631	4.3968	15.8168	0.00039446	0.128865	no
SNpc	ADLBD.vs.Ctrl	GMNC	2.85061	1.49622	14.9012	0.000401123	0.128865	no
SNpc	ADLBD.vs.Ctrl	CD180	2.3214	2.32956	15.1824	0.000406722	0.128865	no
SNpc	PD.vs.Ctrl	IMP4	-0.698085	5.19477	11.9734	0.00160457	0.129072	no
SNpc	PD.vs.Ctrl	CARD8	1.05495	3.45701	11.8666	0.00162352	0.129699	no
SNpc	PD.vs.Ctrl	SLPI	1.6703	2.30298	11.5822	0.00162907	0.129699	no
SNpc	PD.vs.Ctrl	JMJD4	-0.847908	4.65095	11.894	0.00164344	0.129979	no
SNpc	PD.vs.Ctrl	LRRC49	-0.966356	6.1057	11.8832	0.001662	0.129979	no
SNpc	PD.vs.Ctrl	DDI1	2.19469	1.28784	11.4101	0.00167204	0.129979	no
SNpc	PD.vs.Ctrl	RET	-1.03773	8.01556	11.8472	0.00168326	0.129979	no
SNpc	PD.vs.Ctrl	EMP3	0.865184	5.1852	11.85	0.00168624	0.129979	no
SNpc	PD.vs.Ctrl	USP54	0.735636	6.65693	11.8229	0.00169978	0.129979	no
SNpc	PD.vs.Ctrl	KCTD2	-0.762798	6.36742	11.8194	0.00170353	0.129979	no
SNpc	PD.vs.Ctrl	CNR1	1.41704	4.62279	11.7827	0.00172424	0.129979	no
SNpc	PD.vs.Ctrl	SLC35F4	0.921824	2.41466	11.501	0.00173083	0.129979	no
SNpc	PD.vs.Ctrl	RAB3GAP1	-1.03064	7.20387	11.7642	0.00173916	0.129979	no
SNpc	PD.vs.Ctrl	ELAVL2	-0.976753	8.06442	11.7624	0.00173946	0.129979	no
SNpc	PD.vs.Ctrl	SLC8A1	-1.44227	8.50566	11.75	0.00174776	0.129979	no
SNpc	PD.vs.Ctrl	IGLC3	3.8745	2.89901	11.3541	0.00174958	0.129979	no
SNpc	PD.vs.Ctrl	SEMA6D	-0.904168	7.03128	11.7422	0.00175356	0.129979	no
SNpc	PD.vs.Ctrl	ATP2A3	-1.15948	5.60708	11.7391	0.00175817	0.129979	no
SNpc	PD.vs.Ctrl	ASB16	-1.04449	4.57001	11.6965	0.00177315	0.130465	no
SNpc	PD.vs.Ctrl	EML6	-0.73626	5.26845	11.6957	0.0017881	0.130777	no
SNpc	PD.vs.Ctrl	DENR	-1.10624	6.28434	11.6845	0.00179424	0.130777	no
SNpc	ADLBD.vs.Ctrl	S100A4	2.35242	5.16946	15.5534	0.000432639	0.132155	no
SNpc	ADLBD.vs.Ctrl	RFX6	2.93699	1.24846	14.598	0.000434132	0.132155	no
SNpc	PD.vs.Ctrl	BRINP2	-0.683487	5.10078	11.5556	0.00187705	0.136068	no
SNpc	PD.vs.Ctrl	UBE2T	-0.720067	4.73698	11.5365	0.00189197	0.136068	no
SNpc	PD.vs.Ctrl	SAMSN1	1.11355	2.67034	11.3348	0.00189313	0.136068	no
SNpc	ADLBD.vs.Ctrl	CACNA2D4	2.50394	1.65642	14.692	0.000467564	0.137113	no
SNpc	ADLBD.vs.Ctrl	TRIM3	-1.20682	5.69518	15.32	0.000468411	0.137113	no
SNpc	ADLBD.vs.Ctrl	ZFYVE1	-1.41966	5.28248	15.2662	0.000477508	0.137113	no
SNpc	ADLBD.vs.Ctrl	ERCC2	-1.79358	4.29729	15.1567	0.000488068	0.137113	no
SNpc	ADLBD.vs.Ctrl	PCYT2	-1.49937	5.65348	15.1212	0.000502706	0.137113	no
SNpc	ADLBD.vs.Ctrl	SOWAHA	2.08331	3.27323	14.997	0.000503411	0.137113	no
SNpc	PD.vs.Ctrl	RIMS1	-1.12842	6.86882	11.4485	0.00196641	0.140685	no
SNpc	PD.vs.Ctrl	ARHGAP36	1.70009	3.15642	11.1805	0.00200261	0.141913	no
SNpc	PD.vs.Ctrl	OXTR	-1.34784	5.60122	11.4018	0.00200591	0.141913	no
SNpc	PD.vs.Ctrl	PCDH8	-1.08572	7.21681	11.3866	0.00201418	0.141913	no
SNpc	PD.vs.Ctrl	CHRNA6	-0.876633	4.9304	11.376	0.00202304	0.141913	no
SNpc	PD.vs.Ctrl	CCDC158	-0.947302	3.1977	11.2742	0.00202929	0.141913	no
SNpc	ADLBD.vs.Ctrl	LRRC25	1.68814	3.00296	14.714	0.000533918	0.14211	no
SNpc	ADLBD.vs.Ctrl	LRRC55	-1.58899	5.15954	14.8317	0.000557061	0.14211	no
SNpc	ADLBD.vs.Ctrl	PIEZO2	1.93922	2.78395	14.4858	0.000557171	0.14211	no
SNpc	ADLBD.vs.Ctrl	NRM	1.88688	3.03129	14.6103	0.00055837	0.14211	no
SNpc	PD.vs.Ctrl	NRAS	-0.637041	5.71067	11.3449	0.00205004	0.142507	no
SNpc	PD.vs.Ctrl	RHOG	0.637463	6.07821	11.3359	0.00205614	0.142507	no
SNpc	PD.vs.Ctrl	GMNC	1.75958	1.49622	10.8223	0.0020886	0.143276	no
SNpc	PD.vs.Ctrl	ECE2	-0.838479	7.09233	11.2945	0.00208874	0.143276	no
SNpc	PD.vs.Ctrl	CNTD2	1.21142	2.14193	10.9642	0.00209492	0.143276	no
SNpc	PD.vs.Ctrl	PCDH11X	0.950947	3.75591	11.1738	0.00212389	0.143764	no
SNpc	PD.vs.Ctrl	TM2D2	-0.942078	4.82809	11.2413	0.00212562	0.143764	no
SNpc	PD.vs.Ctrl	TRIM17	1.77191	1.98925	10.8992	0.00212983	0.143764	no
SNpc	PD.vs.Ctrl	PLK5	1.61761	2.21793	10.9428	0.00215488	0.14381	no
SNpc	PD.vs.Ctrl	ZMYND10	1.4757	2.03861	10.8755	0.00216182	0.14381	no
SNpc	PD.vs.Ctrl	L3MBTL4	-0.734955	4.63563	11.1963	0.00217307	0.14381	no
SNpc	PD.vs.Ctrl	SERPINA5	1.68735	3.7273	11.15	0.00218427	0.14381	no
SNpc	PD.vs.Ctrl	SSTR2	1.05423	3.3661	11.1167	0.00219002	0.14381	no
SNpc	PD.vs.Ctrl	CSTA	1.18773	2.55349	10.9418	0.00219496	0.14381	no
SNpc	PD.vs.Ctrl	RTL1	-0.984096	5.40562	11.1722	0.00219536	0.14381	no
SNpc	PD.vs.Ctrl	KCNJ2	0.996256	2.95096	11.0443	0.00221262	0.144144	no
SNpc	PD.vs.Ctrl	HECW1	-0.698923	4.62818	11.1118	0.00221902	0.144144	no
SNpc	ADLBD.vs.Ctrl	CDC42BPG	2.68414	1.86318	14.2497	0.000576327	0.144314	no
SNpc	PD.vs.Ctrl	CALHM1	1.56787	1.92816	10.8416	0.00223575	0.144625	no
SNpc	ADLBD.vs.Ctrl	CHIT1	2.54463	2.37016	13.9772	0.000608784	0.14625	no
SNpc	ADLBD.vs.Ctrl	WDR35	-1.39593	4.78812	14.5392	0.000612344	0.14625	no
SNpc	ADLBD.vs.Ctrl	LMX1A	-3.80729	2.7941	14.2502	0.000618639	0.14625	no
SNpc	ADLBD.vs.Ctrl	IFT57	-1.73655	6.22695	14.516	0.000623556	0.14625	no
SNpc	ADLBD.vs.Ctrl	PGAP2	1.34515	3.75606	14.4165	0.000636715	0.14625	no
SNpc	ADLBD.vs.Ctrl	PRSS8	3.00002	1.6169	13.7813	0.000643689	0.14625	no
SNpc	ADLBD.vs.Ctrl	OR51B5	3.71266	0.746516	13.2686	0.000649998	0.14625	no
SNpc	ADLBD.vs.Ctrl	FMO5	2.51871	1.91037	13.7274	0.000665666	0.147635	no
SNpc	ADLBD.vs.Ctrl	RFWD3	1.08354	3.53272	14.252	0.000678745	0.148416	no
SNpc	ADLBD.vs.Ctrl	CLTCL1	-1.58101	5.65829	14.2427	0.000688589	0.148477	no
SNpc	ADLBD.vs.Ctrl	OR6P1	3.2788	1.51673	13.5957	0.000715064	0.150135	no
SNpc	ADLBD.vs.Ctrl	RNF225	4.03249	0.779153	12.9576	0.000745334	0.150135	no
SNpc	ADLBD.vs.Ctrl	PTCD2	-1.09919	4.81206	14.0227	0.000746103	0.150135	no
SNpc	ADLBD.vs.Ctrl	ACAT1	-0.942797	5.98051	14.0109	0.000748757	0.150135	no
SNpc	ADLBD.vs.Ctrl	SDHB	-1.23472	6.26693	14.0042	0.000750392	0.150135	no
SNpc	ADLBD.vs.Ctrl	RPF2	-1.30312	5.51451	13.9921	0.000754303	0.150135	no
SNpc	PD.vs.Ctrl	TMEM273	0.821925	4.27564	11.0011	0.00235308	0.151566	no
SNpc	PD.vs.Ctrl	TBC1D7	-0.665142	5.33067	10.9796	0.00236817	0.151566	no
SNpc	PD.vs.Ctrl	SST	1.62015	4.82927	10.9343	0.00238578	0.151566	no
SNpc	PD.vs.Ctrl	EIF3CL	-0.852272	7.31259	10.9562	0.00238632	0.151566	no
SNpc	PD.vs.Ctrl	PRKAR2B	-1.11821	7.75114	10.9502	0.00239187	0.151566	no
SNpc	PD.vs.Ctrl	OR10C1	1.92505	1.18145	10.4526	0.00241656	0.152093	no
SNpc	PD.vs.Ctrl	BLM	1.06144	3.25475	10.844	0.00243497	0.152093	no
SNpc	PD.vs.Ctrl	SCGN	2.03022	1.91586	10.6461	0.00244673	0.152093	no
SNpc	PD.vs.Ctrl	TEX26	1.08857	2.57094	10.6798	0.00244866	0.152093	no
SNpc	PD.vs.Ctrl	ASIC4	1.23675	2.55512	10.654	0.00246078	0.152093	no
SNpc	PD.vs.Ctrl	NKX2-2	0.769462	5.43024	10.8701	0.00246675	0.152093	no
SNpc	PD.vs.Ctrl	PLXNC1	1.02918	2.86692	10.6743	0.00247345	0.152093	no
SNpc	PD.vs.Ctrl	RSPO2	-1.20952	7.90291	10.8598	0.00247935	0.152093	no
SNpc	PD.vs.Ctrl	CHRNA2	-1.38187	3.80898	10.8308	0.00248834	0.152093	no
SNpc	ADLBD.vs.Ctrl	P2RY14	1.76154	2.83106	13.6104	0.000780194	0.153323	no
SNpc	ADLBD.vs.Ctrl	CLDN2	3.74039	1.20765	13.0792	0.000805765	0.153552	no
SNpc	ADLBD.vs.Ctrl	FMNL2	0.968944	8.27875	13.8001	0.000807248	0.153552	no
SNpc	ADLBD.vs.Ctrl	KRTAP5-4	3.35945	1.45914	13.1069	0.000828696	0.153552	no
SNpc	ADLBD.vs.Ctrl	HTRA4	2.60793	1.57413	13.1031	0.00083581	0.153552	no
SNpc	ADLBD.vs.Ctrl	PROSER1	1.20534	3.62634	13.6747	0.000840985	0.153552	no
SNpc	ADLBD.vs.Ctrl	RNF214	-1.17967	4.56974	13.5831	0.000865797	0.153552	no
SNpc	ADLBD.vs.Ctrl	SLF2	0.959095	5.65608	13.5978	0.000871405	0.153552	no
SNpc	ADLBD.vs.Ctrl	CCDC186	-1.50169	4.68003	13.5614	0.000876783	0.153552	no
SNpc	ADLBD.vs.Ctrl	CACNA1B	-1.29063	6.06046	13.5723	0.000879226	0.153552	no
SNpc	ADLBD.vs.Ctrl	EI24	0.86658	6.56692	13.5053	0.000900131	0.153552	no
SNpc	ADLBD.vs.Ctrl	ZNF610	-1.50083	3.37076	13.4	0.000904927	0.153552	no
SNpc	ADLBD.vs.Ctrl	NAP1L2	-1.24144	7.07656	13.4844	0.000907326	0.153552	no
SNpc	ADLBD.vs.Ctrl	SLC39A11	1.22605	5.6039	13.4661	0.000914922	0.153552	no
SNpc	ADLBD.vs.Ctrl	COPS3	-1.22715	6.67457	13.445	0.000920899	0.153552	no
SNpc	ADLBD.vs.Ctrl	DOCK5	1.35509	7.30346	13.417	0.000929721	0.153552	no
SNpc	PD.vs.Ctrl	CACNB4	-0.997081	5.33326	10.819	0.00252324	0.153621	no
SNpc	ADLBD.vs.Ctrl	CDH10	-1.80632	4.44153	13.3553	0.000941398	0.153751	no
SNpc	ADLBD.vs.Ctrl	FAM241A	1.55121	3.62891	13.3025	0.000950728	0.153751	no
SNpc	ADLBD.vs.Ctrl	SLC46A2	2.88994	1.52087	12.8318	0.000963608	0.154227	no
SNpc	PD.vs.Ctrl	ANK1	-1.01651	7.26837	10.772	0.00256866	0.154607	no
SNpc	PD.vs.Ctrl	KLK6	0.995253	5.67771	10.7731	0.00257098	0.154607	no
SNpc	PD.vs.Ctrl	MCM7	0.615762	5.8892	10.7712	0.00257249	0.154607	no
SNpc	PD.vs.Ctrl	SALL1	0.694773	5.72526	10.7629	0.00258066	0.154607	no
SNpc	PD.vs.Ctrl	FCHSD1	1.25893	1.96531	10.4171	0.00260231	0.154607	no
SNpc	PD.vs.Ctrl	BACH1	-0.827696	7.89258	10.7342	0.00260654	0.154607	no
SNpc	PD.vs.Ctrl	PLA2G12A	-0.601742	7.55826	10.7265	0.00261468	0.154607	no
SNpc	PD.vs.Ctrl	PLA2G15	-0.64803	6.11356	10.7164	0.00262746	0.154607	no
SNpc	PD.vs.Ctrl	STK32B	0.823757	4.07273	10.6871	0.00262906	0.154607	no
SNpc	PD.vs.Ctrl	VGF	1.12107	5.94395	10.7002	0.00264329	0.154857	no
SNpc	ADLBD.vs.Ctrl	PRR30	3.16991	1.74389	12.7666	0.000993722	0.155084	no
SNpc	ADLBD.vs.Ctrl	HPCAL4	-1.40879	6.67691	13.2351	0.000995792	0.155084	no
SNpc	ADLBD.vs.Ctrl	ANXA6	-1.53234	8.76941	13.21	0.00100387	0.155084	no
SNpc	ADLBD.vs.Ctrl	AMFR	1.12647	4.9292	13.207	0.00100892	0.155084	no
SNpc	iLBD.vs.Ctrl	FAT2	3.96135	2.31073	20.8116	4.02806e-05	0.156339	no
SNpc	ADLBD.vs.Ctrl	PLAGL1	1.93964	2.42238	12.7273	0.00105248	0.157242	no
SNpc	ADLBD.vs.Ctrl	TBP	-1.45481	4.01884	12.9734	0.00106437	0.157242	no
SNpc	ADLBD.vs.Ctrl	CLDN15	2.01032	3.48038	12.9502	0.00108759	0.157242	no
SNpc	ADLBD.vs.Ctrl	TRIM8	-1.16349	6.97461	12.9853	0.00109217	0.157242	no
SNpc	ADLBD.vs.Ctrl	SPA17	-1.36867	4.18482	12.9132	0.00111804	0.157242	no
SNpc	ADLBD.vs.Ctrl	POLR2B	-1.5056	5.44023	12.9219	0.00112027	0.157242	no
SNpc	ADLBD.vs.Ctrl	APOO	-1.53457	4.4503	12.9098	0.00112028	0.157242	no
SNpc	ADLBD.vs.Ctrl	ZKSCAN3	-1.73972	3.23237	12.8006	0.00112496	0.157242	no
SNpc	ADLBD.vs.Ctrl	EFCAB12	2.14629	1.54107	12.3646	0.0011274	0.157242	no
SNpc	ADLBD.vs.Ctrl	EEF1E1	-1.62967	5.72205	12.894	0.00113189	0.157242	no
SNpc	ADLBD.vs.Ctrl	PLA2G3	3.17205	0.996987	12.1504	0.00113437	0.157242	no
SNpc	PD.vs.Ctrl	INSYN1	-0.78759	8.22777	10.6436	0.00270259	0.157344	no
SNpc	PD.vs.Ctrl	EGFL6	1.66083	1.59743	10.3567	0.00270601	0.157344	no
SNpc	PD.vs.Ctrl	NDST4	1.95202	1.36632	10.2434	0.00272198	0.157682	no
SNpc	PD.vs.Ctrl	PTAFR	1.11506	3.65943	10.5761	0.00275173	0.158338	no
SNpc	PD.vs.Ctrl	GAD1	1.35772	5.4633	10.5834	0.00277438	0.158338	no
SNpc	PD.vs.Ctrl	P2RX7	0.871531	4.8429	10.5852	0.00277557	0.158338	no
SNpc	PD.vs.Ctrl	USP35	-0.531795	5.65505	10.5664	0.00279143	0.158338	no
SNpc	PD.vs.Ctrl	PRMT8	-0.980118	4.80022	10.5631	0.00279278	0.158338	no
SNpc	PD.vs.Ctrl	RAPGEF3	0.749515	4.85151	10.5679	0.0027945	0.158338	no
SNpc	ADLBD.vs.Ctrl	GK	-2.09911	2.57113	12.617	0.0011537	0.158507	no
SNpc	ADLBD.vs.Ctrl	ABCD2	-1.55317	4.89498	12.8039	0.00116515	0.158675	no
SNpc	ADLBD.vs.Ctrl	RNF128	-1.70448	4.25134	12.6904	0.00120352	0.161983	no
SNpc	ADLBD.vs.Ctrl	CYYR1	1.70699	4.82081	12.7168	0.00121228	0.161983	no
SNpc	ADLBD.vs.Ctrl	FYCO1	2.04322	1.9093	12.1659	0.00122074	0.161983	no
SNpc	ADLBD.vs.Ctrl	ZNF131	-1.3969	3.85123	12.6499	0.0012315	0.162025	no
SNpc	iLBD.vs.Ctrl	SLPI	2.26427	2.30298	20.9691	5.25431e-05	0.163146	no
SNpc	PD.vs.Ctrl	PGM2L1	-0.751329	7.43569	10.4482	0.00292368	0.165055	no
SNpc	ADLBD.vs.Ctrl	SPATA31E1	2.70778	1.60237	12.1097	0.00127715	0.16589	no
SNpc	ADLBD.vs.Ctrl	TIMM17B	-1.03466	5.61748	12.5429	0.00129114	0.16589	no
SNpc	ADLBD.vs.Ctrl	ZNF484	-2.09921	3.23108	12.3446	0.00129293	0.16589	no
SNpc	PD.vs.Ctrl	LGALSL	-0.609271	5.67986	10.4218	0.00295622	0.166287	no
SNpc	PD.vs.Ctrl	AMY2B	-0.624623	4.40471	10.4064	0.00296758	0.166324	no
SNpc	PD.vs.Ctrl	MINAR1	-0.98572	5.36484	10.3983	0.00298391	0.166521	no
SNpc	PD.vs.Ctrl	SLC5A11	1.0216	4.49159	10.389	0.00300259	0.166521	no
SNpc	PD.vs.Ctrl	FGF13	-0.885105	5.83932	10.3845	0.00300327	0.166521	no
SNpc	PD.vs.Ctrl	TMEM200A	1.15332	2.91303	10.1862	0.00304051	0.167985	no
SNpc	PD.vs.Ctrl	TRIM56	0.769542	4.80264	10.3307	0.00307136	0.168198	no
SNpc	PD.vs.Ctrl	TCP11L1	-0.853987	6.58187	10.3061	0.00309729	0.168198	no
SNpc	PD.vs.Ctrl	CPM	0.961373	5.56888	10.3023	0.00310617	0.168198	no
SNpc	PD.vs.Ctrl	FXYD7	-0.697587	6.85462	10.2673	0.00314563	0.168198	no
SNpc	PD.vs.Ctrl	NTN1	-0.946044	7.25068	10.2663	0.00314677	0.168198	no
SNpc	PD.vs.Ctrl	PIRT	0.800882	5.01761	10.2635	0.00315428	0.168198	no
SNpc	PD.vs.Ctrl	MYO16	0.72696	4.44372	10.261	0.00315761	0.168198	no
SNpc	PD.vs.Ctrl	AC134684.9	4.37187	3.25338	10.081	0.00315918	0.168198	no
SNpc	PD.vs.Ctrl	BTG1	0.79751	6.3024	10.2462	0.00317347	0.168198	no
SNpc	PD.vs.Ctrl	RDH12	-0.937914	3.9005	10.2011	0.00318096	0.168198	no
SNpc	PD.vs.Ctrl	PAX8	0.979203	2.58478	10.0576	0.00318378	0.168198	no
SNpc	PD.vs.Ctrl	GAB3	1.25173	2.10253	9.94257	0.00318436	0.168198	no
SNpc	PD.vs.Ctrl	USP12	-0.811369	5.83332	10.2235	0.00320477	0.168198	no
SNpc	PD.vs.Ctrl	ZNRD2	-0.544078	6.41842	10.216	0.00321359	0.168198	no
SNpc	PD.vs.Ctrl	SPN	1.21227	2.83359	10.0305	0.00322063	0.168198	no
SNpc	PD.vs.Ctrl	PSMC3	-0.596053	8.05179	10.2049	0.00322542	0.168198	no
SNpc	PD.vs.Ctrl	C1orf87	1.18512	2.44299	9.96233	0.00322854	0.168198	no
SNpc	PD.vs.Ctrl	SLC2A8	-0.592999	5.40662	10.18	0.00326261	0.169405	no
SNpc	PD.vs.Ctrl	SLITRK3	-0.757834	4.18927	10.1489	0.00327615	0.169431	no
SNpc	PD.vs.Ctrl	PTHLH	-1.49641	3.28032	10.0596	0.00328494	0.169431	no
SNpc	ADLBD.vs.Ctrl	CCHCR1	-1.4091	3.61769	12.3672	0.00134533	0.169752	no
SNpc	ADLBD.vs.Ctrl	LRRC49	-1.74387	6.1057	12.3528	0.00138816	0.169752	no
SNpc	ADLBD.vs.Ctrl	YWHAZ	-1.63678	8.61787	12.3264	0.00140038	0.169752	no
SNpc	ADLBD.vs.Ctrl	TMEM165	1.18324	4.68555	12.3163	0.00141139	0.169752	no
SNpc	ADLBD.vs.Ctrl	BIRC5	2.56116	2.55754	11.9335	0.00143975	0.169752	no
SNpc	ADLBD.vs.Ctrl	ACTL7B	2.98183	1.39167	11.745	0.00145569	0.169752	no
SNpc	ADLBD.vs.Ctrl	NME7	-1.16244	4.70657	12.2018	0.00146727	0.169752	no
SNpc	ADLBD.vs.Ctrl	CAMLG	-1.44052	5.87493	12.2002	0.00147159	0.169752	no
SNpc	ADLBD.vs.Ctrl	TAB3	-1.39289	5.08309	12.1955	0.00147316	0.169752	no
SNpc	ADLBD.vs.Ctrl	CLRN2	2.57749	1.92525	11.8038	0.00147398	0.169752	no
SNpc	ADLBD.vs.Ctrl	RCC1	1.75581	3.25265	12.1245	0.00148524	0.169752	no
SNpc	ADLBD.vs.Ctrl	KIF26B	-1.06157	4.69646	12.1449	0.00148996	0.169752	no
SNpc	ADLBD.vs.Ctrl	TMC6	1.12968	5.47226	12.1621	0.00149441	0.169752	no
SNpc	ADLBD.vs.Ctrl	TRAF7	1.11517	4.99656	12.1592	0.00149757	0.169752	no
SNpc	ADLBD.vs.Ctrl	SPERT	3.14398	1.75444	11.7891	0.00150305	0.169752	no
SNpc	ADLBD.vs.Ctrl	CA12	-2.22436	4.16139	12.0622	0.00151101	0.169752	no
SNpc	ADLBD.vs.Ctrl	CAPN1	-1.36847	6.19077	12.1042	0.00152669	0.169752	no
SNpc	ADLBD.vs.Ctrl	YWHAG	-1.24367	10.7645	12.1001	0.00152691	0.169752	no
SNpc	ADLBD.vs.Ctrl	CGA	3.05287	1.38226	11.4641	0.00155706	0.169752	no
SNpc	ADLBD.vs.Ctrl	SLC1A4	-1.36787	7.34543	12.0428	0.00156138	0.169752	no
SNpc	ADLBD.vs.Ctrl	OR2L13	1.59886	3.36823	11.9541	0.00156236	0.169752	no
SNpc	ADLBD.vs.Ctrl	TCF25	-1.48834	7.66583	12.039	0.00156358	0.169752	no
SNpc	ADLBD.vs.Ctrl	RBM47	1.32553	3.19043	11.8999	0.00157853	0.170186	no
SNpc	iLBD.vs.Ctrl	CCN2	1.50744	4.62431	20.4199	8.58489e-05	0.170439	no
SNpc	iLBD.vs.Ctrl	LILRA5	2.57809	1.83035	19.4473	8.65189e-05	0.170439	no
SNpc	iLBD.vs.Ctrl	BARHL1	3.53577	2.32014	19.087	8.78269e-05	0.170439	no
SNpc	ADLBD.vs.Ctrl	MCFD2	-1.15536	6.59658	11.9914	0.0015941	0.170493	no
SNpc	ADLBD.vs.Ctrl	DYDC2	2.38498	1.34902	11.3998	0.00160364	0.170493	no
SNpc	ADLBD.vs.Ctrl	ATP6V1G1	-1.84903	6.76754	11.927	0.0016334	0.170493	no
SNpc	ADLBD.vs.Ctrl	ATP5MGL	1.76738	1.95342	11.5065	0.00164297	0.170493	no
SNpc	ADLBD.vs.Ctrl	SDR16C5	-1.43296	4.24504	11.8798	0.00164605	0.170493	no
SNpc	ADLBD.vs.Ctrl	EML4	-1.16755	5.22024	11.9074	0.00164727	0.170493	no
SNpc	ADLBD.vs.Ctrl	CAMK2D	-1.57687	7.03956	11.8673	0.00167121	0.170555	no
SNpc	ADLBD.vs.Ctrl	CNIH3	-1.29077	5.50594	11.8637	0.0016748	0.170555	no
SNpc	ADLBD.vs.Ctrl	HSPA13	-1.58132	6.10197	11.8544	0.00168083	0.170555	no
SNpc	ADLBD.vs.Ctrl	PCSK1	-2.2674	6.1241	11.833	0.00169243	0.170617	no
SNpc	ADLBD.vs.Ctrl	ZNF738	-1.36051	4.06384	11.6737	0.00175425	0.171202	no
SNpc	ADLBD.vs.Ctrl	UBE2A	-0.818075	6.60362	11.7418	0.00175447	0.171202	no
SNpc	ADLBD.vs.Ctrl	OPN5	2.89458	1.07381	11.0875	0.00175798	0.171202	no
SNpc	ADLBD.vs.Ctrl	STRA6	2.98173	1.67535	11.3209	0.00176078	0.171202	no
SNpc	ADLBD.vs.Ctrl	PAWR	-2.03182	3.92415	11.6892	0.00176114	0.171202	no
SNpc	ADLBD.vs.Ctrl	OCIAD2	-1.70872	5.8293	11.7295	0.0017644	0.171202	no
SNpc	PD.vs.Ctrl	SPINT1	0.889022	2.65989	9.9291	0.00335453	0.172447	no
SNpc	ADLBD.vs.Ctrl	ZNF652	1.21772	3.91848	11.6409	0.00180688	0.17318	no
SNpc	ADLBD.vs.Ctrl	EIF2B2	-1.1487	5.65325	11.6683	0.00180709	0.17318	no
SNpc	ADLBD.vs.Ctrl	DYNC2LI1	-1.7631	5.16436	11.629	0.00182768	0.173456	no
SNpc	ADLBD.vs.Ctrl	TMEM179B	0.951394	5.32128	11.6342	0.00183232	0.173456	no
SNpc	ADLBD.vs.Ctrl	CDK17	-1.18889	5.26908	11.5978	0.00185477	0.174517	no
SNpc	PD.vs.Ctrl	PLAA	-0.506662	6.07825	10.0719	0.00340717	0.174575	no
SNpc	PD.vs.Ctrl	VWC2	-1.10493	6.85109	10.0617	0.00342116	0.174715	no
SNpc	PD.vs.Ctrl	INSM2	-0.889866	3.50602	9.99781	0.00344154	0.174893	no
SNpc	PD.vs.Ctrl	ST8SIA6	-0.971424	4.96797	10.0404	0.00345215	0.174893	no
SNpc	PD.vs.Ctrl	SMTN	1.24122	4.84826	10.0214	0.00347965	0.174893	no
SNpc	PD.vs.Ctrl	SNX25	-0.923629	6.34616	10.0168	0.00348468	0.174893	no
SNpc	PD.vs.Ctrl	SINHCAF	1.27206	1.76372	9.75608	0.00349174	0.174893	no
SNpc	PD.vs.Ctrl	AQP3	2.23552	3.1208	9.79958	0.00349968	0.174893	no
SNpc	PD.vs.Ctrl	TWIST1	-1.09912	3.99596	10.0001	0.00350349	0.174893	no
SNpc	ADLBD.vs.Ctrl	MAGEB18	3.41974	1.05014	10.9376	0.00188268	0.175745	no
SNpc	ADLBD.vs.Ctrl	APOL3	1.25088	3.90115	11.5476	0.00189046	0.175745	no
SNpc	ADLBD.vs.Ctrl	ACADM	-1.3815	5.78183	11.5188	0.00191508	0.176098	no
SNpc	ADLBD.vs.Ctrl	SFTPA2	3.13131	1.72691	11.096	0.00191695	0.176098	no
SNpc	PD.vs.Ctrl	PFDN4	-0.976696	3.87418	9.90729	0.00356012	0.17715	no
SNpc	PD.vs.Ctrl	TTC39C	-0.585586	4.57404	9.94541	0.00358625	0.177302	no
SNpc	PD.vs.Ctrl	EMID1	0.738218	3.2196	9.82357	0.00360173	0.177302	no
SNpc	PD.vs.Ctrl	MIEF1	-0.630676	4.89515	9.92431	0.00361852	0.177302	no
SNpc	PD.vs.Ctrl	AP2A1	-0.549174	8.20302	9.92167	0.00362004	0.177302	no
SNpc	PD.vs.Ctrl	PBX1	-0.828138	7.61526	9.91657	0.00362785	0.177302	no
SNpc	PD.vs.Ctrl	PYY	2.25926	1.60426	9.62074	0.0036317	0.177302	no
SNpc	iLBD.vs.Ctrl	APOBEC3A	2.15226	1.52724	18.7018	0.000108388	0.177356	no
SNpc	iLBD.vs.Ctrl	ALS2CL	1.69498	1.92514	18.0859	0.000134553	0.177356	no
SNpc	iLBD.vs.Ctrl	ANXA13	2.20688	1.38268	18.0646	0.00013477	0.177356	no
SNpc	iLBD.vs.Ctrl	SLC12A7	-1.05454	3.48098	18.5425	0.000141403	0.177356	no
SNpc	iLBD.vs.Ctrl	ARHGAP11A	-1.59899	2.65499	18.0438	0.000159354	0.177356	no
SNpc	iLBD.vs.Ctrl	HIST1H1D	1.69363	2.72684	17.6071	0.000173088	0.177356	no
SNpc	iLBD.vs.Ctrl	AQP7	2.38489	2.59338	17.1106	0.000202698	0.177356	no
SNpc	iLBD.vs.Ctrl	KRTAP5-4	2.74427	1.45914	16.5296	0.000222089	0.177356	no
SNpc	iLBD.vs.Ctrl	PHOSPHO2	-0.98013	3.33627	16.8081	0.000265733	0.177356	no
SNpc	iLBD.vs.Ctrl	TRIM17	2.22918	1.98925	16.1451	0.000274565	0.177356	no
SNpc	iLBD.vs.Ctrl	CEP126	-1.42279	4.41104	16.3914	0.000318145	0.177356	no
SNpc	iLBD.vs.Ctrl	KRTAP10-6	2.46225	1.504	15.4388	0.000319469	0.177356	no
SNpc	iLBD.vs.Ctrl	TMEM61	1.80386	2.80136	16.0107	0.000321467	0.177356	no
SNpc	iLBD.vs.Ctrl	C1orf68	2.95013	1.16239	15.3463	0.000333926	0.177356	no
SNpc	iLBD.vs.Ctrl	CNTD2	1.50932	2.14193	15.5925	0.000342887	0.177356	no
SNpc	iLBD.vs.Ctrl	PKP3	2.30144	1.70274	15.4778	0.00035616	0.177356	no
SNpc	iLBD.vs.Ctrl	HIST1H1B	2.13517	2.45347	15.5495	0.000356994	0.177356	no
SNpc	iLBD.vs.Ctrl	RXFP4	2.34622	1.5827	15.259	0.000359866	0.177356	no
SNpc	iLBD.vs.Ctrl	SLC41A2	-0.962633	4.81241	15.9726	0.000371905	0.177356	no
SNpc	iLBD.vs.Ctrl	OPRD1	2.45648	2.62154	15.4162	0.000377428	0.177356	no
SNpc	iLBD.vs.Ctrl	ACTL7B	2.4166	1.39167	15.1296	0.000381832	0.177356	no
SNpc	iLBD.vs.Ctrl	OR10C1	2.36053	1.18145	14.9181	0.000390385	0.177356	no
SNpc	iLBD.vs.Ctrl	GTSF1L	2.71628	1.45243	15.0584	0.000396333	0.177356	no
SNpc	iLBD.vs.Ctrl	DRD5	1.80193	2.86501	15.3879	0.000405768	0.177356	no
SNpc	iLBD.vs.Ctrl	PRAMEF8	3.0088	1.2938	14.9738	0.000413871	0.177356	no
SNpc	iLBD.vs.Ctrl	KIF26B	-0.754643	4.69646	15.5999	0.000419251	0.177356	no
SNpc	iLBD.vs.Ctrl	PCK1	2.38084	2.53896	15.0764	0.000420063	0.177356	no
SNpc	iLBD.vs.Ctrl	CELA3A	2.01156	1.55414	14.9035	0.000432529	0.177356	no
SNpc	iLBD.vs.Ctrl	TMEM211	2.57493	1.27404	14.6187	0.000446305	0.177356	no
SNpc	iLBD.vs.Ctrl	OR51E2	2.71133	1.12444	14.3623	0.000448655	0.177356	no
SNpc	iLBD.vs.Ctrl	NEUROD2	2.89926	2.02527	14.4126	0.000470848	0.177356	no
SNpc	iLBD.vs.Ctrl	MRGPRE	3.08273	3.37784	14.8371	0.000472541	0.177356	no
SNpc	iLBD.vs.Ctrl	IQCF6	2.63844	1.54448	14.3527	0.000484829	0.177356	no
SNpc	iLBD.vs.Ctrl	CYP4F8	2.46204	1.43643	14.4672	0.000503421	0.177356	no
SNpc	iLBD.vs.Ctrl	CDC42BPG	1.86615	1.86318	14.3867	0.000547137	0.177356	no
SNpc	iLBD.vs.Ctrl	MYL2	2.41408	1.11479	13.9064	0.000559145	0.177356	no
SNpc	iLBD.vs.Ctrl	LAMP5	2.49254	4.73637	14.7094	0.000571847	0.177356	no
SNpc	iLBD.vs.Ctrl	MAB21L2	2.52827	1.73334	13.7736	0.000594783	0.177356	no
SNpc	iLBD.vs.Ctrl	LIPG	1.75912	2.76291	14.1987	0.000603107	0.177356	no
SNpc	iLBD.vs.Ctrl	ANKRD62	2.12979	1.43558	13.8093	0.00060442	0.177356	no
SNpc	iLBD.vs.Ctrl	MYBPC2	2.71911	1.05554	13.5751	0.000641212	0.177356	no
SNpc	iLBD.vs.Ctrl	PTTG2	2.25294	1.55476	13.8007	0.000660213	0.177356	no
SNpc	iLBD.vs.Ctrl	OR4K5	1.76612	2.072	13.8278	0.000665554	0.177356	no
SNpc	iLBD.vs.Ctrl	NDST4	2.37033	1.36632	13.6755	0.000665674	0.177356	no
SNpc	iLBD.vs.Ctrl	HSFX3	2.06875	1.80272	13.8775	0.000669358	0.177356	no
SNpc	iLBD.vs.Ctrl	AMY2B	-0.777758	4.40471	14.2478	0.000683887	0.177356	no
SNpc	iLBD.vs.Ctrl	XKR4	-1.16845	4.1783	14.1971	0.000692972	0.177356	no
SNpc	iLBD.vs.Ctrl	ZIC1	1.25926	4.57873	14.2267	0.000693729	0.177356	no
SNpc	iLBD.vs.Ctrl	MME	1.80281	2.45627	13.727	0.00070769	0.177356	no
SNpc	iLBD.vs.Ctrl	KRTAP5-6	2.58304	1.75728	13.6494	0.000716998	0.177356	no
SNpc	iLBD.vs.Ctrl	CLEC1A	1.62567	2.91349	13.7899	0.000718958	0.177356	no
SNpc	iLBD.vs.Ctrl	PYY	2.72043	1.60426	13.5541	0.000721629	0.177356	no
SNpc	iLBD.vs.Ctrl	MYCNOS	1.90417	2.72804	13.6391	0.00075315	0.177356	no
SNpc	iLBD.vs.Ctrl	NOXO1	2.36714	2.26239	13.4536	0.000760502	0.177356	no
SNpc	iLBD.vs.Ctrl	R3HDML	2.43746	1.22322	13.2051	0.000764224	0.177356	no
SNpc	iLBD.vs.Ctrl	TMEM239	2.21319	1.67011	13.3078	0.000771276	0.177356	no
SNpc	iLBD.vs.Ctrl	SERPINA6	2.74406	1.13389	13.1508	0.000783798	0.177356	no
SNpc	iLBD.vs.Ctrl	SLC2A8	-0.728317	5.40662	13.8644	0.000790243	0.177356	no
SNpc	iLBD.vs.Ctrl	KALRN	-1.18737	3.5163	13.6176	0.000804056	0.177356	no
SNpc	iLBD.vs.Ctrl	GADL1	1.96249	1.58062	13.2935	0.000805353	0.177356	no
SNpc	iLBD.vs.Ctrl	FATE1	2.57734	0.884612	12.9116	0.000839871	0.177356	no
SNpc	iLBD.vs.Ctrl	FPR2	1.5385	2.23889	13.0927	0.000883197	0.177356	no
SNpc	iLBD.vs.Ctrl	SLITRK3	-0.940432	4.18927	13.4927	0.000894218	0.177356	no
SNpc	iLBD.vs.Ctrl	OR3A1	1.47096	1.7963	12.9017	0.000920656	0.177356	no
SNpc	iLBD.vs.Ctrl	LRFN5	-1.01102	4.38287	13.3917	0.000931504	0.177356	no
SNpc	iLBD.vs.Ctrl	CAPZA3	2.48124	1.30527	12.7864	0.000941265	0.177356	no
SNpc	iLBD.vs.Ctrl	SERPINE3	1.77632	1.67273	12.8548	0.000944047	0.177356	no
SNpc	iLBD.vs.Ctrl	CA1	1.98402	1.54329	12.8261	0.000946445	0.177356	no
SNpc	iLBD.vs.Ctrl	IFT57	-1.00959	6.22695	13.354	0.000952988	0.177356	no
SNpc	iLBD.vs.Ctrl	POLR2B	-0.926839	5.44023	13.3285	0.000962677	0.177356	no
SNpc	iLBD.vs.Ctrl	MAPK13	1.20461	3.3154	13.1548	0.00097198	0.177356	no
SNpc	iLBD.vs.Ctrl	PRAMEF18	2.24621	1.3641	12.683	0.000974451	0.177356	no
SNpc	iLBD.vs.Ctrl	TEX10	-0.914384	3.74486	13.26	0.000983338	0.177356	no
SNpc	iLBD.vs.Ctrl	PSAPL1	2.15464	1.90046	12.7422	0.00100167	0.177356	no
SNpc	iLBD.vs.Ctrl	UPK2	2.94725	1.05046	12.539	0.00100619	0.177356	no
SNpc	iLBD.vs.Ctrl	ZIC3	1.45027	2.91091	12.9161	0.00100759	0.177356	no
SNpc	iLBD.vs.Ctrl	ATP5MGL	1.257	1.95342	12.696	0.00101507	0.177356	no
SNpc	iLBD.vs.Ctrl	CEACAM5	2.14708	1.56616	12.6116	0.00101885	0.177356	no
SNpc	iLBD.vs.Ctrl	TAF11L14	2.12195	1.58282	12.6415	0.00102252	0.177356	no
SNpc	iLBD.vs.Ctrl	RGR	1.64424	3.61158	13.0537	0.00103143	0.177356	no
SNpc	iLBD.vs.Ctrl	SPAAR	1.59023	3.21275	12.9866	0.00103408	0.177356	no
SNpc	iLBD.vs.Ctrl	IMMP1L	-0.78178	4.77969	13.1207	0.00103903	0.177356	no
SNpc	iLBD.vs.Ctrl	LIM2	2.92573	1.07809	12.371	0.00104968	0.177356	no
SNpc	iLBD.vs.Ctrl	CD177	2.91871	2.8295	12.6435	0.00105235	0.177356	no
SNpc	iLBD.vs.Ctrl	PAPSS2	1.36924	3.97721	13.0395	0.00106632	0.177356	no
SNpc	iLBD.vs.Ctrl	BIRC7	1.69592	2.21033	12.6358	0.00108207	0.177356	no
SNpc	iLBD.vs.Ctrl	ATAD3C	1.71951	2.69333	12.7389	0.00108642	0.177356	no
SNpc	iLBD.vs.Ctrl	NAA11	2.73859	1.12005	12.2481	0.00109669	0.177356	no
SNpc	PD.vs.Ctrl	MS4A14	1.85564	2.48724	9.6636	0.00368182	0.178852	no
SNpc	PD.vs.Ctrl	PARVB	-0.69217	6.36925	9.87715	0.00368924	0.178852	no
SNpc	PD.vs.Ctrl	FANCE	0.873719	2.60891	9.69178	0.00369903	0.178852	no
SNpc	PD.vs.Ctrl	ZNF497	1.27967	2.3029	9.64289	0.00370952	0.178852	no
SNpc	iLBD.vs.Ctrl	BICDL2	2.27398	2.04021	12.4067	0.00111862	0.179038	no
SNpc	PD.vs.Ctrl	PPFIA2	-0.897414	7.27374	9.8478	0.00373173	0.179038	no
SNpc	PD.vs.Ctrl	FGF9	-0.991007	3.3674	9.75522	0.00373644	0.179038	no
SNpc	PD.vs.Ctrl	SPANXD	1.74481	2.05176	9.64587	0.00374911	0.179072	no
SNpc	PD.vs.Ctrl	RTL8C	-0.736751	9.44153	9.82704	0.00376305	0.179072	no
SNpc	PD.vs.Ctrl	PIK3CG	0.965894	2.37587	9.61179	0.00377225	0.179072	no
SNpc	PD.vs.Ctrl	TBC1D9	-0.836018	6.26738	9.81634	0.0037833	0.179072	no
SNpc	PD.vs.Ctrl	HCN4	-0.620623	4.00806	9.78365	0.00379675	0.179163	no
SNpc	PD.vs.Ctrl	RIMBP2	-0.727067	5.80496	9.79986	0.00380932	0.179211	no
SNpc	ADLBD.vs.Ctrl	SH3BGRL2	-1.51038	7.63369	11.411	0.00199482	0.179816	no
SNpc	ADLBD.vs.Ctrl	ARRDC5	1.96183	1.88466	11.0521	0.00200005	0.179816	no
SNpc	ADLBD.vs.Ctrl	FIBCD1	2.67516	1.50887	10.8814	0.00200209	0.179816	no
SNpc	ADLBD.vs.Ctrl	NFAM1	1.53985	2.75686	11.196	0.00200375	0.179816	no
SNpc	PD.vs.Ctrl	SLC35F1	-0.807489	6.92129	9.7664	0.0038596	0.180483	no
SNpc	PD.vs.Ctrl	TCEA2	-0.693598	7.46109	9.7658	0.00385961	0.180483	no
SNpc	PD.vs.Ctrl	GREM2	1.25318	3.96205	9.70621	0.00387671	0.180738	no
SNpc	PD.vs.Ctrl	RGS6	-0.876489	6.40522	9.74011	0.00390276	0.181341	no
SNpc	PD.vs.Ctrl	THEMIS2	0.913878	3.97662	9.72032	0.00392258	0.181341	no
SNpc	PD.vs.Ctrl	TRHR	1.38416	2.28996	9.48937	0.00392467	0.181341	no
SNpc	iLBD.vs.Ctrl	SOHLH1	2.16933	3.25282	12.673	0.00114732	0.181633	no
SNpc	iLBD.vs.Ctrl	C2orf80	-1.903	1.65836	12.2233	0.00116031	0.181633	no
SNpc	iLBD.vs.Ctrl	TSPEAR	2.57733	1.21554	12.1477	0.00116994	0.181633	no
SNpc	ADLBD.vs.Ctrl	RBP3	2.83416	1.52049	10.9535	0.00204014	0.181801	no
SNpc	ADLBD.vs.Ctrl	ESCO1	-1.21907	4.17716	11.3217	0.00205396	0.181801	no
SNpc	ADLBD.vs.Ctrl	ACOT13	-1.19143	6.44132	11.3244	0.00206498	0.181801	no
SNpc	ADLBD.vs.Ctrl	RSBN1	-1.22453	4.76238	11.315	0.00207271	0.181801	no
SNpc	PD.vs.Ctrl	CDH11	-0.618492	5.79487	9.6973	0.00397343	0.182796	no
SNpc	PD.vs.Ctrl	CARD9	1.00463	2.65079	9.55455	0.00397972	0.182796	no
SNpc	ADLBD.vs.Ctrl	GID4	1.30344	3.47422	11.1803	0.00211333	0.182868	no
SNpc	ADLBD.vs.Ctrl	SLC9A3R1	-1.19761	6.24665	11.2522	0.00212604	0.182868	no
SNpc	ADLBD.vs.Ctrl	RUFY2	-1.15571	4.85438	11.2246	0.00214741	0.182868	no
SNpc	ADLBD.vs.Ctrl	ODC1	-1.46389	3.94596	11.1934	0.00215587	0.182868	no
SNpc	ADLBD.vs.Ctrl	TBX6	2.11136	2.39228	10.9063	0.00217592	0.182868	no
SNpc	ADLBD.vs.Ctrl	ZBTB8A	1.6639	2.98722	11.0079	0.00218129	0.182868	no
SNpc	ADLBD.vs.Ctrl	DOCK2	1.4147	4.06365	11.1818	0.00218225	0.182868	no
SNpc	ADLBD.vs.Ctrl	C1orf105	2.38372	1.15146	10.6664	0.00218902	0.182868	no
SNpc	ADLBD.vs.Ctrl	LDLRAD3	1.01553	5.1124	11.1778	0.00219089	0.182868	no
SNpc	iLBD.vs.Ctrl	SMOC2	0.901202	4.01429	12.6902	0.00120359	0.183133	no
SNpc	iLBD.vs.Ctrl	ZNF420	-0.996179	3.31056	12.6299	0.00120952	0.183133	no
SNpc	iLBD.vs.Ctrl	ZIC2	1.92273	3.7521	12.631	0.00122451	0.183133	no
SNpc	iLBD.vs.Ctrl	ESR1	1.61114	2.23728	12.2765	0.00123463	0.183133	no
SNpc	iLBD.vs.Ctrl	ATP5MPL	-0.900169	5.89544	12.6427	0.00124391	0.183133	no
SNpc	iLBD.vs.Ctrl	FGF17	1.32145	3.61447	12.5533	0.00125038	0.183133	no
SNpc	ADLBD.vs.Ctrl	PDE4C	1.79964	3.09601	11.0483	0.00220669	0.183202	no
SNpc	iLBD.vs.Ctrl	MSMB	2.24522	1.04743	11.8157	0.00128048	0.183314	no
SNpc	iLBD.vs.Ctrl	ARNTL2	-0.667743	4.68733	12.5459	0.00128491	0.183314	no
SNpc	iLBD.vs.Ctrl	PDZD11	-1.09124	4.59998	12.4672	0.00132575	0.183314	no
SNpc	iLBD.vs.Ctrl	FOXL2NB	2.2012	1.70843	11.8731	0.00133868	0.183314	no
SNpc	iLBD.vs.Ctrl	DNAAF5	0.679456	4.63198	12.4456	0.00134198	0.183314	no
SNpc	iLBD.vs.Ctrl	STAC2	2.25401	2.79785	12.0069	0.00135298	0.183314	no
SNpc	iLBD.vs.Ctrl	VNN1	2.02354	1.78503	11.9691	0.00136082	0.183314	no
SNpc	iLBD.vs.Ctrl	SLC25A52	1.82146	1.33495	11.7364	0.00139459	0.183314	no
SNpc	iLBD.vs.Ctrl	RUFY4	1.91323	1.37336	11.7457	0.0014008	0.183314	no
SNpc	iLBD.vs.Ctrl	SMPDL3A	-0.960148	3.86514	12.2985	0.00140726	0.183314	no
SNpc	iLBD.vs.Ctrl	OTX1	1.41896	2.1396	11.9205	0.00141722	0.183314	no
SNpc	iLBD.vs.Ctrl	RAB40A	1.7173	2.12354	11.8898	0.00144762	0.183314	no
SNpc	iLBD.vs.Ctrl	HMGB2	1.01277	5.6328	12.2343	0.00145369	0.183314	no
SNpc	iLBD.vs.Ctrl	VWA2	1.3717	3.13284	12.0529	0.00147238	0.183314	no
SNpc	iLBD.vs.Ctrl	HOXD4	3.2696	1.01494	11.521	0.00147349	0.183314	no
SNpc	iLBD.vs.Ctrl	SH3RF2	1.79148	1.43973	11.7159	0.00147502	0.183314	no
SNpc	iLBD.vs.Ctrl	HOXC5	2.24272	1.80841	11.6241	0.00149638	0.183314	no
SNpc	iLBD.vs.Ctrl	CASS4	1.52909	2.88994	11.9388	0.00150813	0.183314	no
SNpc	iLBD.vs.Ctrl	NTRK1	2.50465	1.98017	11.6547	0.00150994	0.183314	no
SNpc	iLBD.vs.Ctrl	CD70	2.44567	1.23493	11.5011	0.00151388	0.183314	no
SNpc	iLBD.vs.Ctrl	C1orf115	1.59924	4.4995	12.0967	0.00152132	0.183314	no
SNpc	iLBD.vs.Ctrl	ZSCAN5C	2.3116	1.81402	11.6727	0.00152697	0.183314	no
SNpc	iLBD.vs.Ctrl	ERVV-1	2.49299	1.74607	11.6282	0.00152976	0.183314	no
SNpc	iLBD.vs.Ctrl	PRSS3	2.24694	3.54323	11.9524	0.00153924	0.183314	no
SNpc	iLBD.vs.Ctrl	HOXC11	2.11401	1.72435	11.6962	0.00154681	0.183314	no
SNpc	PD.vs.Ctrl	SORCS3	1.08141	3.65935	9.61981	0.00401313	0.183787	no
SNpc	PD.vs.Ctrl	HARS	-1.00612	5.98714	9.65829	0.00403786	0.18386	no
SNpc	PD.vs.Ctrl	USP45	-0.733172	4.99062	9.65485	0.00404556	0.18386	no
SNpc	PD.vs.Ctrl	ANG	1.04072	2.81655	9.48596	0.00406131	0.18386	no
SNpc	PD.vs.Ctrl	COL25A1	1.029	3.66114	9.52528	0.00407995	0.18386	no
SNpc	PD.vs.Ctrl	CLVS2	-0.97274	6.31963	9.61847	0.00410381	0.18386	no
SNpc	PD.vs.Ctrl	FAM71F1	-0.868954	2.17414	9.43373	0.0041052	0.18386	no
SNpc	PD.vs.Ctrl	GUCY1A1	0.665327	4.35615	9.59389	0.00413617	0.18386	no
SNpc	PD.vs.Ctrl	DPCD	-0.695002	7.25862	9.59308	0.00414474	0.18386	no
SNpc	PD.vs.Ctrl	RRAGB	-0.86673	6.18204	9.58632	0.00415952	0.18386	no
SNpc	PD.vs.Ctrl	CYP2S1	-0.834825	4.49267	9.58108	0.00415953	0.18386	no
SNpc	PD.vs.Ctrl	RESP18	-0.864969	4.33944	9.55801	0.00417912	0.18386	no
SNpc	PD.vs.Ctrl	PROX1	0.843821	5.07426	9.5728	0.0041874	0.18386	no
SNpc	PD.vs.Ctrl	NEDD4L	-0.718578	5.85099	9.56265	0.00420101	0.18386	no
SNpc	PD.vs.Ctrl	LILRA2	0.905755	3.11858	9.44383	0.00420166	0.18386	no
SNpc	PD.vs.Ctrl	EFHC2	0.733809	2.81166	9.39699	0.0042192	0.18386	no
SNpc	PD.vs.Ctrl	ERC2	-0.74838	7.76551	9.54762	0.00422322	0.18386	no
SNpc	PD.vs.Ctrl	NSMF	-0.588127	6.30925	9.53256	0.00425249	0.18386	no
SNpc	PD.vs.Ctrl	DCC	-0.722258	5.6568	9.53076	0.00425687	0.18386	no
SNpc	PD.vs.Ctrl	KCNQ3	-1.21459	6.87047	9.51922	0.00427422	0.18386	no
SNpc	PD.vs.Ctrl	PIK3R5	1.12721	3.18432	9.46306	0.00428078	0.18386	no
SNpc	PD.vs.Ctrl	PPIP5K2	-0.71985	6.22257	9.51537	0.00428279	0.18386	no
SNpc	PD.vs.Ctrl	TLR5	0.932085	3.59461	9.47023	0.00428663	0.18386	no
SNpc	PD.vs.Ctrl	STC1	1.23045	3.29103	9.43979	0.00430562	0.18386	no
SNpc	PD.vs.Ctrl	IQCF2	2.56491	1.62354	9.20496	0.00430766	0.18386	no
SNpc	PD.vs.Ctrl	ARMCX5	-0.662337	3.59359	9.43801	0.00432674	0.18386	no
SNpc	PD.vs.Ctrl	TNFRSF11B	1.38069	2.47859	9.30224	0.00432942	0.18386	no
SNpc	PD.vs.Ctrl	METTL1	-0.779355	3.86311	9.47353	0.00433447	0.18386	no
SNpc	iLBD.vs.Ctrl	HYAL1	1.3347	2.37345	11.7432	0.00156433	0.183986	no
SNpc	PD.vs.Ctrl	OR6P1	1.82031	1.51673	9.2119	0.00435578	0.184143	no
SNpc	PD.vs.Ctrl	TNFRSF21	-0.67777	7.14965	9.4683	0.00436487	0.184143	no
SNpc	PD.vs.Ctrl	NREP	-0.728855	5.51202	9.44853	0.00440324	0.184966	no
SNpc	PD.vs.Ctrl	MFSD6	-0.970922	7.82154	9.43973	0.00441646	0.184966	no
SNpc	PD.vs.Ctrl	SERPINE1	1.60115	3.04942	9.31459	0.00442011	0.184966	no
SNpc	PD.vs.Ctrl	CDKN2AIPNL	-0.827344	6.87171	9.42583	0.00444299	0.185062	no
SNpc	PD.vs.Ctrl	HILPDA	1.00099	2.5159	9.27372	0.00444625	0.185062	no
SNpc	PD.vs.Ctrl	RANBP3L	0.907458	5.92827	9.41382	0.00446968	0.185539	no
SNpc	PD.vs.Ctrl	PLPPR5	0.829217	3.23778	9.34818	0.00450084	0.185879	no
SNpc	PD.vs.Ctrl	KRT72	2.21538	1.0659	9.06092	0.00450181	0.185879	no
SNpc	PD.vs.Ctrl	MACROD2	-0.966258	5.77672	9.37083	0.00454902	0.18697	no
SNpc	PD.vs.Ctrl	LRIT1	2.05237	1.44282	9.04618	0.00455231	0.18697	no
SNpc	iLBD.vs.Ctrl	TMPRSS11D	2.97394	1.14248	11.4673	0.00160956	0.187883	no
SNpc	PD.vs.Ctrl	TRIM36	-0.766865	6.19766	9.34826	0.00459155	0.1879	no
SNpc	PD.vs.Ctrl	EPS15	-0.726352	8.23167	9.33741	0.00460861	0.1879	no
SNpc	PD.vs.Ctrl	TUB	-0.935442	8.45136	9.33424	0.00461463	0.1879	no
SNpc	PD.vs.Ctrl	DIPK2A	0.525004	5.3399	9.33379	0.00462337	0.1879	no
SNpc	iLBD.vs.Ctrl	OTP	2.66205	1.71584	11.5372	0.00162206	0.187929	no
SNpc	iLBD.vs.Ctrl	MAGEC2	2.29643	0.999348	11.3655	0.0016358	0.188117	no
SNpc	PD.vs.Ctrl	ATP6V1D	-0.527474	7.87065	9.31683	0.00464835	0.188422	no
SNpc	PD.vs.Ctrl	DNAJC6	-0.697157	9.44088	9.30804	0.00466519	0.188474	no
SNpc	PD.vs.Ctrl	CDH9	1.15694	2.00856	9.10734	0.00467392	0.188474	no
SNpc	PD.vs.Ctrl	NPTX2	1.36958	3.98187	9.27249	0.00469127	0.188525	no
SNpc	PD.vs.Ctrl	HR	-0.795384	4.68199	9.273	0.0047102	0.188525	no
SNpc	PD.vs.Ctrl	KCNE3	1.23264	2.85397	9.21135	0.0047116	0.188525	no
SNpc	ADLBD.vs.Ctrl	PRRC1	1.46259	2.63638	10.9128	0.00229352	0.188984	no
SNpc	ADLBD.vs.Ctrl	PLEKHH2	1.44758	3.32495	10.9496	0.00231229	0.188984	no
SNpc	ADLBD.vs.Ctrl	SLC25A52	2.41843	1.33495	10.5149	0.0023409	0.188984	no
SNpc	ADLBD.vs.Ctrl	NXPH1	-1.83514	5.15896	11.0058	0.00234458	0.188984	no
SNpc	ADLBD.vs.Ctrl	ATP5F1C	-1.59548	6.14697	10.9999	0.0023477	0.188984	no
SNpc	ADLBD.vs.Ctrl	CNTD2	1.83358	2.14193	10.6789	0.00235881	0.188984	no
SNpc	ADLBD.vs.Ctrl	CDK6	1.40011	3.81341	10.9671	0.00237472	0.188984	no
SNpc	ADLBD.vs.Ctrl	KRT40	3.2794	0.937661	10.342	0.00237675	0.188984	no
SNpc	ADLBD.vs.Ctrl	GOLGA8O	1.63758	3.40351	10.9085	0.00238589	0.188984	no
SNpc	PD.vs.Ctrl	CYTIP	1.08899	3.46701	9.1994	0.00475388	0.189275	no
SNpc	PD.vs.Ctrl	NWD1	0.910255	3.35845	9.18632	0.00476704	0.189275	no
SNpc	PD.vs.Ctrl	FLI1	1.27029	2.69451	9.13593	0.00477975	0.189275	no
SNpc	PD.vs.Ctrl	PSMD14	-0.585915	6.6256	9.24204	0.00479765	0.189275	no
SNpc	PD.vs.Ctrl	DUSP1	0.992155	6.14264	9.24162	0.00480087	0.189275	no
SNpc	PD.vs.Ctrl	NUMBL	-0.745468	7.18026	9.2385	0.00480351	0.189275	no
SNpc	iLBD.vs.Ctrl	CLDN23	1.56066	2.53669	11.5651	0.00168427	0.189307	no
SNpc	iLBD.vs.Ctrl	C12orf81	1.99158	1.94346	11.4024	0.00169558	0.189307	no
SNpc	iLBD.vs.Ctrl	LBHD2	1.80263	2.83545	11.6058	0.00169803	0.189307	no
SNpc	iLBD.vs.Ctrl	RNF186	1.93329	1.5824	11.3149	0.0017001	0.189307	no
SNpc	iLBD.vs.Ctrl	DOC2A	1.88339	3.69076	11.7481	0.00170711	0.189307	no
SNpc	ADLBD.vs.Ctrl	SCG3	-1.658	7.66278	10.9166	0.00242424	0.189622	no
SNpc	ADLBD.vs.Ctrl	ORC4	-1.36995	5.85987	10.9162	0.00242731	0.189622	no
SNpc	ADLBD.vs.Ctrl	MED10	-1.34156	6.45017	10.9116	0.00243098	0.189622	no
SNpc	ADLBD.vs.Ctrl	SLC19A1	1.38496	4.28644	10.8902	0.00244893	0.189622	no
SNpc	ADLBD.vs.Ctrl	GOLT1B	1.09434	5.19071	10.8904	0.00245501	0.189622	no
SNpc	iLBD.vs.Ctrl	UGT1A3	1.93375	1.88289	11.4224	0.00172228	0.189634	no
SNpc	PD.vs.Ctrl	DRD2	-0.90524	6.19729	9.22088	0.00484141	0.189695	no
SNpc	PD.vs.Ctrl	AMPH	-0.987961	6.04303	9.21604	0.00485266	0.189695	no
SNpc	PD.vs.Ctrl	OCRL	-0.639676	7.42936	9.19549	0.0048907	0.189695	no
SNpc	PD.vs.Ctrl	RRP15	-0.667064	5.27687	9.19052	0.00490704	0.189695	no
SNpc	PD.vs.Ctrl	TNFAIP8L2	0.732711	3.28631	9.14618	0.00491059	0.189695	no
SNpc	PD.vs.Ctrl	CHN2	0.816539	3.88599	9.18331	0.00491762	0.189695	no
SNpc	PD.vs.Ctrl	MAPK13	0.975247	3.3154	9.10062	0.00493658	0.189695	no
SNpc	PD.vs.Ctrl	CUX2	-0.800735	3.79346	9.13308	0.00495184	0.189695	no
SNpc	PD.vs.Ctrl	HRAS	-0.888125	7.95117	9.14934	0.00498647	0.189695	no
SNpc	PD.vs.Ctrl	PID1	-0.620775	8.12497	9.14726	0.00499021	0.189695	no
SNpc	PD.vs.Ctrl	WNT5A	0.758795	3.84524	9.10838	0.00499081	0.189695	no
SNpc	PD.vs.Ctrl	RALYL	-0.861171	8.07722	9.1467	0.00499146	0.189695	no
SNpc	PD.vs.Ctrl	ACKR4	1.47963	1.52396	8.91067	0.00499967	0.189695	no
SNpc	PD.vs.Ctrl	HS3ST3B1	1.81472	1.48157	8.9079	0.00500018	0.189695	no
SNpc	PD.vs.Ctrl	MAN1C1	-0.8428	5.77582	9.14362	0.00500284	0.189695	no
SNpc	PD.vs.Ctrl	SEPTIN3	-0.774651	8.43161	9.13802	0.00500965	0.189695	no
SNpc	iLBD.vs.Ctrl	TRBC1	1.91179	2.19798	11.3878	0.00176911	0.189882	no
SNpc	iLBD.vs.Ctrl	MGAM	1.82193	2.23815	11.3175	0.00179744	0.189882	no
SNpc	iLBD.vs.Ctrl	BUB1B	1.87073	1.44798	11.1594	0.00180112	0.189882	no
SNpc	iLBD.vs.Ctrl	VSIG8	1.38335	2.20176	11.3537	0.00180296	0.189882	no
SNpc	iLBD.vs.Ctrl	PIK3IP1	0.736221	6.42737	11.6627	0.00180969	0.189882	no
SNpc	iLBD.vs.Ctrl	SINHCAF	1.45039	1.76372	11.3004	0.00182873	0.189882	no
SNpc	iLBD.vs.Ctrl	MAT1A	2.08411	1.5884	11.2766	0.00183069	0.189882	no
SNpc	iLBD.vs.Ctrl	CEACAM1	1.74158	1.80565	11.2602	0.00186037	0.189882	no
SNpc	iLBD.vs.Ctrl	CTSW	1.98935	1.4347	11.1284	0.00186902	0.189882	no
SNpc	iLBD.vs.Ctrl	KYNU	1.54172	1.82128	11.2132	0.00187022	0.189882	no
SNpc	iLBD.vs.Ctrl	46357	1.49767	1.98824	11.2191	0.00190461	0.189882	no
SNpc	iLBD.vs.Ctrl	IQCF2	2.91945	1.62354	11.026	0.00197364	0.189882	no
SNpc	iLBD.vs.Ctrl	METTL11B	2.37689	1.32398	10.8793	0.00198905	0.189882	no
SNpc	iLBD.vs.Ctrl	CPA3	2.11678	1.42623	10.9928	0.0019963	0.189882	no
SNpc	iLBD.vs.Ctrl	ASB9	1.68126	1.88261	11.0275	0.00199793	0.189882	no
SNpc	iLBD.vs.Ctrl	CLNK	2.48673	1.65274	11.0492	0.00200632	0.189882	no
SNpc	iLBD.vs.Ctrl	DSC3	1.89962	1.36064	10.9725	0.00201451	0.189882	no
SNpc	iLBD.vs.Ctrl	RASGRP1	1.76913	2.31114	11.0497	0.00204058	0.189882	no
SNpc	iLBD.vs.Ctrl	TRIM7	1.34731	3.39718	11.2436	0.00204545	0.189882	no
SNpc	iLBD.vs.Ctrl	TEX37	2.76345	1.16879	10.8348	0.00206047	0.189882	no
SNpc	iLBD.vs.Ctrl	PRR30	2.09113	1.74389	10.9602	0.00207106	0.189882	no
SNpc	iLBD.vs.Ctrl	C11orf58	-0.650856	7.21914	11.3084	0.00207663	0.189882	no
SNpc	iLBD.vs.Ctrl	GUCY2F	2.626	1.049	10.8116	0.00207826	0.189882	no
SNpc	iLBD.vs.Ctrl	ZDHHC11B	1.4428	1.9202	10.9519	0.00207918	0.189882	no
SNpc	iLBD.vs.Ctrl	TSPAN32	2.19978	1.78661	10.9139	0.00209314	0.189882	no
SNpc	iLBD.vs.Ctrl	PABPC1L	1.04205	3.33499	11.1887	0.00211347	0.189882	no
SNpc	iLBD.vs.Ctrl	DAB1	-1.00822	6.0063	11.2637	0.00211571	0.189882	no
SNpc	iLBD.vs.Ctrl	TP73	1.52798	2.25577	10.9459	0.00212375	0.189882	no
SNpc	iLBD.vs.Ctrl	ADRA1D	2.18162	1.27487	10.7938	0.002139	0.189882	no
SNpc	iLBD.vs.Ctrl	FAM110A	1.35773	3.75539	11.2033	0.00214406	0.189882	no
SNpc	iLBD.vs.Ctrl	SPINK8	1.8729	1.52599	10.7714	0.00215563	0.189882	no
SNpc	iLBD.vs.Ctrl	POTEH	2.28661	1.86595	10.8851	0.00216591	0.189882	no
SNpc	iLBD.vs.Ctrl	FOXD4L3	1.7097	3.20637	11.0616	0.00218594	0.189882	no
SNpc	iLBD.vs.Ctrl	OR9G1	1.80105	1.59673	10.8036	0.00220098	0.189882	no
SNpc	iLBD.vs.Ctrl	HOXD3	2.35046	1.98775	10.7801	0.00221993	0.189882	no
SNpc	iLBD.vs.Ctrl	GTF2H1	-0.928294	4.48219	11.1308	0.00222438	0.189882	no
SNpc	iLBD.vs.Ctrl	FGF5	2.16182	1.73714	10.7657	0.00222693	0.189882	no
SNpc	iLBD.vs.Ctrl	FAM151A	2.06519	1.79461	10.7999	0.00223398	0.189882	no
SNpc	iLBD.vs.Ctrl	GJA10	2.91904	0.823552	10.5384	0.00223689	0.189882	no
SNpc	iLBD.vs.Ctrl	RXFP2	2.56365	1.32378	10.63	0.00225339	0.189882	no
SNpc	iLBD.vs.Ctrl	PNMA6E	2.40875	1.20631	10.6677	0.00227976	0.189882	no
SNpc	iLBD.vs.Ctrl	PLEKHG6	1.68798	2.09464	10.7325	0.00230168	0.189882	no
SNpc	iLBD.vs.Ctrl	PFDN4	-1.11383	3.87418	10.9706	0.00231075	0.189882	no
SNpc	iLBD.vs.Ctrl	ADCYAP1	1.90001	3.84829	10.9329	0.00231637	0.189882	no
SNpc	iLBD.vs.Ctrl	CELA2B	2.32164	1.71235	10.6854	0.00232169	0.189882	no
SNpc	iLBD.vs.Ctrl	NWD2	1.79075	2.46466	10.7575	0.00232417	0.189882	no
SNpc	iLBD.vs.Ctrl	LY6G6E	2.11326	1.85057	10.6853	0.00232653	0.189882	no
SNpc	iLBD.vs.Ctrl	LRIT1	2.34316	1.44282	10.5859	0.0023307	0.189882	no
SNpc	iLBD.vs.Ctrl	CCDC88B	1.28396	4.43126	10.9935	0.00235118	0.189882	no
SNpc	iLBD.vs.Ctrl	TMEM262	1.82865	1.81593	10.585	0.00236857	0.189882	no
SNpc	iLBD.vs.Ctrl	TMEFF1	-0.895747	6.15437	10.9383	0.00240511	0.189882	no
SNpc	iLBD.vs.Ctrl	AIPL1	2.52296	1.03984	10.4446	0.00241856	0.189882	no
SNpc	iLBD.vs.Ctrl	NLRC4	1.43028	2.50789	10.676	0.00242033	0.189882	no
SNpc	iLBD.vs.Ctrl	LCE4A	2.16958	1.62451	10.5365	0.00243533	0.189882	no
SNpc	iLBD.vs.Ctrl	CFI	1.34323	2.47607	10.6622	0.00243646	0.189882	no
SNpc	iLBD.vs.Ctrl	JSRP1	1.75069	1.6354	10.5086	0.00245545	0.189882	no
SNpc	iLBD.vs.Ctrl	NIPA2	-0.759954	5.26559	10.8661	0.00247707	0.189882	no
SNpc	iLBD.vs.Ctrl	SUPV3L1	-0.752943	5.41917	10.8281	0.00251388	0.189882	no
SNpc	iLBD.vs.Ctrl	NDUFB3	-1.19351	5.46956	10.7923	0.00255039	0.189882	no
SNpc	iLBD.vs.Ctrl	NDEL1	-1.31872	3.98886	10.7623	0.00256392	0.189882	no
SNpc	iLBD.vs.Ctrl	OR6P1	2.01778	1.51673	10.4438	0.00256631	0.189882	no
SNpc	iLBD.vs.Ctrl	BRINP1	-0.768276	4.82488	10.7654	0.0025698	0.189882	no
SNpc	iLBD.vs.Ctrl	TM2D2	-0.974246	4.82809	10.751	0.00258187	0.189882	no
SNpc	iLBD.vs.Ctrl	BEAN1	1.56252	2.44318	10.473	0.00263239	0.189882	no
SNpc	iLBD.vs.Ctrl	ELOC	-0.841953	6.46486	10.7072	0.00263654	0.189882	no
SNpc	iLBD.vs.Ctrl	SULT1C2	2.03054	1.65088	10.3892	0.00264392	0.189882	no
SNpc	iLBD.vs.Ctrl	CTXN2	-1.34234	3.9219	10.6813	0.00265857	0.189882	no
SNpc	iLBD.vs.Ctrl	SIRPD	2.19603	1.33805	10.2235	0.00267323	0.189882	no
SNpc	iLBD.vs.Ctrl	DEFB126	1.92066	1.42245	10.2132	0.00268567	0.189882	no
SNpc	iLBD.vs.Ctrl	CDH23	1.11579	4.64607	10.638	0.00269918	0.189882	no
SNpc	iLBD.vs.Ctrl	POTEF	2.33634	1.20993	10.0985	0.00270775	0.189882	no
SNpc	iLBD.vs.Ctrl	HOXD1	1.77754	1.38938	10.2745	0.0027102	0.189882	no
SNpc	iLBD.vs.Ctrl	SLCO2A1	1.82154	1.9994	10.2905	0.00276143	0.189882	no
SNpc	iLBD.vs.Ctrl	UTP4	-0.770189	4.2911	10.5611	0.0027738	0.189882	no
SNpc	iLBD.vs.Ctrl	PARP6	-0.729693	4.63531	10.5633	0.00278956	0.189882	no
SNpc	iLBD.vs.Ctrl	SLC6A18	2.05497	1.64236	10.2216	0.00279695	0.189882	no
SNpc	iLBD.vs.Ctrl	C17orf75	-0.852943	4.96379	10.5452	0.00281097	0.189882	no
SNpc	iLBD.vs.Ctrl	ENDOU	1.21999	1.91881	10.2311	0.00282223	0.189882	no
SNpc	iLBD.vs.Ctrl	KCNK3	2.0323	3.84689	10.4822	0.00282977	0.189882	no
SNpc	iLBD.vs.Ctrl	BSX	2.08913	1.34996	10.1783	0.00283466	0.189882	no
SNpc	iLBD.vs.Ctrl	HCAR3	2.091	1.15535	10.0882	0.00283718	0.189882	no
SNpc	iLBD.vs.Ctrl	SYTL5	1.22296	2.42074	10.2641	0.00284799	0.189882	no
SNpc	iLBD.vs.Ctrl	C11orf74	-1.0849	4.80519	10.5124	0.00284989	0.189882	no
SNpc	iLBD.vs.Ctrl	NUTM2A	1.72143	2.61494	10.2735	0.00285693	0.189882	no
SNpc	iLBD.vs.Ctrl	ZNF443	1.0694	2.78997	10.3695	0.00285725	0.189882	no
SNpc	iLBD.vs.Ctrl	DLX6	2.08987	1.0777	10.0304	0.00286098	0.189882	no
SNpc	iLBD.vs.Ctrl	CAPNS2	2.39638	1.26622	10.0847	0.00286386	0.189882	no
SNpc	iLBD.vs.Ctrl	TCTEX1D4	1.97873	2.38238	10.2293	0.00287572	0.189882	no
SNpc	iLBD.vs.Ctrl	BEND4	-0.919816	5.04713	10.4848	0.00288644	0.189882	no
SNpc	iLBD.vs.Ctrl	KRTAP10-2	2.30374	1.31547	10.0548	0.00290002	0.189882	no
SNpc	iLBD.vs.Ctrl	CCL21	2.19862	1.09001	9.98384	0.00291157	0.189882	no
SNpc	iLBD.vs.Ctrl	RALGPS2	-0.658699	4.38584	10.455	0.0029138	0.189882	no
SNpc	iLBD.vs.Ctrl	PRRX2	1.90036	1.84241	10.113	0.00291865	0.189882	no
SNpc	iLBD.vs.Ctrl	CCL11	2.00884	1.22081	10.0403	0.00292188	0.189882	no
SNpc	iLBD.vs.Ctrl	KRTAP2-2	2.32799	2.29048	10.1568	0.00292864	0.189882	no
SNpc	iLBD.vs.Ctrl	CYB5R4	-0.644429	5.73396	10.4384	0.00293873	0.189882	no
SNpc	iLBD.vs.Ctrl	SYTL1	1.59204	1.52399	10.1009	0.00293915	0.189882	no
SNpc	iLBD.vs.Ctrl	H1FOO	1.80983	1.84592	10.1323	0.00295856	0.189882	no
SNpc	iLBD.vs.Ctrl	C6orf141	1.95632	1.48158	9.97233	0.00296922	0.189882	no
SNpc	iLBD.vs.Ctrl	LHX3	1.92247	1.62139	10.0447	0.00298503	0.189882	no
SNpc	iLBD.vs.Ctrl	MNX1	1.70672	1.8436	10.086	0.00298608	0.189882	no
SNpc	iLBD.vs.Ctrl	TBC1D9	-0.907015	6.26738	10.391	0.00299431	0.189882	no
SNpc	iLBD.vs.Ctrl	SPDYE5	2.29798	1.49186	10.0647	0.00300224	0.189882	no
SNpc	iLBD.vs.Ctrl	C10orf105	1.39971	4.75438	10.3428	0.00304463	0.189882	no
SNpc	iLBD.vs.Ctrl	DEFB4A	2.41865	1.24794	9.95538	0.00304591	0.189882	no
SNpc	iLBD.vs.Ctrl	RGS1	2.00779	3.55175	10.1279	0.00305889	0.189882	no
SNpc	iLBD.vs.Ctrl	NEURL3	1.70094	1.95955	10.045	0.00306819	0.189882	no
SNpc	iLBD.vs.Ctrl	ANHX	2.05382	1.31479	9.96348	0.00307732	0.189882	no
SNpc	iLBD.vs.Ctrl	ADM5	1.74132	3.70642	10.2531	0.00307858	0.189882	no
SNpc	iLBD.vs.Ctrl	NGEF	1.75241	2.75648	10.1423	0.0030844	0.189882	no
SNpc	iLBD.vs.Ctrl	SMPD3	-0.677207	3.3157	10.2149	0.00309192	0.189882	no
SNpc	iLBD.vs.Ctrl	C11orf16	2.77826	1.03918	9.87081	0.00310655	0.189882	no
SNpc	iLBD.vs.Ctrl	UVSSA	0.823481	4.30448	10.2824	0.00310661	0.189882	no
SNpc	iLBD.vs.Ctrl	FAM186A	2.24488	1.13301	9.85345	0.00312371	0.190011	no
SNpc	iLBD.vs.Ctrl	FABP6	-0.978245	5.22837	10.2635	0.0031521	0.190011	no
SNpc	iLBD.vs.Ctrl	NKX3-2	2.17925	1.27432	9.92081	0.0031532	0.190011	no
SNpc	iLBD.vs.Ctrl	ALAS2	2.20612	1.8732	9.86772	0.00319201	0.190011	no
SNpc	iLBD.vs.Ctrl	CETN1	1.73429	1.55084	9.92659	0.00320052	0.190011	no
SNpc	iLBD.vs.Ctrl	ABCA12	1.58803	2.2121	9.96263	0.00320281	0.190011	no
SNpc	iLBD.vs.Ctrl	CD5L	2.20685	1.54741	9.93101	0.00321908	0.190011	no
SNpc	iLBD.vs.Ctrl	OCSTAMP	2.00875	1.59981	9.85741	0.00322584	0.190011	no
SNpc	iLBD.vs.Ctrl	SEMA3E	-0.995357	4.5045	10.2064	0.00322594	0.190011	no
SNpc	iLBD.vs.Ctrl	OR2A5	2.57705	1.0966	9.76449	0.00323111	0.190011	no
SNpc	PD.vs.Ctrl	SSPO	0.997506	2.1524	8.92558	0.00503646	0.190095	no
SNpc	PD.vs.Ctrl	TUBB3	-0.774292	10.2505	9.12128	0.00504472	0.190095	no
SNpc	iLBD.vs.Ctrl	E2F8	1.80575	1.72763	9.89965	0.00324825	0.190298	no
SNpc	iLBD.vs.Ctrl	MFRP	1.89011	1.5866	9.91393	0.0032635	0.190473	no
SNpc	iLBD.vs.Ctrl	WSCD2	-1.06916	2.42946	9.9652	0.00328025	0.190734	no
SNpc	iLBD.vs.Ctrl	ACSM4	2.02783	1.54261	9.76207	0.00329588	0.190927	no
SNpc	iLBD.vs.Ctrl	PUS7	-0.553177	4.51031	10.134	0.00331249	0.191055	no
SNpc	iLBD.vs.Ctrl	FRG2	2.16447	1.07096	9.60165	0.0033227	0.191055	no
SNpc	PD.vs.Ctrl	DBI	0.602534	7.7252	9.09961	0.00509142	0.19137	no
SNpc	PD.vs.Ctrl	GLTP	0.672616	4.65469	9.09124	0.00511976	0.19137	no
SNpc	PD.vs.Ctrl	NPTX1	1.13847	2.38902	8.90144	0.00514005	0.19137	no
SNpc	PD.vs.Ctrl	CAMK2D	-0.802517	7.03956	9.0749	0.00514633	0.19137	no
SNpc	PD.vs.Ctrl	MINDY1	0.627286	5.06804	9.07698	0.00514943	0.19137	no
SNpc	PD.vs.Ctrl	KLHL4	0.817924	2.95167	8.98547	0.0051525	0.19137	no
SNpc	ADLBD.vs.Ctrl	SPTBN1	-1.04089	8.06974	10.8111	0.00252777	0.191471	no
SNpc	ADLBD.vs.Ctrl	BUB1B	2.57284	1.44798	10.3479	0.00254525	0.191471	no
SNpc	ADLBD.vs.Ctrl	UNC45A	-1.34672	5.82298	10.7748	0.00256759	0.191471	no
SNpc	ADLBD.vs.Ctrl	FHL1	-1.20848	6.66383	10.772	0.00256913	0.191471	no
SNpc	ADLBD.vs.Ctrl	TMEM273	1.20008	4.27564	10.7537	0.00259592	0.191471	no
SNpc	ADLBD.vs.Ctrl	MGAT4C	-1.73449	3.58422	10.6238	0.0026325	0.191471	no
SNpc	ADLBD.vs.Ctrl	USP20	-1.05956	4.57933	10.677	0.002634	0.191471	no
SNpc	ADLBD.vs.Ctrl	C12orf45	-1.30248	4.83461	10.6869	0.00265379	0.191471	no
SNpc	ADLBD.vs.Ctrl	LARS2	-0.921305	5.92179	10.6692	0.00267835	0.191471	no
SNpc	ADLBD.vs.Ctrl	ANKRD18A	1.28285	5.01127	10.6705	0.00268096	0.191471	no
SNpc	ADLBD.vs.Ctrl	PRRT4	1.65345	2.42688	10.4249	0.00268877	0.191471	no
SNpc	ADLBD.vs.Ctrl	SCFD1	-1.45432	5.70035	10.6574	0.00269086	0.191471	no
SNpc	ADLBD.vs.Ctrl	PRAMEF12	3.1462	1.18663	10.1877	0.00269792	0.191471	no
SNpc	ADLBD.vs.Ctrl	CHRNB3	-1.72823	6.3772	10.6501	0.00269816	0.191471	no
SNpc	ADLBD.vs.Ctrl	OLA1	-1.65643	5.11464	10.6299	0.00272013	0.191471	no
SNpc	ADLBD.vs.Ctrl	KIF5A	-1.22012	7.88105	10.6003	0.00275014	0.191471	no
SNpc	ADLBD.vs.Ctrl	PCYT1A	-1.18253	5.24117	10.6023	0.00275077	0.191471	no
SNpc	ADLBD.vs.Ctrl	ADRB2	1.3538	3.81762	10.577	0.00275571	0.191471	no
SNpc	ADLBD.vs.Ctrl	GABARAPL2	-1.08127	8.27033	10.5884	0.00276298	0.191471	no
SNpc	ADLBD.vs.Ctrl	TRIM59	1.77142	3.78846	10.5449	0.00280341	0.191471	no
SNpc	ADLBD.vs.Ctrl	ATP5ME	-1.33268	7.68776	10.5472	0.00280934	0.191471	no
SNpc	ADLBD.vs.Ctrl	KIF3A	-1.83914	6.82441	10.5473	0.00281034	0.191471	no
SNpc	ADLBD.vs.Ctrl	ZNF717	-1.10643	4.23732	10.5065	0.00283523	0.191471	no
SNpc	ADLBD.vs.Ctrl	OR11H2	2.83908	1.24892	10.0932	0.00284166	0.191471	no
SNpc	ADLBD.vs.Ctrl	MAJIN	2.09201	1.65718	10.1693	0.00286217	0.191471	no
SNpc	ADLBD.vs.Ctrl	NBPF4	3.69537	1.18437	10.0141	0.00286601	0.191471	no
SNpc	ADLBD.vs.Ctrl	VAPB	-0.939039	6.89737	10.4966	0.00286824	0.191471	no
SNpc	ADLBD.vs.Ctrl	SLC17A2	3.31642	1.15135	10.0016	0.0028689	0.191471	no
SNpc	ADLBD.vs.Ctrl	SARM1	-1.17821	4.01843	10.4562	0.00288558	0.191471	no
SNpc	ADLBD.vs.Ctrl	GAL3ST3	1.08853	3.43954	10.4213	0.00289162	0.191471	no
SNpc	ADLBD.vs.Ctrl	NRIP3	-1.95103	5.84719	10.4769	0.00289338	0.191471	no
SNpc	ADLBD.vs.Ctrl	RDH8	3.47382	0.901764	9.86167	0.00289946	0.191471	no
SNpc	ADLBD.vs.Ctrl	ZNF720	-1.42521	5.59733	10.4483	0.00292693	0.191471	no
SNpc	ADLBD.vs.Ctrl	LARP4B	-0.875924	5.76513	10.4361	0.00294146	0.191471	no
SNpc	ADLBD.vs.Ctrl	GIMAP5	1.15778	5.06404	10.4367	0.00294153	0.191471	no
SNpc	ADLBD.vs.Ctrl	XPNPEP3	1.14832	3.52798	10.3691	0.00296659	0.191471	no
SNpc	ADLBD.vs.Ctrl	MED31	-1.65337	3.23797	10.329	0.00297148	0.191471	no
SNpc	ADLBD.vs.Ctrl	UQCRB	-1.10762	8.15192	10.4028	0.00297716	0.191471	no
SNpc	ADLBD.vs.Ctrl	TMEM217	2.04246	2.08506	10.0933	0.00299379	0.191471	no
SNpc	ADLBD.vs.Ctrl	MTFMT	-1.48773	3.3311	10.2992	0.00300365	0.191471	no
SNpc	ADLBD.vs.Ctrl	DISC1	1.35612	3.99041	10.3696	0.00301579	0.191471	no
SNpc	ADLBD.vs.Ctrl	UBAP2L	-1.01347	6.00428	10.3567	0.00303597	0.191471	no
SNpc	ADLBD.vs.Ctrl	BRIP1	2.04342	1.66451	10.0316	0.00303668	0.191471	no
SNpc	ADLBD.vs.Ctrl	DDX39B	1.03232	4.87637	10.3583	0.00303699	0.191471	no
SNpc	ADLBD.vs.Ctrl	HPSE	1.39689	3.00607	10.172	0.00304813	0.191471	no
SNpc	ADLBD.vs.Ctrl	SEPTIN3	-1.39779	8.43161	10.3291	0.00306715	0.191471	no
SNpc	ADLBD.vs.Ctrl	LY75	1.43944	2.72229	10.145	0.00307104	0.191471	no
SNpc	ADLBD.vs.Ctrl	HOXC11	2.81228	1.72435	10.0444	0.00307351	0.191471	no
SNpc	ADLBD.vs.Ctrl	ZNF787	-1.40141	3.49023	10.2169	0.00308781	0.191471	no
SNpc	ADLBD.vs.Ctrl	LRP2	1.37526	4.74721	10.3054	0.00310685	0.191471	no
SNpc	ADLBD.vs.Ctrl	CAMK1G	-1.47289	4.79765	10.2844	0.00310939	0.191471	no
SNpc	ADLBD.vs.Ctrl	FAM118A	1.84951	5.79947	10.2904	0.00312027	0.191471	no
SNpc	ADLBD.vs.Ctrl	C2CD4C	1.25506	4.07218	10.2197	0.00315068	0.191644	no
SNpc	ADLBD.vs.Ctrl	SZT2	0.94774	4.30385	10.2561	0.00315716	0.191644	no
SNpc	ADLBD.vs.Ctrl	LRRN4CL	2.33998	2.0947	9.96488	0.00316933	0.191644	no
SNpc	ADLBD.vs.Ctrl	APOBEC3C	1.18272	3.93109	10.2281	0.00317627	0.191644	no
SNpc	ADLBD.vs.Ctrl	MIPOL1	-1.12507	4.253	10.2221	0.00318481	0.191644	no
SNpc	ADLBD.vs.Ctrl	SCOC	-2.84912	5.27451	10.2271	0.00319789	0.191688	no
SNpc	PD.vs.Ctrl	ADGRV1	-1.00082	5.11757	9.05949	0.00518414	0.191782	no
SNpc	PD.vs.Ctrl	CFC1	-1.14189	2.10509	8.85008	0.00521158	0.191782	no
SNpc	PD.vs.Ctrl	DLD	-0.658978	7.47604	9.03637	0.00522889	0.191782	no
SNpc	PD.vs.Ctrl	SEMA3E	-0.86501	4.5045	9.03112	0.00524341	0.191782	no
SNpc	PD.vs.Ctrl	MED4	-0.632636	5.75535	9.02863	0.00525085	0.191782	no
SNpc	PD.vs.Ctrl	XPR1	-0.675516	6.57551	9.02642	0.00525256	0.191782	no
SNpc	PD.vs.Ctrl	SGIP1	-0.718862	6.16715	9.02412	0.00525953	0.191782	no
SNpc	PD.vs.Ctrl	ZNF720	-0.766951	5.59733	9.02349	0.00526244	0.191782	no
SNpc	iLBD.vs.Ctrl	SPATA12	1.84896	1.35983	9.691	0.00335375	0.191811	no
SNpc	iLBD.vs.Ctrl	HIST1H3I	1.4864	2.87904	9.93328	0.00336355	0.191811	no
SNpc	iLBD.vs.Ctrl	DIPK2B	1.14613	4.11137	10.0856	0.0033729	0.191811	no
SNpc	iLBD.vs.Ctrl	HAND1	2.18864	0.943553	9.62718	0.00339121	0.19201	no
SNpc	iLBD.vs.Ctrl	PDE2A	-1.11621	2.38284	9.88316	0.00340114	0.19201	no
SNpc	PD.vs.Ctrl	ADAMTS18	1.78599	1.73489	8.78099	0.00529919	0.192669	no
SNpc	iLBD.vs.Ctrl	PARG	-0.712477	4.681	10.0615	0.0034273	0.192786	no
SNpc	PD.vs.Ctrl	FANCG	0.710323	3.02282	8.89061	0.00534933	0.193007	no
SNpc	PD.vs.Ctrl	OTX1	1.16037	2.1396	8.76623	0.00535737	0.193007	no
SNpc	PD.vs.Ctrl	AGK	-0.69209	5.51606	8.98146	0.005358	0.193007	no
SNpc	PD.vs.Ctrl	TRIM65	0.628199	4.21402	8.96639	0.00535821	0.193007	no
SNpc	ADLBD.vs.Ctrl	INPP5D	1.81092	2.98122	10.0967	0.00324203	0.193106	no
SNpc	ADLBD.vs.Ctrl	GDF5	3.06165	1.53161	9.81791	0.00325684	0.193106	no
SNpc	ADLBD.vs.Ctrl	GUCA2B	3.38827	1.13669	9.75809	0.00326569	0.193106	no
SNpc	ADLBD.vs.Ctrl	AC091057.6	1.92088	2.29033	9.94956	0.00327601	0.193106	no
SNpc	ADLBD.vs.Ctrl	CFH	1.70323	5.11187	10.1663	0.00328373	0.193106	no
SNpc	PD.vs.Ctrl	FAM78A	0.950579	3.56662	8.93617	0.00538464	0.193511	no
SNpc	iLBD.vs.Ctrl	OXCT2	1.71921	2.75598	9.78484	0.00348556	0.194541	no
SNpc	iLBD.vs.Ctrl	XCL2	2.04325	1.71448	9.7781	0.00349467	0.194541	no
SNpc	iLBD.vs.Ctrl	SLC5A9	1.85253	1.59485	9.63396	0.00352603	0.194541	no
SNpc	iLBD.vs.Ctrl	BX276092.9	2.24115	1.46627	9.67211	0.00354174	0.194541	no
SNpc	iLBD.vs.Ctrl	OLA1	-0.948018	5.11464	9.95735	0.00357073	0.194541	no
SNpc	iLBD.vs.Ctrl	MMP26	2.18801	1.3799	9.60613	0.00361643	0.194541	no
SNpc	iLBD.vs.Ctrl	TFAP2D	1.85942	1.16412	9.51383	0.00361766	0.194541	no
SNpc	iLBD.vs.Ctrl	OBP2B	1.87944	1.12189	9.45439	0.00361812	0.194541	no
SNpc	iLBD.vs.Ctrl	DGKH	-0.739042	6.25412	9.92339	0.00361995	0.194541	no
SNpc	iLBD.vs.Ctrl	CXCL13	2.07959	1.13981	9.54314	0.0036216	0.194541	no
SNpc	iLBD.vs.Ctrl	ABCA4	1.90635	1.89842	9.62753	0.00363831	0.194541	no
SNpc	iLBD.vs.Ctrl	GABRA4	-0.935729	5.70545	9.91067	0.00364097	0.194541	no
SNpc	iLBD.vs.Ctrl	PLAGL2	1.70156	1.26367	9.51823	0.00364479	0.194541	no
SNpc	iLBD.vs.Ctrl	ZNF700	-1.23058	2.17223	9.68693	0.00364819	0.194541	no
SNpc	iLBD.vs.Ctrl	SLC35D3	-1.1162	4.65172	9.87133	0.00368789	0.194541	no
SNpc	iLBD.vs.Ctrl	HS3ST3B1	1.9816	1.48157	9.60201	0.00369524	0.194541	no
SNpc	iLBD.vs.Ctrl	LINC02694	1.9813	1.79137	9.6058	0.00370739	0.194541	no
SNpc	iLBD.vs.Ctrl	RHOV	1.59787	2.32452	9.62262	0.00374205	0.194541	no
SNpc	iLBD.vs.Ctrl	CTSE	1.64321	1.4052	9.47964	0.00374227	0.194541	no
SNpc	iLBD.vs.Ctrl	FAM187B	2.02947	1.38962	9.47526	0.00374395	0.194541	no
SNpc	iLBD.vs.Ctrl	RAD17	-0.920889	3.94283	9.83748	0.00374451	0.194541	no
SNpc	iLBD.vs.Ctrl	DRD3	1.65878	1.48913	9.49477	0.00374811	0.194541	no
SNpc	iLBD.vs.Ctrl	DCC	-0.776425	5.6568	9.82855	0.00376491	0.194541	no
SNpc	iLBD.vs.Ctrl	FUCA1	-0.651287	4.98746	9.81983	0.00377674	0.194541	no
SNpc	iLBD.vs.Ctrl	CLEC1B	2.56227	1.07605	9.42262	0.0037786	0.194541	no
SNpc	iLBD.vs.Ctrl	CXorf56	-0.888898	4.90312	9.81353	0.00378927	0.194541	no
SNpc	iLBD.vs.Ctrl	CCNC	-0.91953	4.99335	9.80486	0.00379685	0.194541	no
SNpc	iLBD.vs.Ctrl	TGM7	1.94684	1.35776	9.45889	0.00383244	0.194557	no
SNpc	iLBD.vs.Ctrl	GSTT4	1.59813	1.63843	9.50538	0.00383463	0.194557	no
SNpc	iLBD.vs.Ctrl	AP1AR	-0.897206	5.61493	9.7827	0.00383475	0.194557	no
SNpc	iLBD.vs.Ctrl	KRT83	1.56464	1.96279	9.49738	0.00390233	0.194824	no
SNpc	iLBD.vs.Ctrl	CRCT1	1.94987	1.57164	9.4102	0.00390886	0.194824	no
SNpc	iLBD.vs.Ctrl	LGI2	-0.848805	5.19117	9.72594	0.00392597	0.194824	no
SNpc	iLBD.vs.Ctrl	CALCA	1.90895	1.53986	9.36043	0.00394139	0.194824	no
SNpc	iLBD.vs.Ctrl	TLX2	2.06811	2.26839	9.47079	0.0039655	0.194824	no
SNpc	iLBD.vs.Ctrl	EPB42	2.13369	1.02967	9.23649	0.00399445	0.194824	no
SNpc	iLBD.vs.Ctrl	PPBP	2.60492	2.03965	9.3745	0.00400017	0.194824	no
SNpc	iLBD.vs.Ctrl	EOMES	2.21338	1.30681	9.34512	0.0040013	0.194824	no
SNpc	iLBD.vs.Ctrl	OR2M3	1.87465	1.23165	9.32684	0.00400667	0.194824	no
SNpc	iLBD.vs.Ctrl	MT1B	2.93956	1.08311	9.27647	0.00400777	0.194824	no
SNpc	iLBD.vs.Ctrl	EYA4	-0.936013	4.3411	9.65723	0.00400947	0.194824	no
SNpc	iLBD.vs.Ctrl	VAMP7	-1.06329	3.62539	9.6615	0.00401824	0.194824	no
SNpc	iLBD.vs.Ctrl	IL5RA	2.23499	1.19621	9.27949	0.00404958	0.194824	no
SNpc	iLBD.vs.Ctrl	PRICKLE1	-0.753916	4.48696	9.64514	0.00405102	0.194824	no
SNpc	iLBD.vs.Ctrl	SENP5	-0.870244	5.00665	9.64291	0.00406481	0.194824	no
SNpc	iLBD.vs.Ctrl	TMEM95	2.52563	1.733	9.32254	0.0040669	0.194824	no
SNpc	iLBD.vs.Ctrl	KRTAP8-1	2.13584	1.54541	9.37097	0.00407928	0.194824	no
SNpc	iLBD.vs.Ctrl	CYP3A5	2.29375	0.932933	9.14782	0.00412918	0.194824	no
SNpc	iLBD.vs.Ctrl	STXBP6	0.742953	5.68382	9.59409	0.0041481	0.194824	no
SNpc	iLBD.vs.Ctrl	TSPAN10	1.89457	1.72414	9.30222	0.00414995	0.194824	no
SNpc	iLBD.vs.Ctrl	POU4F2	1.84143	1.82796	9.25272	0.00415524	0.194824	no
SNpc	iLBD.vs.Ctrl	CTRB1	2.06568	2.15928	9.33464	0.00417156	0.194824	no
SNpc	iLBD.vs.Ctrl	ODF4	2.40354	1.17304	9.19366	0.00418119	0.194824	no
SNpc	iLBD.vs.Ctrl	DLX3	2.25467	1.02774	9.13064	0.00419224	0.194824	no
SNpc	iLBD.vs.Ctrl	FOXI2	1.73044	1.89833	9.27757	0.00422065	0.194824	no
SNpc	iLBD.vs.Ctrl	EPN3	1.27911	3.86984	9.51049	0.00422264	0.194824	no
SNpc	iLBD.vs.Ctrl	PANK2	-1.16929	3.42839	9.49988	0.00424306	0.194824	no
SNpc	iLBD.vs.Ctrl	UPK3A	1.53504	1.94397	9.25959	0.00425094	0.194824	no
SNpc	iLBD.vs.Ctrl	DNLZ	1.47962	1.88376	9.28905	0.0042515	0.194824	no
SNpc	iLBD.vs.Ctrl	C6orf223	1.84354	1.89467	9.28037	0.00428872	0.194824	no
SNpc	iLBD.vs.Ctrl	DIO1	1.61926	1.96949	9.26839	0.00429441	0.194824	no
SNpc	iLBD.vs.Ctrl	TRIM63	1.46963	1.66585	9.18522	0.00432104	0.194824	no
SNpc	iLBD.vs.Ctrl	SMIM8	-0.710292	4.40533	9.48313	0.00433402	0.194824	no
SNpc	iLBD.vs.Ctrl	AC048338.2	1.96327	1.20138	9.03985	0.00438285	0.194824	no
SNpc	iLBD.vs.Ctrl	MBD3L1	2.75587	0.99034	9.04217	0.00441479	0.194824	no
SNpc	iLBD.vs.Ctrl	CLRN2	1.61001	1.92525	9.19381	0.00441838	0.194824	no
SNpc	iLBD.vs.Ctrl	FOXD4	1.67123	1.94302	9.1777	0.00444687	0.194824	no
SNpc	iLBD.vs.Ctrl	PRSS57	1.96291	1.71728	9.14605	0.00445198	0.194824	no
SNpc	iLBD.vs.Ctrl	SLC8A1	-1.35061	8.50566	9.41919	0.00445413	0.194824	no
SNpc	iLBD.vs.Ctrl	TMEM230	-0.91972	5.55098	9.41152	0.00447397	0.194824	no
SNpc	iLBD.vs.Ctrl	FGFBP2	1.51434	1.47297	9.14288	0.0044784	0.194824	no
SNpc	iLBD.vs.Ctrl	POU5F1	1.33555	2.76619	9.25829	0.00447933	0.194824	no
SNpc	iLBD.vs.Ctrl	RNASE11	2.06254	1.41047	9.03569	0.00449369	0.194824	no
SNpc	iLBD.vs.Ctrl	FZD10	1.33967	2.10113	9.16035	0.00451302	0.194824	no
SNpc	iLBD.vs.Ctrl	CACNA2D4	1.41705	1.65642	9.12437	0.00451974	0.194824	no
SNpc	iLBD.vs.Ctrl	OR6V1	2.18976	1.59861	9.13815	0.00452934	0.194824	no
SNpc	iLBD.vs.Ctrl	AVEN	-0.600377	5.60683	9.37661	0.00453901	0.194824	no
SNpc	iLBD.vs.Ctrl	BTBD18	2.06566	1.04856	8.97382	0.00456336	0.194824	no
SNpc	iLBD.vs.Ctrl	SHROOM1	0.653622	4.90831	9.36127	0.00457434	0.194824	no
SNpc	iLBD.vs.Ctrl	LRRC8E	1.85464	1.45422	9.02303	0.00459623	0.194824	no
SNpc	iLBD.vs.Ctrl	NLRP4	2.31477	1.19622	8.92214	0.00459857	0.194824	no
SNpc	iLBD.vs.Ctrl	CYP2W1	2.02389	1.25448	9.0036	0.00460209	0.194824	no
SNpc	iLBD.vs.Ctrl	PLA2G3	1.97755	0.996987	8.9251	0.00461055	0.194824	no
SNpc	iLBD.vs.Ctrl	NBPF4	2.67292	1.18437	8.93742	0.00462621	0.194824	no
SNpc	iLBD.vs.Ctrl	ZNF784	0.962097	2.88813	9.18431	0.00464094	0.194824	no
SNpc	iLBD.vs.Ctrl	CALHM3	1.8201	1.41327	9.00097	0.00466611	0.194824	no
SNpc	iLBD.vs.Ctrl	EPYC	1.88643	1.4093	8.98844	0.00467325	0.194824	no
SNpc	iLBD.vs.Ctrl	DACH1	0.955981	3.37797	9.23947	0.00468044	0.194824	no
SNpc	iLBD.vs.Ctrl	BDKRB1	1.84903	1.72347	9.06835	0.00468597	0.194824	no
SNpc	iLBD.vs.Ctrl	ALKBH8	-1.50228	1.91436	9.01947	0.0046971	0.194824	no
SNpc	iLBD.vs.Ctrl	C2CD4A	1.85388	1.42303	9.01248	0.00471036	0.194824	no
SNpc	iLBD.vs.Ctrl	PRR23A	2.1519	1.54171	8.99963	0.00471144	0.194824	no
SNpc	iLBD.vs.Ctrl	SIRT4	1.12651	2.84401	9.197	0.00471196	0.194824	no
SNpc	iLBD.vs.Ctrl	MINDY3	-0.752622	6.02095	9.28249	0.00471965	0.194824	no
SNpc	iLBD.vs.Ctrl	LRRC7	-0.912162	4.24838	9.27003	0.00472401	0.194824	no
SNpc	iLBD.vs.Ctrl	C17orf99	1.90739	1.54759	8.97351	0.00473498	0.194824	no
SNpc	iLBD.vs.Ctrl	DENND4A	-0.576568	6.0337	9.26269	0.00475841	0.194824	no
SNpc	iLBD.vs.Ctrl	RNASE3	1.4392	1.99031	9.01817	0.00478755	0.194824	no
SNpc	iLBD.vs.Ctrl	OR51T1	1.92628	1.15366	8.87617	0.00480208	0.194824	no
SNpc	iLBD.vs.Ctrl	EFNA4	1.23474	2.08705	9.01907	0.00481424	0.194824	no
SNpc	iLBD.vs.Ctrl	NFAM1	0.959079	2.75686	9.0902	0.00482259	0.194824	no
SNpc	iLBD.vs.Ctrl	SCN4A	1.73394	1.29313	8.94585	0.00482325	0.194824	no
SNpc	iLBD.vs.Ctrl	RHEB	-0.935782	5.76899	9.22787	0.00482926	0.194824	no
SNpc	iLBD.vs.Ctrl	IDI1	-1.1649	4.56309	9.65781	0.00483484	0.194824	no
SNpc	iLBD.vs.Ctrl	KCNA10	1.79995	1.60634	8.95183	0.00484374	0.194824	no
SNpc	iLBD.vs.Ctrl	RPP30	-0.626843	4.5867	9.2062	0.00486973	0.194824	no
SNpc	iLBD.vs.Ctrl	OR2I1P	1.83354	1.91097	8.99023	0.00487141	0.194824	no
SNpc	iLBD.vs.Ctrl	C13orf42	2.01437	1.11172	8.83036	0.00487141	0.194824	no
SNpc	iLBD.vs.Ctrl	ZNF497	1.31557	2.3029	9.00415	0.0048865	0.194824	no
SNpc	iLBD.vs.Ctrl	ARG1	2.03281	2.00912	8.99343	0.00488892	0.194824	no
SNpc	iLBD.vs.Ctrl	CHRNB3	-0.954023	6.3772	9.1945	0.00489618	0.194824	no
SNpc	iLBD.vs.Ctrl	PSG6	2.29542	1.33196	8.87294	0.0049031	0.194824	no
SNpc	iLBD.vs.Ctrl	CPLANE1	-0.654424	5.09267	9.18798	0.00491032	0.194824	no
SNpc	iLBD.vs.Ctrl	IFNB1	2.05238	1.14534	8.82658	0.00491549	0.194824	no
SNpc	iLBD.vs.Ctrl	ABCC6	1.57704	2.22519	8.97366	0.00491838	0.194824	no
SNpc	iLBD.vs.Ctrl	TBC1D7	-0.64067	5.33067	9.17166	0.00494621	0.194824	no
SNpc	iLBD.vs.Ctrl	SRP72	-1.06912	4.12088	9.16407	0.0049472	0.194824	no
SNpc	iLBD.vs.Ctrl	CLDN2	2.2957	1.20765	8.8171	0.00495316	0.194824	no
SNpc	iLBD.vs.Ctrl	MYOG	1.82676	1.79863	8.91062	0.00495686	0.194824	no
SNpc	PD.vs.Ctrl	LRRC73	-0.633614	4.89894	8.93384	0.00543521	0.194877	no
SNpc	iLBD.vs.Ctrl	LRRC3B	-0.925588	5.94587	9.15501	0.00497851	0.195159	no
SNpc	iLBD.vs.Ctrl	TENT5A	1.16069	3.80595	9.1258	0.00500618	0.195159	no
SNpc	iLBD.vs.Ctrl	ZFAND2A	-0.859824	4.707	9.13165	0.00502831	0.195159	no
SNpc	iLBD.vs.Ctrl	UNC45A	-0.770359	5.82298	9.12649	0.00503863	0.195159	no
SNpc	iLBD.vs.Ctrl	PRR19	1.34048	2.589	8.98619	0.00506087	0.195159	no
SNpc	iLBD.vs.Ctrl	GPATCH4	-0.858471	5.29006	9.11029	0.00506433	0.195159	no
SNpc	iLBD.vs.Ctrl	GBP6	1.63271	1.44662	8.78362	0.00506459	0.195159	no
SNpc	iLBD.vs.Ctrl	CRYGN	1.60493	1.40522	8.83605	0.00506596	0.195159	no
SNpc	ADLBD.vs.Ctrl	SPATA16	2.65305	1.59832	9.77276	0.00333978	0.195163	no
SNpc	ADLBD.vs.Ctrl	TBC1D9	-1.47293	6.26738	10.1052	0.00336195	0.195163	no
SNpc	ADLBD.vs.Ctrl	ZNF681	-1.76783	2.49258	9.93587	0.00336361	0.195163	no
SNpc	ADLBD.vs.Ctrl	GINS3	1.58358	2.5694	9.92164	0.00337912	0.195163	no
SNpc	ADLBD.vs.Ctrl	ZIC1	1.44548	4.57873	10.0942	0.00338157	0.195163	no
SNpc	PD.vs.Ctrl	NMNAT2	-0.779251	7.66699	8.92718	0.00547535	0.195207	no
SNpc	PD.vs.Ctrl	SOX10	0.724849	6.47813	8.92533	0.00548134	0.195207	no
SNpc	PD.vs.Ctrl	PDCL3	-0.781446	7.05827	8.91836	0.00549627	0.195207	no
SNpc	PD.vs.Ctrl	SLC6A3	-1.07429	10.217	8.91598	0.00550074	0.195207	no
SNpc	PD.vs.Ctrl	SLC46A2	1.67489	1.52087	8.67662	0.00550729	0.195207	no
SNpc	iLBD.vs.Ctrl	MSMO1	-0.943781	3.59666	9.05463	0.00508558	0.19543	no
SNpc	iLBD.vs.Ctrl	CELA3B	2.474	1.53583	8.85744	0.00510416	0.195447	no
SNpc	iLBD.vs.Ctrl	C6orf15	2.05954	1.3073	8.74028	0.00514561	0.195447	no
SNpc	iLBD.vs.Ctrl	ESPNL	1.71655	2.31958	8.87451	0.00515311	0.195447	no
SNpc	iLBD.vs.Ctrl	PTGES	1.19508	2.8394	8.96523	0.00515372	0.195447	no
SNpc	iLBD.vs.Ctrl	SFRP2	1.55383	1.91212	8.85773	0.00515483	0.195447	no
SNpc	iLBD.vs.Ctrl	SLURP2	1.92304	1.50253	8.75762	0.00518242	0.195447	no
SNpc	iLBD.vs.Ctrl	PLAC8	1.77568	3.3881	8.92527	0.00518836	0.195447	no
SNpc	iLBD.vs.Ctrl	46082	-0.7806	4.82546	9.04162	0.00520709	0.195447	no
SNpc	iLBD.vs.Ctrl	KCNA3	-0.642079	4.51779	9.02367	0.0052578	0.195447	no
SNpc	iLBD.vs.Ctrl	GZMH	1.61137	1.42562	8.74714	0.00525788	0.195447	no
SNpc	iLBD.vs.Ctrl	H1FX	0.499144	5.73736	9.02502	0.00526031	0.195447	no
SNpc	iLBD.vs.Ctrl	PHOX2B	2.12893	1.44581	8.71829	0.00527584	0.195447	no
SNpc	iLBD.vs.Ctrl	ARL9	1.40456	1.6716	8.80329	0.0052917	0.195447	no
SNpc	iLBD.vs.Ctrl	HS3ST6	2.28328	1.11545	8.61952	0.00533039	0.195447	no
SNpc	iLBD.vs.Ctrl	PENK	2.13171	3.74591	8.9271	0.00533356	0.195447	no
SNpc	iLBD.vs.Ctrl	UAP1	-0.683008	5.58802	8.98694	0.0053446	0.195447	no
SNpc	iLBD.vs.Ctrl	RNF7	-0.644318	7.46359	8.98086	0.0053525	0.195447	no
SNpc	iLBD.vs.Ctrl	C20orf144	1.96815	1.44137	8.72591	0.00535413	0.195447	no
SNpc	iLBD.vs.Ctrl	RBKS	-0.654423	3.74398	8.93078	0.00537209	0.195447	no
SNpc	iLBD.vs.Ctrl	PLB1	1.18694	2.5072	8.80356	0.00537994	0.195447	no
SNpc	iLBD.vs.Ctrl	CCL2	-1.55024	3.43097	8.88924	0.00538777	0.195447	no
SNpc	iLBD.vs.Ctrl	KIF4B	1.66139	1.92838	8.72191	0.00540143	0.195447	no
SNpc	iLBD.vs.Ctrl	EML4	-0.629745	5.22024	8.96037	0.00540445	0.195447	no
SNpc	iLBD.vs.Ctrl	ZNF404	-0.919696	2.88464	8.88647	0.00541098	0.195447	no
SNpc	iLBD.vs.Ctrl	ADGRV1	-1.06344	5.11757	8.95638	0.00541439	0.195447	no
SNpc	iLBD.vs.Ctrl	SYT14	-0.844225	3.45713	8.91767	0.00544348	0.195447	no
SNpc	iLBD.vs.Ctrl	NDUFAF6	-0.807557	4.63368	8.937	0.00545511	0.195447	no
SNpc	iLBD.vs.Ctrl	GDPD4	2.42331	0.901796	8.53178	0.00546016	0.195447	no
SNpc	iLBD.vs.Ctrl	SLC22A18AS	1.63175	2.10573	8.69406	0.00548659	0.195447	no
SNpc	iLBD.vs.Ctrl	KCNS2	1.28938	2.13977	8.71222	0.00550608	0.195447	no
SNpc	iLBD.vs.Ctrl	ADM2	1.98695	2.0558	8.68184	0.00551052	0.195447	no
SNpc	iLBD.vs.Ctrl	CCDC85A	-0.786782	5.68751	8.91265	0.00551434	0.195447	no
SNpc	iLBD.vs.Ctrl	MAGEA8	2.17736	1.11515	8.60699	0.00553605	0.195447	no
SNpc	iLBD.vs.Ctrl	PRDM4	-0.670526	5.23301	8.89945	0.00554701	0.195447	no
SNpc	iLBD.vs.Ctrl	ERCC2	-0.781631	4.29729	8.85896	0.00559819	0.195447	no
SNpc	iLBD.vs.Ctrl	RECQL4	1.13179	2.72407	8.7591	0.0056084	0.195447	no
SNpc	iLBD.vs.Ctrl	SNX16	-0.868662	5.49489	8.84896	0.0056644	0.195447	no
SNpc	iLBD.vs.Ctrl	LHX2	2.32712	1.44727	8.53513	0.00567939	0.195447	no
SNpc	iLBD.vs.Ctrl	PGK2	1.71083	1.46302	8.58024	0.00568681	0.195447	no
SNpc	iLBD.vs.Ctrl	SELL	1.15375	5.26109	8.8403	0.00568937	0.195447	no
SNpc	iLBD.vs.Ctrl	CFB	1.22369	3.19922	8.77549	0.00569977	0.195447	no
SNpc	iLBD.vs.Ctrl	CHMP2B	-0.995306	4.33711	8.80911	0.00573062	0.195447	no
SNpc	iLBD.vs.Ctrl	LIPF	1.98646	1.26516	8.51397	0.00573508	0.195447	no
SNpc	iLBD.vs.Ctrl	METTL21C	1.56199	1.65282	8.5894	0.00574927	0.195447	no
SNpc	iLBD.vs.Ctrl	RASSF10	1.69476	1.63577	8.55176	0.00575764	0.195447	no
SNpc	iLBD.vs.Ctrl	RAB8B	-0.916673	5.06906	8.81135	0.00575875	0.195447	no
SNpc	iLBD.vs.Ctrl	PCDHB1	2.22148	1.21535	8.47795	0.0057702	0.195447	no
SNpc	iLBD.vs.Ctrl	HRG	1.80524	1.51365	8.56216	0.00577558	0.195447	no
SNpc	iLBD.vs.Ctrl	MASP2	2.16075	1.66588	8.525	0.00578342	0.195447	no
SNpc	iLBD.vs.Ctrl	DOC2B	1.25461	4.11084	8.77402	0.00578584	0.195447	no
SNpc	iLBD.vs.Ctrl	ZNF385C	1.65424	1.7476	8.57466	0.00578681	0.195447	no
SNpc	iLBD.vs.Ctrl	MCCD1	2.29491	1.65279	8.51872	0.00583762	0.195447	no
SNpc	iLBD.vs.Ctrl	AC134684.9	4.13035	3.25338	8.64091	0.00584532	0.195447	no
SNpc	iLBD.vs.Ctrl	PGRMC2	-0.746865	6.13225	8.76247	0.0058753	0.195447	no
SNpc	iLBD.vs.Ctrl	TBC1D1	0.633374	4.94114	8.75784	0.00589143	0.195447	no
SNpc	iLBD.vs.Ctrl	LDHAL6B	1.66623	1.38366	8.39704	0.00589902	0.195447	no
SNpc	iLBD.vs.Ctrl	PAIP1	-0.802397	4.85293	8.73774	0.0059322	0.195447	no
SNpc	iLBD.vs.Ctrl	KRT72	2.2965	1.0659	8.44545	0.00593369	0.195447	no
SNpc	iLBD.vs.Ctrl	ZG16	1.94301	1.00029	8.35021	0.00593457	0.195447	no
SNpc	iLBD.vs.Ctrl	C1QL3	1.61302	2.0691	8.55316	0.00594056	0.195447	no
SNpc	iLBD.vs.Ctrl	NKX2-5	1.46302	1.63673	8.50393	0.00595291	0.195447	no
SNpc	iLBD.vs.Ctrl	PITX2	1.6062	2.15779	8.54065	0.00597177	0.195447	no
SNpc	iLBD.vs.Ctrl	USP12	-0.783697	5.83332	8.71481	0.00599668	0.195447	no
SNpc	iLBD.vs.Ctrl	TRIM72	1.21469	2.87717	8.60329	0.00600996	0.195447	no
SNpc	iLBD.vs.Ctrl	OR1N1	1.75211	1.39432	8.45031	0.00602698	0.195447	no
SNpc	iLBD.vs.Ctrl	GPAT2	1.86149	1.86925	8.43094	0.0060346	0.195447	no
SNpc	iLBD.vs.Ctrl	TCERG1L	1.31957	2.96443	8.55941	0.00605452	0.195447	no
SNpc	iLBD.vs.Ctrl	CSKMT	1.14589	2.54443	8.52698	0.00606692	0.195447	no
SNpc	iLBD.vs.Ctrl	FMO2	0.920992	3.30522	8.64385	0.00606774	0.195447	no
SNpc	iLBD.vs.Ctrl	CACNA1I	1.83173	2.44744	8.50725	0.00607111	0.195447	no
SNpc	iLBD.vs.Ctrl	CEMP1	1.86819	2.24472	8.48243	0.00607158	0.195447	no
SNpc	iLBD.vs.Ctrl	CARD17	1.74773	1.24972	8.40908	0.00608278	0.195447	no
SNpc	iLBD.vs.Ctrl	DPH3	-0.890628	5.22814	8.68035	0.00608814	0.195447	no
SNpc	iLBD.vs.Ctrl	TRIM10	2.58685	1.03627	8.35862	0.00609609	0.195447	no
SNpc	iLBD.vs.Ctrl	ANO5	-0.66504	5.48276	8.67023	0.00610959	0.195447	no
SNpc	iLBD.vs.Ctrl	SYT10	1.83312	1.63214	8.40503	0.00611528	0.195447	no
SNpc	iLBD.vs.Ctrl	NIBAN3	1.77332	2.36857	8.48397	0.00613816	0.195447	no
SNpc	iLBD.vs.Ctrl	HPF1	-0.908798	4.20986	8.61452	0.00615333	0.195447	no
SNpc	iLBD.vs.Ctrl	AVPR1B	1.78137	1.60479	8.39561	0.00617414	0.195447	no
SNpc	iLBD.vs.Ctrl	C2orf78	2.00588	1.07078	8.31268	0.00617886	0.195447	no
SNpc	iLBD.vs.Ctrl	NOXRED1	1.53163	1.39007	8.37437	0.00619641	0.195447	no
SNpc	iLBD.vs.Ctrl	ASCL4	1.7812	2.26713	8.43615	0.0062004	0.195447	no
SNpc	iLBD.vs.Ctrl	TNFAIP6	0.971247	3.4096	8.55456	0.00620082	0.195447	no
SNpc	iLBD.vs.Ctrl	CLPSL1	1.95356	1.6077	8.36303	0.00620295	0.195447	no
SNpc	iLBD.vs.Ctrl	ELOA2	2.14567	1.43664	8.38115	0.00620938	0.195447	no
SNpc	iLBD.vs.Ctrl	PIWIL3	1.75047	1.18551	8.31445	0.00622103	0.195447	no
SNpc	iLBD.vs.Ctrl	GIMAP6	0.751169	4.82957	8.6285	0.00622203	0.195447	no
SNpc	iLBD.vs.Ctrl	SLC22A16	1.78993	1.31365	8.33948	0.00623319	0.195447	no
SNpc	iLBD.vs.Ctrl	CTHRC1	1.05264	3.41919	8.5615	0.00623893	0.195447	no
SNpc	iLBD.vs.Ctrl	EML5	-0.707359	5.84326	8.61797	0.00624905	0.195447	no
SNpc	iLBD.vs.Ctrl	DCUN1D5	-1.08422	5.02363	8.61858	0.00625102	0.195447	no
SNpc	iLBD.vs.Ctrl	NETO1	1.53421	1.87304	8.3899	0.00626958	0.195447	no
SNpc	iLBD.vs.Ctrl	CNTN6	-1.1228	4.46156	8.58504	0.00627429	0.195447	no
SNpc	iLBD.vs.Ctrl	HPD	2.22955	0.911016	8.2564	0.00628245	0.195447	no
SNpc	iLBD.vs.Ctrl	POU1F1	1.60422	1.59153	8.37607	0.00629321	0.195447	no
SNpc	iLBD.vs.Ctrl	BRS3	2.03373	1.5604	8.38401	0.00630106	0.195447	no
SNpc	iLBD.vs.Ctrl	VAV2	-0.707843	5.00872	8.57914	0.00633344	0.195447	no
SNpc	iLBD.vs.Ctrl	DSTN	-1.00009	8.55068	8.58113	0.00634293	0.195447	no
SNpc	iLBD.vs.Ctrl	TMSB15A	1.50391	1.7672	8.37415	0.00634592	0.195447	no
SNpc	iLBD.vs.Ctrl	LCN2	2.17257	1.67127	8.3258	0.00635339	0.195447	no
SNpc	iLBD.vs.Ctrl	TENM2	-1.57556	2.01031	8.33453	0.00635755	0.195447	no
SNpc	PD.vs.Ctrl	UNC5D	0.98665	2.30955	8.73192	0.00554445	0.195476	no
SNpc	PD.vs.Ctrl	SMIM10L2B	-0.722091	7.95091	8.89615	0.00554741	0.195476	no
SNpc	PD.vs.Ctrl	PPARG	0.867092	3.42316	8.86791	0.00555265	0.195476	no
SNpc	PD.vs.Ctrl	TOX4	-0.728061	7.11519	8.88808	0.00556692	0.195535	no
SNpc	PD.vs.Ctrl	FAM167B	1.22634	3.1178	8.84187	0.0055802	0.195559	no
SNpc	iLBD.vs.Ctrl	OR10P1	2.05123	1.21289	8.29545	0.00637815	0.195693	no
SNpc	ADLBD.vs.Ctrl	RAC2	1.74401	4.09808	10.0696	0.00340447	0.195725	no
SNpc	ADLBD.vs.Ctrl	NDE1	1.02109	4.95198	10.0695	0.00341652	0.195725	no
SNpc	ADLBD.vs.Ctrl	MBD3L1	3.7829	0.99034	9.60802	0.00342929	0.195734	no
SNpc	iLBD.vs.Ctrl	TMEM42	-0.753031	4.20267	8.56332	0.00639857	0.195932	no
SNpc	iLBD.vs.Ctrl	PRAMEF19	1.92791	1.19947	8.27106	0.0064277	0.196106	no
SNpc	iLBD.vs.Ctrl	ARPC2	-0.652457	5.84375	8.54626	0.00644349	0.196106	no
SNpc	iLBD.vs.Ctrl	FAM90A26	1.78109	2.16156	8.35115	0.00645344	0.196106	no
SNpc	iLBD.vs.Ctrl	CCDC68	1.14735	2.74383	8.40719	0.00645476	0.196106	no
SNpc	PD.vs.Ctrl	NR4A2	-0.846968	5.55498	8.87243	0.005611	0.196196	no
SNpc	PD.vs.Ctrl	SYT1	-1.11842	10.6745	8.85518	0.00564418	0.196912	no
SNpc	ADLBD.vs.Ctrl	AVPI1	-1.13462	5.81924	10.0316	0.0034657	0.196946	no
SNpc	ADLBD.vs.Ctrl	LSM6	-1.0568	5.51943	10.0075	0.00350052	0.196946	no
SNpc	ADLBD.vs.Ctrl	MARS2	1.15654	3.33396	9.95913	0.0035007	0.196946	no
SNpc	ADLBD.vs.Ctrl	GDPD3	1.8421	2.69912	9.85166	0.00354997	0.196946	no
SNpc	ADLBD.vs.Ctrl	ORMDL3	0.840031	5.13431	9.97112	0.00355517	0.196946	no
SNpc	ADLBD.vs.Ctrl	ZNF524	1.08651	3.88818	9.95055	0.00355907	0.196946	no
SNpc	ADLBD.vs.Ctrl	NCF4	1.59914	3.48184	9.90694	0.00359784	0.196946	no
SNpc	ADLBD.vs.Ctrl	ANAPC1	-1.55236	3.53112	9.89177	0.00360074	0.196946	no
SNpc	ADLBD.vs.Ctrl	TMEM45A	1.55436	2.9793	9.8474	0.00360221	0.196946	no
SNpc	ADLBD.vs.Ctrl	TMEM271	1.14864	4.41713	9.9326	0.00360287	0.196946	no
SNpc	ADLBD.vs.Ctrl	TRIM17	2.52553	1.98925	9.64289	0.00362611	0.196946	no
SNpc	ADLBD.vs.Ctrl	CCDC47	-1.12738	6.64902	9.90384	0.00364847	0.196946	no
SNpc	ADLBD.vs.Ctrl	ENY2	-1.46481	5.51044	9.90352	0.0036508	0.196946	no
SNpc	ADLBD.vs.Ctrl	LYST	0.813594	5.0647	9.9056	0.0036519	0.196946	no
SNpc	ADLBD.vs.Ctrl	ZKSCAN5	-1.19204	4.06284	9.86445	0.00368164	0.196946	no
SNpc	ADLBD.vs.Ctrl	SCRN3	-0.978685	6.36549	9.87761	0.00368813	0.196946	no
SNpc	ADLBD.vs.Ctrl	IER3IP1	-0.860881	6.13361	9.87638	0.00369204	0.196946	no
SNpc	ADLBD.vs.Ctrl	MAP6	-1.67844	6.96266	9.86236	0.00371048	0.196946	no
SNpc	ADLBD.vs.Ctrl	ANKS6	-1.31844	4.49323	9.8266	0.00371526	0.196946	no
SNpc	ADLBD.vs.Ctrl	PFDN4	-1.84198	3.87418	9.80343	0.00371642	0.196946	no
SNpc	ADLBD.vs.Ctrl	DCC	-1.26507	5.6568	9.85982	0.00371693	0.196946	no
SNpc	iLBD.vs.Ctrl	HEPHL1	2.05248	1.03601	8.19286	0.00649624	0.196981	no
SNpc	PD.vs.Ctrl	HORMAD2	1.06238	1.98918	8.6532	0.00567	0.197186	no
SNpc	PD.vs.Ctrl	EHF	1.31856	2.27694	8.65657	0.00567744	0.197186	no
SNpc	iLBD.vs.Ctrl	OR5D13	1.91755	1.23616	8.25248	0.00651959	0.197303	no
SNpc	ADLBD.vs.Ctrl	TTLL13P	2.44385	1.22491	9.41733	0.00374222	0.197318	no
SNpc	ADLBD.vs.Ctrl	LDHD	-1.01634	6.48884	9.82581	0.0037681	0.197318	no
SNpc	ADLBD.vs.Ctrl	LILRA1	1.49036	2.52541	9.65636	0.00378188	0.197318	no
SNpc	ADLBD.vs.Ctrl	NPTN	-1.25856	7.98448	9.81388	0.00378374	0.197318	no
SNpc	ADLBD.vs.Ctrl	RNF213	0.91771	5.42792	9.8156	0.00378749	0.197318	no
SNpc	iLBD.vs.Ctrl	DNAH14	-1.00009	3.01161	8.461	0.00655043	0.197549	no
SNpc	iLBD.vs.Ctrl	CLDN1	-0.744391	4.70953	8.50006	0.00655316	0.197549	no
SNpc	iLBD.vs.Ctrl	CCT8L2	1.73871	1.78974	8.25314	0.00660042	0.197682	no
SNpc	iLBD.vs.Ctrl	SOX3	1.41444	1.80001	8.26365	0.00660996	0.197682	no
SNpc	iLBD.vs.Ctrl	PTS	-1.02992	5.99673	8.486	0.00661181	0.197682	no
SNpc	iLBD.vs.Ctrl	OR2A12	1.91759	1.41277	8.24996	0.00662089	0.197682	no
SNpc	iLBD.vs.Ctrl	TGFBR1	-0.858887	5.06893	8.4823	0.00662122	0.197682	no
SNpc	ADLBD.vs.Ctrl	SHCBP1	2.05267	2.32092	9.56071	0.00382153	0.197965	no
SNpc	ADLBD.vs.Ctrl	CLK2	0.997648	5.24887	9.78201	0.00384083	0.197965	no
SNpc	ADLBD.vs.Ctrl	HAUS3	1.2325	4.51134	9.78357	0.0038429	0.197965	no
SNpc	ADLBD.vs.Ctrl	HGS	-1.29499	5.65734	9.76129	0.00386698	0.197965	no
SNpc	ADLBD.vs.Ctrl	SMYD4	1.08212	3.3299	9.70775	0.00387282	0.197965	no
SNpc	ADLBD.vs.Ctrl	DPCD	-1.18936	7.25862	9.7477	0.00388855	0.197965	no
SNpc	ADLBD.vs.Ctrl	FRG2	3.20272	1.07096	9.25249	0.00388916	0.197965	no
SNpc	PD.vs.Ctrl	C2orf91	1.5794	1.4261	8.60054	0.00571297	0.197977	no
SNpc	PD.vs.Ctrl	PPP1R12C	-0.599498	8.08632	8.81678	0.00573712	0.198062	no
SNpc	PD.vs.Ctrl	CDC42EP3	0.958846	3.36004	8.77143	0.00574092	0.198062	no
SNpc	iLBD.vs.Ctrl	SLC13A2	2.10024	1.21831	8.16607	0.00665281	0.198141	no
SNpc	iLBD.vs.Ctrl	KCNQ5	1.90255	3.36588	8.40006	0.00667163	0.198141	no
SNpc	iLBD.vs.Ctrl	PLAGL1	1.12105	2.42238	8.30025	0.0066749	0.198141	no
SNpc	ADLBD.vs.Ctrl	WDR37	-1.10994	6.43404	9.70657	0.00395729	0.198464	no
SNpc	ADLBD.vs.Ctrl	NPNT	-2.51447	7.14456	9.7034	0.00396029	0.198464	no
SNpc	ADLBD.vs.Ctrl	FRYL	1.27122	3.61067	9.68537	0.00396822	0.198464	no
SNpc	ADLBD.vs.Ctrl	TSN	-1.10232	6.14445	9.70061	0.00396844	0.198464	no
SNpc	ADLBD.vs.Ctrl	INSL3	2.23417	1.9796	9.4377	0.00398314	0.198464	no
SNpc	ADLBD.vs.Ctrl	S100A11	1.2545	5.99052	9.6672	0.00402207	0.198464	no
SNpc	ADLBD.vs.Ctrl	GLO1	-1.04149	6.04625	9.63949	0.00406929	0.198464	no
SNpc	ADLBD.vs.Ctrl	PARVG	1.24719	4.37999	9.64156	0.00407227	0.198464	no
SNpc	ADLBD.vs.Ctrl	PCYOX1	-1.05969	7.3697	9.63563	0.0040725	0.198464	no
SNpc	ADLBD.vs.Ctrl	WBP11	-1.18118	6.89624	9.63578	0.00407322	0.198464	no
SNpc	ADLBD.vs.Ctrl	POU4F1	2.56821	2.07195	9.36479	0.00410565	0.198464	no
SNpc	ADLBD.vs.Ctrl	ARHGAP21	1.27879	4.58925	9.93019	0.00411008	0.198464	no
SNpc	ADLBD.vs.Ctrl	R3HDML	3.03842	1.22322	9.2291	0.00411411	0.198464	no
SNpc	ADLBD.vs.Ctrl	CHAC1	1.9436	1.80322	9.26044	0.00411487	0.198464	no
SNpc	ADLBD.vs.Ctrl	TMEM89	2.88805	1.01761	9.16521	0.0041157	0.198464	no
SNpc	ADLBD.vs.Ctrl	KCNU1	3.06721	1.2523	9.24389	0.00411611	0.198464	no
SNpc	ADLBD.vs.Ctrl	PHOSPHO2	-1.19743	3.33627	9.54788	0.00413193	0.198464	no
SNpc	ADLBD.vs.Ctrl	EBF3	-1.70734	6.12926	9.59921	0.00413815	0.198464	no
SNpc	ADLBD.vs.Ctrl	ANO10	-1.15108	5.86895	9.58958	0.00415477	0.198464	no
SNpc	ADLBD.vs.Ctrl	C5orf30	-1.16878	4.62106	9.57942	0.00415736	0.198464	no
SNpc	ADLBD.vs.Ctrl	MTCL1	-1.16498	5.53535	9.5777	0.00417644	0.198464	no
SNpc	ADLBD.vs.Ctrl	46086	-1.0943	6.58269	9.56696	0.00419176	0.198464	no
SNpc	ADLBD.vs.Ctrl	TACC2	-1.27203	5.3639	9.567	0.00419299	0.198464	no
SNpc	PD.vs.Ctrl	TTPAL	-0.49658	5.41086	8.8066	0.00576976	0.19857	no
SNpc	PD.vs.Ctrl	KLHL35	-0.743598	3.34812	8.75837	0.00578848	0.19857	no
SNpc	PD.vs.Ctrl	CCDC85A	-0.738888	5.68751	8.79587	0.00579402	0.19857	no
SNpc	iLBD.vs.Ctrl	TBXT	1.97603	1.76445	8.23612	0.00672859	0.199354	no
SNpc	ADLBD.vs.Ctrl	CNTN6	-2.07048	4.46156	9.52011	0.00422548	0.199394	no
SNpc	iLBD.vs.Ctrl	RBP3	1.77398	1.52049	8.1969	0.00676606	0.200082	no
SNpc	ADLBD.vs.Ctrl	MCCC2	-1.49124	4.50535	9.47603	0.00432176	0.200391	no
SNpc	ADLBD.vs.Ctrl	ZPBP2	2.55146	1.40007	9.17979	0.00433193	0.200391	no
SNpc	ADLBD.vs.Ctrl	TRABD	0.894633	5.25674	9.48314	0.00434561	0.200391	no
SNpc	ADLBD.vs.Ctrl	FAAP24	2.32058	1.81915	9.19776	0.00435221	0.200391	no
SNpc	ADLBD.vs.Ctrl	KDM7A	1.0599	3.59197	9.46007	0.00435758	0.200391	no
SNpc	ADLBD.vs.Ctrl	PSMC3	-0.934211	8.05179	9.46194	0.00437583	0.200391	no
SNpc	ADLBD.vs.Ctrl	PRDM14	3.25519	1.03039	9.02592	0.00439637	0.200391	no
SNpc	ADLBD.vs.Ctrl	EHD3	-0.966888	7.29004	9.44463	0.00440813	0.200391	no
SNpc	ADLBD.vs.Ctrl	TMSB15A	2.32739	1.7672	9.19623	0.00441404	0.200391	no
SNpc	ADLBD.vs.Ctrl	JSRP1	2.40492	1.6354	9.13959	0.00443536	0.200391	no
SNpc	ADLBD.vs.Ctrl	AP3S1	-1.14706	5.60847	9.42881	0.00444131	0.200391	no
SNpc	ADLBD.vs.Ctrl	SOX3	2.32296	1.80001	9.15255	0.00445313	0.200391	no
SNpc	ADLBD.vs.Ctrl	NYAP2	-1.33455	5.83087	9.42149	0.00445457	0.200391	no
SNpc	ADLBD.vs.Ctrl	CALM3	-1.61094	10.4428	9.41382	0.00446395	0.200391	no
SNpc	ADLBD.vs.Ctrl	WARS	-0.969189	6.97354	9.41127	0.00446975	0.200391	no
SNpc	ADLBD.vs.Ctrl	UQCR10	-0.991588	8.25546	9.40817	0.00447467	0.200391	no
SNpc	ADLBD.vs.Ctrl	CD22	1.30747	4.20817	9.40851	0.00448029	0.200391	no
SNpc	ADLBD.vs.Ctrl	NDFIP1	-0.860076	9.29394	9.40133	0.00448725	0.200391	no
SNpc	ADLBD.vs.Ctrl	STX12	-0.965864	8.38928	9.39893	0.00449186	0.200391	no
SNpc	PD.vs.Ctrl	PRPS2	0.640972	4.00686	8.75374	0.00586307	0.200494	no
SNpc	iLBD.vs.Ctrl	KYAT3	-0.908134	3.85058	8.39642	0.00680082	0.200563	no
SNpc	iLBD.vs.Ctrl	RHD	1.69445	1.13305	8.09056	0.00680817	0.200563	no
SNpc	iLBD.vs.Ctrl	SNX30	-0.607768	6.47569	8.40916	0.00683173	0.200742	no
SNpc	iLBD.vs.Ctrl	SLC36A4	-1.02187	3.12999	8.36203	0.0068401	0.200742	no
SNpc	iLBD.vs.Ctrl	RNF182	0.782469	4.53114	8.39511	0.00687489	0.2008	no
SNpc	iLBD.vs.Ctrl	IL17F	1.75652	1.37196	8.08341	0.00689266	0.2008	no
SNpc	iLBD.vs.Ctrl	LHX6	1.40496	2.39311	8.22002	0.00689675	0.2008	no
SNpc	iLBD.vs.Ctrl	RFLNA	1.38144	3.79499	8.35374	0.00689695	0.2008	no
SNpc	iLBD.vs.Ctrl	TUBA3E	1.69833	1.64197	8.17177	0.00690674	0.2008	no
SNpc	ADLBD.vs.Ctrl	PJA2	-1.13612	9.34723	9.36931	0.00454747	0.200871	no
SNpc	ADLBD.vs.Ctrl	FOXD4L4	2.63125	1.12182	8.92308	0.00455761	0.200871	no
SNpc	ADLBD.vs.Ctrl	CD276	-1.02571	6.02514	9.36536	0.00455901	0.200871	no
SNpc	ADLBD.vs.Ctrl	SNRPB2	-1.7504	3.9117	9.35803	0.00456209	0.200871	no
SNpc	ADLBD.vs.Ctrl	AP1AR	-1.44917	5.61493	9.36032	0.00456731	0.200871	no
SNpc	ADLBD.vs.Ctrl	SULT1E1	2.59105	1.3283	8.96234	0.00459282	0.200993	no
SNpc	ADLBD.vs.Ctrl	IL11RA	1.94442	1.8503	9.08892	0.00461673	0.200993	no
SNpc	ADLBD.vs.Ctrl	PTN	-1.07211	7.75998	9.32473	0.00463326	0.200993	no
SNpc	ADLBD.vs.Ctrl	NBPF26	1.08576	4.00619	9.31239	0.0046459	0.200993	no
SNpc	ADLBD.vs.Ctrl	COPS4	-1.15279	7.29635	9.31518	0.00465204	0.200993	no
SNpc	ADLBD.vs.Ctrl	RND1	-1.22002	5.48949	9.31294	0.00466141	0.200993	no
SNpc	ADLBD.vs.Ctrl	ELAVL4	-1.62023	6.64127	9.31048	0.00466264	0.200993	no
SNpc	ADLBD.vs.Ctrl	EPHA5	-1.47491	5.67227	9.30651	0.00467366	0.200993	no
SNpc	iLBD.vs.Ctrl	CUZD1	1.63257	1.98054	8.1843	0.00692864	0.20106	no
SNpc	PD.vs.Ctrl	OLR1	1.25869	4.58497	8.74953	0.00589795	0.201243	no
SNpc	iLBD.vs.Ctrl	ANKRD61	1.62243	1.34737	8.09621	0.00699015	0.201513	no
SNpc	iLBD.vs.Ctrl	C2orf83	1.58267	2.22775	8.17999	0.00700534	0.201513	no
SNpc	iLBD.vs.Ctrl	RXRG	1.0028	3.74519	8.31748	0.00701416	0.201513	no
SNpc	iLBD.vs.Ctrl	PRODH2	1.73119	1.22326	8.05011	0.00702949	0.201513	no
SNpc	iLBD.vs.Ctrl	KIF3A	-0.963228	6.82441	8.33974	0.00703853	0.201513	no
SNpc	iLBD.vs.Ctrl	SPAG1	0.876011	2.55967	8.22816	0.00704098	0.201513	no
SNpc	iLBD.vs.Ctrl	AQP9	1.77487	2.67621	8.1752	0.00705383	0.201513	no
SNpc	iLBD.vs.Ctrl	ARL14EPL	1.98546	1.39713	8.07716	0.00706043	0.201513	no
SNpc	iLBD.vs.Ctrl	OR8H1	1.84477	0.951768	7.96704	0.00708331	0.201513	no
SNpc	iLBD.vs.Ctrl	COL13A1	1.20942	1.70659	8.08913	0.00708406	0.201513	no
SNpc	iLBD.vs.Ctrl	CLDN4	2.11563	2.076	8.10313	0.00709603	0.201513	no
SNpc	iLBD.vs.Ctrl	LRRC46	1.15871	1.9106	8.09145	0.00712413	0.201513	no
SNpc	iLBD.vs.Ctrl	GPR148	2.09329	1.82541	8.09005	0.00714499	0.201513	no
SNpc	iLBD.vs.Ctrl	POU4F3	2.05916	1.11146	8.01966	0.00715374	0.201513	no
SNpc	iLBD.vs.Ctrl	LPAR2	1.1915	2.2785	8.13986	0.00715687	0.201513	no
SNpc	iLBD.vs.Ctrl	PLK1	1.28634	1.66675	8.05955	0.0071584	0.201513	no
SNpc	iLBD.vs.Ctrl	APOC3	1.97077	1.71202	8.09189	0.00717306	0.201513	no
SNpc	iLBD.vs.Ctrl	BNC1	2.06287	1.29876	8.03444	0.0071779	0.201513	no
SNpc	ADLBD.vs.Ctrl	MFSD4B	1.37654	2.93747	9.16686	0.0047215	0.202051	no
SNpc	ADLBD.vs.Ctrl	ANKRD29	-1.39095	7.05344	9.27633	0.0047289	0.202051	no
SNpc	ADLBD.vs.Ctrl	FLNC	1.43716	2.75758	9.20293	0.0047373	0.202051	no
SNpc	iLBD.vs.Ctrl	FAM90A1	1.45091	4.61053	8.27609	0.00721098	0.202077	no
SNpc	ADLBD.vs.Ctrl	C2orf92	1.74221	2.81048	9.10744	0.00476925	0.202136	no
SNpc	ADLBD.vs.Ctrl	RAB18	-1.36272	7.32459	9.24951	0.00478168	0.202136	no
SNpc	ADLBD.vs.Ctrl	NPAS2	1.37573	3.96525	9.23066	0.00481812	0.202136	no
SNpc	ADLBD.vs.Ctrl	LILRA6	2.22121	2.19218	9.01043	0.00483339	0.202136	no
SNpc	ADLBD.vs.Ctrl	DTHD1	2.41444	1.82715	8.98194	0.00484053	0.202136	no
SNpc	ADLBD.vs.Ctrl	COPS2	-1.12696	7.19581	9.21565	0.00485002	0.202136	no
SNpc	ADLBD.vs.Ctrl	FAM81B	2.6697	1.46894	8.93525	0.00485606	0.202136	no
SNpc	ADLBD.vs.Ctrl	ME2	-1.29846	5.70466	9.21225	0.00486153	0.202136	no
SNpc	ADLBD.vs.Ctrl	PCP4	-2.09572	7.57305	9.19477	0.00489224	0.202136	no
SNpc	ADLBD.vs.Ctrl	KYNU	2.00574	1.82128	8.95014	0.00490339	0.202136	no
SNpc	ADLBD.vs.Ctrl	EBAG9	-0.980612	5.9198	9.18656	0.00491391	0.202136	no
SNpc	ADLBD.vs.Ctrl	GPR84	1.99756	2.41319	8.99178	0.00491514	0.202136	no
SNpc	ADLBD.vs.Ctrl	C2orf69	1.25328	4.10504	9.17554	0.00492107	0.202136	no
SNpc	ADLBD.vs.Ctrl	STAC	-4.1016	1.98413	8.98257	0.00493752	0.202136	no
SNpc	ADLBD.vs.Ctrl	PDE1A	-1.86945	4.04548	9.15095	0.0049569	0.202136	no
SNpc	ADLBD.vs.Ctrl	ANOS1	-1.67007	3.72819	9.07332	0.00497791	0.202136	no
SNpc	ADLBD.vs.Ctrl	LIPG	1.99647	2.76291	8.96817	0.00500112	0.202136	no
SNpc	ADLBD.vs.Ctrl	KL	1.74593	1.95651	8.90545	0.00501296	0.202136	no
SNpc	ADLBD.vs.Ctrl	GNG7	0.833025	6.21824	9.13452	0.00502113	0.202136	no
SNpc	ADLBD.vs.Ctrl	CEP63	-0.869198	5.93318	9.13255	0.00502648	0.202136	no
SNpc	ADLBD.vs.Ctrl	MAPRE2	-1.01795	8.57709	9.12708	0.0050326	0.202136	no
SNpc	ADLBD.vs.Ctrl	CARD9	1.52136	2.65079	9.00188	0.00503853	0.202136	no
SNpc	ADLBD.vs.Ctrl	EAPP	-1.00861	6.27064	9.12605	0.00503875	0.202136	no
SNpc	ADLBD.vs.Ctrl	MS4A7	1.80622	4.56518	9.1083	0.00507185	0.202277	no
SNpc	ADLBD.vs.Ctrl	OLFM3	-1.71239	6.61098	9.10729	0.00507737	0.202277	no
SNpc	ADLBD.vs.Ctrl	FOXD4L3	2.15595	3.20637	9.02233	0.00508543	0.202277	no
SNpc	ADLBD.vs.Ctrl	RIPOR3	1.98576	3.74305	9.08498	0.00509438	0.202277	no
SNpc	ADLBD.vs.Ctrl	CYP2U1	-1.01827	5.85233	9.08729	0.00512265	0.20254	no
SNpc	ADLBD.vs.Ctrl	CDC42EP3	1.44825	3.36004	9.03375	0.00513339	0.20254	no
SNpc	ADLBD.vs.Ctrl	UBE2G1	-0.878586	5.49444	9.07993	0.00514015	0.20254	no
SNpc	iLBD.vs.Ctrl	LRRN3	-0.855565	5.91777	8.27475	0.00724194	0.202545	no
SNpc	iLBD.vs.Ctrl	TMTC3	-0.688841	4.96166	8.27147	0.00725379	0.202545	no
SNpc	PD.vs.Ctrl	SELENOP	0.765131	9.11026	8.7213	0.00597451	0.203087	no
SNpc	PD.vs.Ctrl	FRRS1	1.5412	0.857324	8.27269	0.00600082	0.203087	no
SNpc	PD.vs.Ctrl	GEM	1.01077	3.35931	8.67968	0.00600378	0.203087	no
SNpc	PD.vs.Ctrl	DMXL2	-0.822587	6.9222	8.71009	0.00600431	0.203087	no
SNpc	iLBD.vs.Ctrl	CYP11B1	2.04713	1.54995	8.02122	0.00728685	0.203103	no
SNpc	iLBD.vs.Ctrl	VEPH1	1.55861	1.55882	8.02878	0.00732898	0.203144	no
SNpc	iLBD.vs.Ctrl	MAPK6	-0.781681	4.85945	8.23816	0.00734417	0.203144	no
SNpc	iLBD.vs.Ctrl	OR6B2	1.90945	1.45096	8.01543	0.00734819	0.203144	no
SNpc	iLBD.vs.Ctrl	RNF224	2.0983	2.16375	8.0586	0.0073614	0.203144	no
SNpc	iLBD.vs.Ctrl	VIP	1.65716	2.40228	8.08463	0.00736556	0.203144	no
SNpc	iLBD.vs.Ctrl	BLACAT1	1.33023	2.62556	8.10949	0.00737249	0.203144	no
SNpc	iLBD.vs.Ctrl	MS4A6E	1.82475	1.43775	7.99192	0.00737992	0.203144	no
SNpc	PD.vs.Ctrl	GPR62	1.00389	3.77536	8.68316	0.00603697	0.20339	no
SNpc	PD.vs.Ctrl	EPS8L1	-0.95717	2.50308	8.54531	0.0060497	0.20339	no
SNpc	PD.vs.Ctrl	TYMS	1.07898	2.68185	8.58941	0.00605258	0.20339	no
SNpc	ADLBD.vs.Ctrl	MYRIP	-1.32248	6.64808	9.05756	0.00518465	0.203578	no
SNpc	ADLBD.vs.Ctrl	SETD9	-1.74231	3.22736	8.95997	0.00520825	0.203578	no
SNpc	ADLBD.vs.Ctrl	GABRA1	-2.1463	6.77885	9.04322	0.00521675	0.203578	no
SNpc	ADLBD.vs.Ctrl	SEC61A2	-1.76967	4.60216	9.03476	0.00522525	0.203578	no
SNpc	ADLBD.vs.Ctrl	VSNL1	-1.73611	6.98144	9.03577	0.00523205	0.203578	no
SNpc	iLBD.vs.Ctrl	ABCB5	2.18904	1.17762	7.97796	0.0074202	0.203635	no
SNpc	iLBD.vs.Ctrl	KCNU1	1.91478	1.2523	7.93878	0.00742759	0.203635	no
SNpc	iLBD.vs.Ctrl	ASIC2	-0.706622	5.22863	8.20543	0.00746699	0.203635	no
SNpc	iLBD.vs.Ctrl	UQCRH	-1.01616	6.57141	8.20285	0.00746755	0.203635	no
SNpc	iLBD.vs.Ctrl	C5orf46	1.72384	2.00557	8.02569	0.0074943	0.203635	no
SNpc	iLBD.vs.Ctrl	OR5R1	1.75392	1.43821	7.97391	0.00749864	0.203635	no
SNpc	iLBD.vs.Ctrl	MBOAT1	0.840228	3.3472	8.15101	0.00750066	0.203635	no
SNpc	iLBD.vs.Ctrl	TCP11L1	-0.799423	6.58187	8.19208	0.0075027	0.203635	no
SNpc	iLBD.vs.Ctrl	OCIAD2	-0.855903	5.8293	8.18474	0.00753061	0.203805	no
SNpc	iLBD.vs.Ctrl	ADAMTSL5	1.59046	2.17882	7.99651	0.00753526	0.203805	no
SNpc	iLBD.vs.Ctrl	SMIM2	1.45194	1.9287	7.98128	0.0075669	0.203805	no
SNpc	iLBD.vs.Ctrl	WDR17	-0.699348	4.82488	8.16674	0.00758191	0.203805	no
SNpc	iLBD.vs.Ctrl	ULBP2	1.95772	1.39651	7.9027	0.00759691	0.203805	no
SNpc	iLBD.vs.Ctrl	UGCG	-0.638273	6.27265	8.16325	0.00759782	0.203805	no
SNpc	iLBD.vs.Ctrl	TRIM29	1.77302	2.46464	8.01039	0.0076067	0.203805	no
SNpc	iLBD.vs.Ctrl	CCL1	2.29429	1.28776	7.88985	0.00761396	0.203805	no
SNpc	ADLBD.vs.Ctrl	C6orf120	-1.07763	5.13989	9.02282	0.00526059	0.204066	no
SNpc	ADLBD.vs.Ctrl	NEDD8	-1.29717	7.62932	9.01732	0.0052709	0.204066	no
SNpc	iLBD.vs.Ctrl	ARHGAP24	-0.979067	3.32937	8.12514	0.00764742	0.204161	no
SNpc	iLBD.vs.Ctrl	SLC35G6	1.70431	2.56148	7.99781	0.00766323	0.204161	no
SNpc	iLBD.vs.Ctrl	CHM	-0.776786	4.41377	8.13917	0.00766672	0.204161	no
SNpc	PD.vs.Ctrl	ABCC3	1.43485	2.18182	8.47765	0.00611636	0.20428	no
SNpc	PD.vs.Ctrl	NELL1	1.64955	2.631	8.50701	0.00612794	0.20428	no
SNpc	PD.vs.Ctrl	CCN2	0.955154	4.62431	8.65684	0.00613927	0.20428	no
SNpc	PD.vs.Ctrl	SYT14	-0.760348	3.45713	8.63559	0.0061396	0.20428	no
SNpc	PD.vs.Ctrl	ANXA6	-0.726317	8.76941	8.65541	0.00614484	0.20428	no
SNpc	iLBD.vs.Ctrl	CCDC177	1.28631	2.81414	8.02976	0.00769867	0.204589	no
SNpc	iLBD.vs.Ctrl	GABRD	1.65692	4.13394	8.08993	0.00770914	0.204589	no
SNpc	iLBD.vs.Ctrl	BTK	1.0269	2.54481	7.98474	0.00773062	0.204809	no
SNpc	iLBD.vs.Ctrl	SIX6	1.69089	1.48939	7.91805	0.00775244	0.204951	no
SNpc	iLBD.vs.Ctrl	DUOXA2	1.20986	1.81542	7.93294	0.00776239	0.204951	no
SNpc	PD.vs.Ctrl	IGKC	1.85209	3.34442	8.50853	0.00618416	0.205013	no
SNpc	PD.vs.Ctrl	CACNB3	-0.896668	4.59132	8.63457	0.00619329	0.205013	no
SNpc	ADLBD.vs.Ctrl	MGAT2	-0.83431	4.75882	8.99304	0.00532229	0.205137	no
SNpc	ADLBD.vs.Ctrl	RORC	1.88168	1.80997	8.72202	0.00532498	0.205137	no
SNpc	iLBD.vs.Ctrl	MAS1L	1.46292	1.2763	7.85636	0.00782577	0.205421	no
SNpc	iLBD.vs.Ctrl	SMIM9	2.063	0.864878	7.78026	0.00784571	0.205421	no
SNpc	iLBD.vs.Ctrl	B3GNT8	1.59164	2.14664	7.90785	0.00785266	0.205421	no
SNpc	iLBD.vs.Ctrl	ZPBP2	1.70277	1.40007	7.85571	0.00785572	0.205421	no
SNpc	iLBD.vs.Ctrl	CBLN1	-1.06795	7.75819	8.08384	0.00786171	0.205421	no
SNpc	iLBD.vs.Ctrl	DAZL	1.56039	0.919639	7.74612	0.00788205	0.205421	no
SNpc	iLBD.vs.Ctrl	ALG1L	0.913589	4.19512	8.07392	0.00788338	0.205421	no
SNpc	iLBD.vs.Ctrl	PDHA2	1.80583	1.59155	7.8517	0.00788606	0.205421	no
SNpc	iLBD.vs.Ctrl	ENTPD6	-0.780058	6.31778	8.07219	0.00790503	0.205531	no
SNpc	iLBD.vs.Ctrl	C1orf185	1.76206	1.54395	7.81101	0.0079272	0.205531	no
SNpc	iLBD.vs.Ctrl	SLC29A2	0.72463	4.176	8.04204	0.0079895	0.205531	no
SNpc	iLBD.vs.Ctrl	EFCAB6	-0.844643	3.01407	7.9865	0.00799704	0.205531	no
SNpc	iLBD.vs.Ctrl	KISS1R	1.45223	2.59614	7.91166	0.00802281	0.205531	no
SNpc	iLBD.vs.Ctrl	PRM2	1.7039	1.7048	7.831	0.00802552	0.205531	no
SNpc	iLBD.vs.Ctrl	ZNF831	1.55	1.40899	7.80664	0.00802633	0.205531	no
SNpc	iLBD.vs.Ctrl	OR51B5	2.21283	0.746516	7.6363	0.00803285	0.205531	no
SNpc	iLBD.vs.Ctrl	AP5M1	-0.730166	5.99818	8.02996	0.00805346	0.205531	no
SNpc	iLBD.vs.Ctrl	TIE1	0.99337	4.10465	8.00618	0.00807784	0.205531	no
SNpc	iLBD.vs.Ctrl	OR10G3	1.98399	1.29756	7.71908	0.00808192	0.205531	no
SNpc	iLBD.vs.Ctrl	BECN1	-0.688403	5.46907	8.01912	0.00809405	0.205531	no
SNpc	iLBD.vs.Ctrl	BNC2	-0.579958	4.71533	8.00482	0.00812965	0.205531	no
SNpc	iLBD.vs.Ctrl	SMTN	1.14844	4.84826	8.0001	0.00816042	0.205531	no
SNpc	iLBD.vs.Ctrl	NRM	1.00938	3.03129	7.92132	0.00819105	0.205531	no
SNpc	iLBD.vs.Ctrl	ANO10	-0.654439	5.86895	7.98944	0.0081983	0.205531	no
SNpc	iLBD.vs.Ctrl	FREM3	1.82365	1.48923	7.77231	0.00821645	0.205531	no
SNpc	iLBD.vs.Ctrl	TM4SF5	1.65236	1.41243	7.7515	0.00821849	0.205531	no
SNpc	iLBD.vs.Ctrl	MSLNL	1.88544	1.5965	7.77129	0.00821926	0.205531	no
SNpc	iLBD.vs.Ctrl	GPRIN2	0.808653	2.60082	7.86717	0.00824734	0.205531	no
SNpc	iLBD.vs.Ctrl	CLPTM1L	-0.756529	6.81806	7.96936	0.0082647	0.205531	no
SNpc	iLBD.vs.Ctrl	FAM136A	-0.728729	4.37045	7.96874	0.00826475	0.205531	no
SNpc	iLBD.vs.Ctrl	CHODL	1.18432	2.3728	7.83422	0.00826976	0.205531	no
SNpc	iLBD.vs.Ctrl	ETV4	1.67125	2.04215	7.7859	0.00828083	0.205531	no
SNpc	iLBD.vs.Ctrl	GPR20	1.40937	2.27562	7.79548	0.00828215	0.205531	no
SNpc	iLBD.vs.Ctrl	DRP2	-0.83029	5.38417	7.96335	0.00829089	0.205531	no
SNpc	iLBD.vs.Ctrl	B3GNT3	1.98646	0.971362	7.62909	0.00829658	0.205531	no
SNpc	iLBD.vs.Ctrl	ANXA2R	1.36388	2.34728	7.81521	0.00830611	0.205531	no
SNpc	iLBD.vs.Ctrl	LY6D	1.76174	1.56429	7.73879	0.00831776	0.205531	no
SNpc	iLBD.vs.Ctrl	KCNK15	1.25643	2.2564	7.80036	0.00831866	0.205531	no
SNpc	iLBD.vs.Ctrl	DNAJB8	2.0347	1.67876	7.78509	0.00832677	0.205531	no
SNpc	iLBD.vs.Ctrl	PLPPR4	-0.843502	5.25769	7.95201	0.00833451	0.205531	no
SNpc	iLBD.vs.Ctrl	DNAJA1	-1.06829	6.99233	7.94692	0.00834579	0.205531	no
SNpc	iLBD.vs.Ctrl	KRTAP19-7	1.56996	1.22932	7.65547	0.00834739	0.205531	no
SNpc	iLBD.vs.Ctrl	ALPI	1.77171	1.79143	7.73068	0.00835716	0.205531	no
SNpc	iLBD.vs.Ctrl	OR8D1	1.82122	1.18502	7.67302	0.00836688	0.205531	no
SNpc	PD.vs.Ctrl	LRRC25	0.847562	3.00296	8.54004	0.0062242	0.205597	no
SNpc	iLBD.vs.Ctrl	TFAP2C	1.86282	1.24469	7.6767	0.00839853	0.205921	no
SNpc	iLBD.vs.Ctrl	TRH	1.44034	2.11082	7.75437	0.00840929	0.205921	no
SNpc	ADLBD.vs.Ctrl	LRSAM1	-0.944913	4.89798	8.96969	0.00537161	0.206143	no
SNpc	ADLBD.vs.Ctrl	FABP7	-1.57626	6.09665	8.9672	0.00538788	0.206143	no
SNpc	ADLBD.vs.Ctrl	EHF	2.0436	2.27694	8.7707	0.00539942	0.206143	no
SNpc	ADLBD.vs.Ctrl	PIGV	1.24236	3.54625	8.89379	0.00550216	0.206143	no
SNpc	ADLBD.vs.Ctrl	TTC21B	-1.27661	3.70665	8.90399	0.00551203	0.206143	no
SNpc	ADLBD.vs.Ctrl	ZNF177	-1.42862	3.19284	8.80694	0.00558002	0.206143	no
SNpc	ADLBD.vs.Ctrl	ATP5F1B	-1.64429	7.8888	8.86373	0.00562433	0.206143	no
SNpc	ADLBD.vs.Ctrl	FAM117A	-1.71407	2.89545	8.77758	0.00563503	0.206143	no
SNpc	ADLBD.vs.Ctrl	CLDN7	2.17768	1.68459	8.60845	0.00564341	0.206143	no
SNpc	ADLBD.vs.Ctrl	CDC27	-1.51624	5.36721	8.84622	0.00566276	0.206143	no
SNpc	ADLBD.vs.Ctrl	NPTX2	2.12852	3.98187	8.82119	0.00567711	0.206143	no
SNpc	ADLBD.vs.Ctrl	CALHM1	2.22788	1.92816	8.65623	0.00567973	0.206143	no
SNpc	ADLBD.vs.Ctrl	GOT1	-1.71207	5.74801	8.84273	0.00567993	0.206143	no
SNpc	ADLBD.vs.Ctrl	ERGIC2	-0.847878	6.61671	8.83395	0.0056972	0.206143	no
SNpc	ADLBD.vs.Ctrl	UCK2	-0.893565	5.71706	8.83471	0.00570055	0.206143	no
SNpc	ADLBD.vs.Ctrl	CACNG2	-1.40342	4.83391	8.82282	0.00570124	0.206143	no
SNpc	ADLBD.vs.Ctrl	KRTAP10-8	2.42005	1.84422	8.56552	0.00571398	0.206143	no
SNpc	ADLBD.vs.Ctrl	OR51G1	3.18548	1.32142	8.51282	0.00572636	0.206143	no
SNpc	ADLBD.vs.Ctrl	OVOL1	3.19934	1.00643	8.44831	0.00572865	0.206143	no
SNpc	ADLBD.vs.Ctrl	DOT1L	1.01355	4.5157	8.80342	0.00578094	0.206143	no
SNpc	ADLBD.vs.Ctrl	NPAS3	0.74604	6.64628	8.79612	0.00578899	0.206143	no
SNpc	ADLBD.vs.Ctrl	CWC15	-0.817449	7.04007	8.79528	0.00579076	0.206143	no
SNpc	ADLBD.vs.Ctrl	FZD10	1.88505	2.10113	8.59041	0.00579692	0.206143	no
SNpc	ADLBD.vs.Ctrl	UBL3	-1.25985	7.05675	8.79042	0.00580312	0.206143	no
SNpc	ADLBD.vs.Ctrl	CPNE6	-1.60951	6.32398	8.78733	0.00581436	0.206143	no
SNpc	ADLBD.vs.Ctrl	OR6N1	2.94365	1.12145	8.42908	0.00583056	0.206143	no
SNpc	ADLBD.vs.Ctrl	USP8	-1.0034	5.67084	8.77569	0.0058435	0.206143	no
SNpc	ADLBD.vs.Ctrl	RSPO2	-1.92173	7.90291	8.77083	0.00585059	0.206143	no
SNpc	ADLBD.vs.Ctrl	MUCL1	2.32265	1.35188	8.43257	0.00585714	0.206143	no
SNpc	ADLBD.vs.Ctrl	IL4	2.39809	1.47017	8.4579	0.00585757	0.206143	no
SNpc	ADLBD.vs.Ctrl	FMC1	0.939369	5.26465	8.76774	0.00586753	0.206143	no
SNpc	ADLBD.vs.Ctrl	POLR3G	-1.07917	3.91907	8.71861	0.00587034	0.206143	no
SNpc	ADLBD.vs.Ctrl	SH3RF2	2.30458	1.43973	8.48845	0.00590337	0.206143	no
SNpc	ADLBD.vs.Ctrl	TOP3B	1.08796	3.35137	8.7204	0.00590617	0.206143	no
SNpc	ADLBD.vs.Ctrl	AVL9	-1.02037	6.64735	8.73445	0.00594439	0.206143	no
SNpc	ADLBD.vs.Ctrl	SLC35C1	0.9335	3.59575	8.72017	0.00595388	0.206143	no
SNpc	ADLBD.vs.Ctrl	CALML4	1.45888	3.07331	8.64763	0.00595836	0.206143	no
SNpc	ADLBD.vs.Ctrl	GPR20	2.12835	2.27562	8.52476	0.00596865	0.206143	no
SNpc	ADLBD.vs.Ctrl	NDUFA10	-1.04753	7.57724	8.72232	0.00597274	0.206143	no
SNpc	ADLBD.vs.Ctrl	CFD	1.63431	3.97961	8.70416	0.00600943	0.206143	no
SNpc	ADLBD.vs.Ctrl	ZAP70	2.16501	1.7427	8.47273	0.00601235	0.206143	no
SNpc	ADLBD.vs.Ctrl	POLR2H	1.09841	3.95331	8.7024	0.00601284	0.206143	no
SNpc	ADLBD.vs.Ctrl	COL18A1	1.02602	5.84895	8.70389	0.00602401	0.206143	no
SNpc	ADLBD.vs.Ctrl	DPM1	-0.7549	6.42905	8.69698	0.00603995	0.206143	no
SNpc	ADLBD.vs.Ctrl	GPI	-1.33691	6.77709	8.69016	0.00605649	0.206143	no
SNpc	ADLBD.vs.Ctrl	TSFM	-0.952967	6.28318	8.68646	0.0060684	0.206143	no
SNpc	ADLBD.vs.Ctrl	RAG2	2.4349	1.07429	8.29117	0.00607241	0.206143	no
SNpc	ADLBD.vs.Ctrl	CCM2L	1.32879	2.41207	8.54233	0.00607911	0.206143	no
SNpc	ADLBD.vs.Ctrl	IRF5	1.27719	3.48542	8.62122	0.00611415	0.206143	no
SNpc	ADLBD.vs.Ctrl	SKP1	-2.07284	6.75812	8.66782	0.00611502	0.206143	no
SNpc	ADLBD.vs.Ctrl	PRAMEF20	2.74159	1.48643	8.40699	0.00612383	0.206143	no
SNpc	ADLBD.vs.Ctrl	SMC4	-2.09185	2.88535	8.53059	0.00612403	0.206143	no
SNpc	ADLBD.vs.Ctrl	NME5	-1.33804	5.10933	8.66051	0.00613442	0.206143	no
SNpc	ADLBD.vs.Ctrl	GABRB1	-1.56019	7.20857	8.65896	0.00613733	0.206143	no
SNpc	ADLBD.vs.Ctrl	MAGEA6	2.63052	1.7547	8.45644	0.00614803	0.206143	no
SNpc	ADLBD.vs.Ctrl	SH3D19	0.928895	4.43457	8.64396	0.00615375	0.206143	no
SNpc	ADLBD.vs.Ctrl	SELENOM	-1.00339	7.86212	8.64585	0.00617028	0.206143	no
SNpc	ADLBD.vs.Ctrl	SYTL1	2.18084	1.52399	8.40684	0.00617361	0.206143	no
SNpc	ADLBD.vs.Ctrl	NRROS	1.57683	2.47962	8.49725	0.00617728	0.206143	no
SNpc	ADLBD.vs.Ctrl	ALPK3	-1.26687	4.98498	8.61523	0.00624591	0.206143	no
SNpc	ADLBD.vs.Ctrl	GTPBP10	-1.11292	5.56693	8.6054	0.00628195	0.206143	no
SNpc	ADLBD.vs.Ctrl	CARHSP1	0.972127	5.58019	8.60453	0.00628765	0.206143	no
SNpc	ADLBD.vs.Ctrl	CRIPT	-1.03438	6.37428	8.59987	0.00629547	0.206143	no
SNpc	ADLBD.vs.Ctrl	BTBD10	-1.01381	6.2468	8.59889	0.00629913	0.206143	no
SNpc	ADLBD.vs.Ctrl	DEFB131A	2.93432	0.746921	8.22313	0.00630227	0.206143	no
SNpc	ADLBD.vs.Ctrl	DDC	-1.82093	5.36142	8.59131	0.00631434	0.206143	no
SNpc	ADLBD.vs.Ctrl	SPDYE21P	2.05489	1.51954	8.29907	0.00631461	0.206143	no
SNpc	ADLBD.vs.Ctrl	PKIA	-0.940637	6.31587	8.58542	0.00633579	0.206143	no
SNpc	ADLBD.vs.Ctrl	GPX4	-1.17934	10.4597	8.58237	0.00633943	0.206143	no
SNpc	ADLBD.vs.Ctrl	SIDT2	0.967394	4.40968	8.58134	0.00634193	0.206143	no
SNpc	ADLBD.vs.Ctrl	DCX	-1.34166	4.03467	8.55426	0.00636634	0.206143	no
SNpc	ADLBD.vs.Ctrl	ADIPOR2	0.969283	6.64737	8.56729	0.00638186	0.206143	no
SNpc	ADLBD.vs.Ctrl	INA	-1.28793	8.44532	8.55968	0.00640154	0.206143	no
SNpc	ADLBD.vs.Ctrl	CDK8	-1.14711	4.57791	8.5435	0.00641052	0.206143	no
SNpc	ADLBD.vs.Ctrl	CACNA2D2	-1.54646	6.28153	8.54978	0.00643308	0.206143	no
SNpc	ADLBD.vs.Ctrl	CHL1	-1.52816	7.27232	8.54818	0.00643433	0.206143	no
SNpc	ADLBD.vs.Ctrl	ACBD6	-0.969776	5.76344	8.54961	0.00643543	0.206143	no
SNpc	ADLBD.vs.Ctrl	MPC1L	3.00951	1.44912	8.28558	0.00644266	0.206143	no
SNpc	ADLBD.vs.Ctrl	RNF122	1.6088	2.14929	8.34601	0.00647671	0.206143	no
SNpc	ADLBD.vs.Ctrl	DKK3	-1.28187	10.6079	8.53211	0.00647732	0.206143	no
SNpc	ADLBD.vs.Ctrl	RBIS	-1.5268	4.31136	8.51359	0.00647958	0.206143	no
SNpc	ADLBD.vs.Ctrl	DIPK1C	-1.3899	4.5948	8.50741	0.00648644	0.206143	no
SNpc	ADLBD.vs.Ctrl	ZPR1	-0.890744	5.26685	8.52888	0.00648779	0.206143	no
SNpc	ADLBD.vs.Ctrl	CEBPZOS	-1.64114	5.71213	8.52348	0.00650784	0.206143	no
SNpc	ADLBD.vs.Ctrl	KLHL13	-2.80843	2.16866	8.31689	0.00651733	0.206143	no
SNpc	ADLBD.vs.Ctrl	PAN2	1.0944	4.18038	8.51983	0.00652939	0.206143	no
SNpc	ADLBD.vs.Ctrl	DAB1	-1.4406	6.0063	8.51121	0.00654099	0.206143	no
SNpc	ADLBD.vs.Ctrl	SLC14A2	2.81356	1.38222	8.26145	0.00654584	0.206143	no
SNpc	ADLBD.vs.Ctrl	SNX10	-1.16591	7.95398	8.50306	0.0065589	0.206143	no
SNpc	ADLBD.vs.Ctrl	FCHO1	0.951954	5.34527	8.5028	0.00656951	0.206143	no
SNpc	ADLBD.vs.Ctrl	GJA8	2.6247	1.28847	8.21028	0.00657825	0.206143	no
SNpc	ADLBD.vs.Ctrl	SEMA3E	-1.48987	4.5045	8.49156	0.00659511	0.206143	no
SNpc	ADLBD.vs.Ctrl	MFAP4	-1.48025	3.28417	8.40554	0.00661739	0.206143	no
SNpc	ADLBD.vs.Ctrl	RNASE6	1.41488	4.00511	8.47888	0.00661884	0.206143	no
SNpc	ADLBD.vs.Ctrl	MAP1LC3B	-1.04144	7.44978	8.47819	0.00662949	0.206143	no
SNpc	ADLBD.vs.Ctrl	B4GALT6	-2.04358	6.26513	8.46459	0.00667247	0.206143	no
SNpc	ADLBD.vs.Ctrl	GPR151	2.11822	1.70984	8.21841	0.00670791	0.206143	no
SNpc	ADLBD.vs.Ctrl	C11orf49	-1.21603	6.8532	8.44219	0.00673466	0.206143	no
SNpc	ADLBD.vs.Ctrl	BBS5	-1.2341	4.76586	8.43674	0.00674696	0.206143	no
SNpc	ADLBD.vs.Ctrl	TSPAN32	2.7823	1.78661	8.21244	0.00675772	0.206143	no
SNpc	ADLBD.vs.Ctrl	MED15	-1.24618	4.29767	8.42151	0.00676011	0.206143	no
SNpc	ADLBD.vs.Ctrl	CCNA1	-1.37332	4.3755	8.42289	0.00676698	0.206143	no
SNpc	ADLBD.vs.Ctrl	PIK3C2B	1.24047	2.98305	8.3573	0.00678816	0.206143	no
SNpc	ADLBD.vs.Ctrl	BEX4	-1.66698	9.08354	8.41117	0.00682268	0.206143	no
SNpc	ADLBD.vs.Ctrl	DRP2	-1.42592	5.38417	8.40209	0.00685451	0.206143	no
SNpc	ADLBD.vs.Ctrl	F2R	1.90357	2.37362	8.24936	0.00686346	0.206143	no
SNpc	ADLBD.vs.Ctrl	PMPCA	-0.89481	4.91826	8.39257	0.00687132	0.206143	no
SNpc	ADLBD.vs.Ctrl	GAPT	1.91948	1.4542	8.06529	0.00688715	0.206143	no
SNpc	ADLBD.vs.Ctrl	ANKLE1	1.91751	1.93343	8.17781	0.00690257	0.206143	no
SNpc	ADLBD.vs.Ctrl	OR4X2	3.0708	1.14603	8.07396	0.00692536	0.206143	no
SNpc	ADLBD.vs.Ctrl	KRT222	-1.9258	5.16056	8.36642	0.0069262	0.206143	no
SNpc	ADLBD.vs.Ctrl	FAM78A	1.36525	3.56662	8.3397	0.00695538	0.206143	no
SNpc	ADLBD.vs.Ctrl	KRT38	3.01626	1.5776	8.10977	0.00697266	0.206143	no
SNpc	ADLBD.vs.Ctrl	LGR5	1.40699	3.20456	8.28765	0.00697654	0.206143	no
SNpc	ADLBD.vs.Ctrl	SPSB2	1.51269	2.722	8.21989	0.00700823	0.206143	no
SNpc	ADLBD.vs.Ctrl	CCNC	-1.39128	4.99335	8.34355	0.00702335	0.206143	no
SNpc	ADLBD.vs.Ctrl	PCED1A	0.880519	3.40856	8.31374	0.00703298	0.206143	no
SNpc	ADLBD.vs.Ctrl	ARHGEF9	-1.45267	6.82269	8.33929	0.00704038	0.206143	no
SNpc	ADLBD.vs.Ctrl	PCDH18	-1.30354	4.38664	8.33171	0.00705834	0.206143	no
SNpc	ADLBD.vs.Ctrl	OR7A5	2.03629	2.60984	8.19292	0.00707018	0.206143	no
SNpc	ADLBD.vs.Ctrl	ZNF792	1.71803	1.6859	8.11534	0.00709159	0.206143	no
SNpc	ADLBD.vs.Ctrl	ATP2A3	-1.66061	5.60708	8.31889	0.00710683	0.206143	no
SNpc	ADLBD.vs.Ctrl	LY6D	2.52539	1.56429	8.08219	0.00710916	0.206143	no
SNpc	ADLBD.vs.Ctrl	RALGPS2	-0.949135	4.38584	8.31142	0.00712025	0.206143	no
SNpc	ADLBD.vs.Ctrl	WNK3	-1.20015	4.21467	8.29407	0.00712376	0.206143	no
SNpc	ADLBD.vs.Ctrl	MAP3K13	-0.851741	5.71374	8.30961	0.00713491	0.206143	no
SNpc	ADLBD.vs.Ctrl	PHAX	-2.02873	2.90581	8.21233	0.00715576	0.206143	no
SNpc	ADLBD.vs.Ctrl	CPB2	2.83499	1.11822	8.00548	0.00715755	0.206143	no
SNpc	ADLBD.vs.Ctrl	FAM3A	-0.953393	5.81454	8.29874	0.00716875	0.206143	no
SNpc	ADLBD.vs.Ctrl	TLR3	1.49829	2.58964	8.16958	0.00717879	0.206143	no
SNpc	ADLBD.vs.Ctrl	ACPP	1.91972	1.98178	8.07587	0.00719167	0.206143	no
SNpc	ADLBD.vs.Ctrl	SGIP1	-1.17424	6.16715	8.28552	0.00720764	0.206143	no
SNpc	ADLBD.vs.Ctrl	TMEM95	3.21048	1.733	8.03925	0.00722124	0.206143	no
SNpc	ADLBD.vs.Ctrl	CAV2	0.837	5.0378	8.28098	0.00722859	0.206143	no
SNpc	ADLBD.vs.Ctrl	PCDHGB7	-1.00817	5.07148	8.2639	0.00727525	0.206143	no
SNpc	ADLBD.vs.Ctrl	ANKMY2	-0.864652	5.23804	8.26127	0.00727723	0.206143	no
SNpc	ADLBD.vs.Ctrl	IQSEC1	-1.16262	6.65831	8.26213	0.007281	0.206143	no
SNpc	ADLBD.vs.Ctrl	FMOD	1.89799	2.10932	8.06835	0.00728594	0.206143	no
SNpc	ADLBD.vs.Ctrl	MGMT	-1.14871	4.8189	8.25774	0.00729133	0.206143	no
SNpc	ADLBD.vs.Ctrl	ADH1B	2.21563	1.59098	7.98645	0.00734949	0.206143	no
SNpc	ADLBD.vs.Ctrl	MAGOHB	1.144	3.6621	8.22317	0.00735275	0.206143	no
SNpc	ADLBD.vs.Ctrl	ERGIC3	-0.902977	7.16557	8.23756	0.0073549	0.206143	no
SNpc	ADLBD.vs.Ctrl	CHMP6	-0.749434	5.32945	8.23388	0.00737381	0.206143	no
SNpc	ADLBD.vs.Ctrl	CDYL2	-0.91382	5.2678	8.22759	0.00738015	0.206143	no
SNpc	ADLBD.vs.Ctrl	AZI2	-1.28163	6.48782	8.23019	0.00738085	0.206143	no
SNpc	ADLBD.vs.Ctrl	DZIP3	-1.34766	5.31154	8.22212	0.00740522	0.206143	no
SNpc	ADLBD.vs.Ctrl	GPR135	1.21951	3.57109	8.21267	0.00740704	0.206143	no
SNpc	ADLBD.vs.Ctrl	CLEC18A	2.47686	1.21494	7.9173	0.00743056	0.206143	no
SNpc	ADLBD.vs.Ctrl	BEX5	-1.17129	7.95051	8.20596	0.0074553	0.206143	no
SNpc	ADLBD.vs.Ctrl	GIPR	2.53991	1.862	8.01551	0.00747533	0.206143	no
SNpc	ADLBD.vs.Ctrl	ESS2	-0.93025	4.95304	8.19726	0.00748705	0.206143	no
SNpc	ADLBD.vs.Ctrl	USP22	-0.882031	8.10242	8.19528	0.00748987	0.206143	no
SNpc	ADLBD.vs.Ctrl	BICD1	-1.35236	6.4553	8.18462	0.0075284	0.206143	no
SNpc	ADLBD.vs.Ctrl	DCTD	-0.796528	6.61446	8.17948	0.00754441	0.206143	no
SNpc	ADLBD.vs.Ctrl	APOOL	-1.27266	5.29893	8.17719	0.00755108	0.206143	no
SNpc	ADLBD.vs.Ctrl	VPS41	-1.11035	4.98595	8.1755	0.00755614	0.206143	no
SNpc	ADLBD.vs.Ctrl	PSMD4	-1.21102	7.74933	8.17481	0.00755714	0.206143	no
SNpc	ADLBD.vs.Ctrl	ACTR10	-1.2776	7.87186	8.17341	0.00756121	0.206143	no
SNpc	ADLBD.vs.Ctrl	CDK5	-1.50946	6.00135	8.17383	0.00756248	0.206143	no
SNpc	ADLBD.vs.Ctrl	WFDC5	2.99149	0.972048	7.80661	0.00756523	0.206143	no
SNpc	ADLBD.vs.Ctrl	SLC45A4	1.66392	2.53716	8.06321	0.00756534	0.206143	no
SNpc	ADLBD.vs.Ctrl	ACVR1B	-1.30026	4.6497	8.16688	0.00758123	0.206143	no
SNpc	ADLBD.vs.Ctrl	PEX13	-0.685531	5.27716	8.16105	0.00760712	0.206143	no
SNpc	ADLBD.vs.Ctrl	H1FOO	2.37051	1.84592	7.97125	0.00762169	0.206143	no
SNpc	ADLBD.vs.Ctrl	TSPO	0.80798	6.43423	8.14441	0.00765942	0.206143	no
SNpc	ADLBD.vs.Ctrl	RAD52	1.14617	4.03666	8.13581	0.00767377	0.206143	no
SNpc	ADLBD.vs.Ctrl	AIFM2	-0.907519	4.30377	8.12695	0.00769235	0.206143	no
SNpc	ADLBD.vs.Ctrl	TIPRL	-1.05567	6.97762	8.13247	0.00769898	0.206143	no
SNpc	ADLBD.vs.Ctrl	UBQLN4	0.802149	4.6933	8.13468	0.00770323	0.206143	no
SNpc	ADLBD.vs.Ctrl	FLI1	1.78867	2.69451	8.03974	0.00770461	0.206143	no
SNpc	ADLBD.vs.Ctrl	DGKH	-1.06655	6.25412	8.12781	0.00771619	0.206143	no
SNpc	ADLBD.vs.Ctrl	KCNMB3	1.568	2.18027	7.95684	0.00772992	0.206143	no
SNpc	ADLBD.vs.Ctrl	SLC6A5	2.40365	1.45599	7.85258	0.00775046	0.206143	no
SNpc	ADLBD.vs.Ctrl	KCNMB4	1.31454	5.44671	8.1103	0.0077807	0.206143	no
SNpc	ADLBD.vs.Ctrl	CDH6	-1.7732	4.88063	8.10354	0.00780051	0.206143	no
SNpc	ADLBD.vs.Ctrl	HYAL1	1.65106	2.37345	7.95588	0.00780762	0.206143	no
SNpc	ADLBD.vs.Ctrl	CCPG1	-1.00782	7.02282	8.09752	0.00781589	0.206143	no
SNpc	ADLBD.vs.Ctrl	KRTAP2-2	2.80388	2.29048	7.91504	0.00781929	0.206143	no
SNpc	ADLBD.vs.Ctrl	DBT	-1.32964	4.44619	8.08536	0.00782221	0.206143	no
SNpc	ADLBD.vs.Ctrl	GTF2A2	-1.77691	5.23857	8.09355	0.00783586	0.206143	no
SNpc	ADLBD.vs.Ctrl	OR2I1P	2.4495	1.91097	7.91861	0.00784547	0.206143	no
SNpc	ADLBD.vs.Ctrl	SSBP1	-0.994212	6.20677	8.08356	0.00786744	0.206143	no
SNpc	ADLBD.vs.Ctrl	TMEM255B	1.40011	3.87289	8.07875	0.00787916	0.206143	no
SNpc	ADLBD.vs.Ctrl	KALRN	-1.58612	3.5163	8.00204	0.00789106	0.206143	no
SNpc	ADLBD.vs.Ctrl	AGAP5	1.73665	3.41655	8.02101	0.00790122	0.206143	no
SNpc	ADLBD.vs.Ctrl	ZNF728	-1.59616	3.09782	8.0135	0.0079064	0.206143	no
SNpc	ADLBD.vs.Ctrl	ATP5PB	-1.71011	5.5688	8.06978	0.00791593	0.206143	no
SNpc	ADLBD.vs.Ctrl	ATG16L2	1.33623	4.29097	8.06552	0.0079222	0.206143	no
SNpc	ADLBD.vs.Ctrl	LPAR2	1.63786	2.2785	7.91304	0.00792462	0.206143	no
SNpc	ADLBD.vs.Ctrl	OPA1	-1.27481	7.11593	8.06185	0.00793817	0.206143	no
SNpc	ADLBD.vs.Ctrl	DHDDS	-1.08279	5.64638	8.06265	0.0079415	0.206143	no
SNpc	ADLBD.vs.Ctrl	EPS15	-1.11861	8.23167	8.04872	0.00798242	0.206143	no
SNpc	ADLBD.vs.Ctrl	WNT3	-1.15499	5.3409	8.04372	0.00800029	0.206143	no
SNpc	ADLBD.vs.Ctrl	DDX25	-1.33881	4.36469	8.02749	0.00802831	0.206143	no
SNpc	ADLBD.vs.Ctrl	FOXF1	1.83435	3.94298	8.01588	0.00807798	0.206143	no
SNpc	ADLBD.vs.Ctrl	CASP8	1.28221	3.07701	7.94848	0.0080908	0.206143	no
SNpc	ADLBD.vs.Ctrl	SFT2D3	1.23348	4.17747	8.00832	0.00810161	0.206143	no
SNpc	ADLBD.vs.Ctrl	CEBPZ	-0.975925	5.65281	8.01526	0.00810842	0.206143	no
SNpc	ADLBD.vs.Ctrl	PLS3	-0.82139	6.55943	8.01114	0.00811773	0.206143	no
SNpc	ADLBD.vs.Ctrl	C9orf135	-2.60927	3.35013	7.92812	0.00815406	0.206143	no
SNpc	ADLBD.vs.Ctrl	SLC4A11	2.36866	1.90413	7.79527	0.00815466	0.206143	no
SNpc	ADLBD.vs.Ctrl	ANXA7	-0.882421	7.36017	7.99704	0.00816569	0.206143	no
SNpc	ADLBD.vs.Ctrl	CIDEC	2.91134	1.39845	7.79836	0.00817034	0.206143	no
SNpc	ADLBD.vs.Ctrl	RARRES2	-0.935383	5.8454	7.99521	0.00817851	0.206143	no
SNpc	ADLBD.vs.Ctrl	SNAP25	-1.25805	9.8951	7.99066	0.00818682	0.206143	no
SNpc	ADLBD.vs.Ctrl	PRAM1	1.38208	3.31747	7.94204	0.00818732	0.206143	no
SNpc	ADLBD.vs.Ctrl	SENP5	-1.28718	5.00665	7.99169	0.00819115	0.206143	no
SNpc	ADLBD.vs.Ctrl	GABRA4	-1.33962	5.70545	7.98949	0.00819876	0.206143	no
SNpc	ADLBD.vs.Ctrl	ALMS1	1.01493	4.74687	7.98857	0.00820907	0.206143	no
SNpc	ADLBD.vs.Ctrl	RORA	-0.972842	6.56029	7.98484	0.00821069	0.206143	no
SNpc	ADLBD.vs.Ctrl	ADCYAP1	2.3583	3.84829	7.92726	0.00821911	0.206143	no
SNpc	ADLBD.vs.Ctrl	KIAA0319L	-0.787977	4.96207	7.97636	0.00823922	0.206143	no
SNpc	ADLBD.vs.Ctrl	GP2	2.4775	1.03177	7.63675	0.00827063	0.206143	no
SNpc	ADLBD.vs.Ctrl	ZC3H12D	1.59078	2.50527	7.82657	0.00829988	0.206143	no
SNpc	ADLBD.vs.Ctrl	MOB4	-1.35115	6.3029	7.95971	0.00830282	0.206143	no
SNpc	ADLBD.vs.Ctrl	KRT25	2.92882	1.3261	7.62708	0.00832043	0.206143	no
SNpc	ADLBD.vs.Ctrl	SNCA	-1.34694	11.6105	7.95244	0.00832465	0.206143	no
SNpc	ADLBD.vs.Ctrl	RPAIN	-1.2913	4.99425	7.94677	0.00832909	0.206143	no
SNpc	ADLBD.vs.Ctrl	XCR1	2.75047	1.76884	7.75101	0.00833361	0.206143	no
SNpc	ADLBD.vs.Ctrl	ZNF43	-1.4925	3.12753	7.85566	0.00834364	0.206143	no
SNpc	ADLBD.vs.Ctrl	EPX	2.56684	1.42165	7.67297	0.00837048	0.206143	no
SNpc	ADLBD.vs.Ctrl	DZIP1	-1.19797	5.85251	7.94103	0.00837371	0.206143	no
SNpc	ADLBD.vs.Ctrl	PSMA5	-1.11755	5.21438	7.94023	0.00837375	0.206143	no
SNpc	ADLBD.vs.Ctrl	SOCS2	1.25636	3.45445	7.91345	0.00837511	0.206143	no
SNpc	ADLBD.vs.Ctrl	SNRPE	-1.89233	3.94889	7.92506	0.00838503	0.206143	no
SNpc	ADLBD.vs.Ctrl	ZNF443	1.33893	2.78997	7.84604	0.00841701	0.206143	no
SNpc	ADLBD.vs.Ctrl	RGR	1.85159	3.61158	7.89317	0.00841981	0.206143	no
SNpc	ADLBD.vs.Ctrl	CENPJ	-1.39228	4.32159	7.89678	0.00842061	0.206143	no
SNpc	ADLBD.vs.Ctrl	NUDCD3	-1.16386	6.47508	7.92743	0.00842274	0.206143	no
SNpc	ADLBD.vs.Ctrl	NOL4	-1.21174	5.27889	7.92626	0.0084258	0.206143	no
SNpc	ADLBD.vs.Ctrl	SLC41A2	-1.08183	4.81241	7.91955	0.00844383	0.206143	no
SNpc	ADLBD.vs.Ctrl	MCF2	-1.46756	5.49232	7.91873	0.00845312	0.206143	no
SNpc	ADLBD.vs.Ctrl	POTEH	2.79326	1.86595	7.74757	0.00845757	0.206143	no
SNpc	ADLBD.vs.Ctrl	CRTC3	0.818357	5.37215	7.91459	0.00847515	0.206143	no
SNpc	ADLBD.vs.Ctrl	GNAT2	2.34581	1.22401	7.61035	0.00847648	0.206143	no
SNpc	ADLBD.vs.Ctrl	RESF1	0.973286	4.45263	7.91105	0.00848472	0.206143	no
SNpc	iLBD.vs.Ctrl	OOSP4A	1.9288	1.26804	7.69441	0.00844106	0.206374	no
SNpc	ADLBD.vs.Ctrl	ANG	1.45821	2.81655	7.79226	0.00851447	0.206542	no
SNpc	PD.vs.Ctrl	PAH	1.30576	2.22022	8.42291	0.00627324	0.206777	no
SNpc	ADLBD.vs.Ctrl	TBC1D10A	-0.972049	4.60015	7.87042	0.0085692	0.206998	no
SNpc	ADLBD.vs.Ctrl	LNP1	-1.20472	4.59266	7.87655	0.00857942	0.206998	no
SNpc	ADLBD.vs.Ctrl	ANO5	-1.02125	5.48276	7.88196	0.00859004	0.206998	no
SNpc	ADLBD.vs.Ctrl	RPP30	-0.942426	4.5867	7.87694	0.00860668	0.206998	no
SNpc	ADLBD.vs.Ctrl	C17orf53	1.77688	1.66967	7.68258	0.00862609	0.206998	no
SNpc	ADLBD.vs.Ctrl	AMPH	-1.60176	6.04303	7.87263	0.00862709	0.206998	no
SNpc	ADLBD.vs.Ctrl	TAZ	0.931989	4.41475	7.87091	0.00863989	0.206998	no
SNpc	ADLBD.vs.Ctrl	SINHCAF	1.79287	1.76372	7.69774	0.00866212	0.206998	no
SNpc	ADLBD.vs.Ctrl	CDKL2	-1.13107	4.98892	7.84968	0.00869524	0.206998	no
SNpc	ADLBD.vs.Ctrl	SNRK	-1.08198	5.5614	7.84755	0.0087224	0.206998	no
SNpc	ADLBD.vs.Ctrl	GPATCH4	-1.32064	5.29006	7.83426	0.00876203	0.206998	no
SNpc	ADLBD.vs.Ctrl	HPRT1	-1.36953	6.04395	7.83664	0.00876433	0.206998	no
SNpc	ADLBD.vs.Ctrl	PRR15L	2.56369	1.37202	7.57952	0.00876737	0.206998	no
SNpc	ADLBD.vs.Ctrl	ZSCAN18	-0.84126	7.90773	7.83128	0.00877924	0.206998	no
SNpc	ADLBD.vs.Ctrl	LY9	2.70595	1.55696	7.59485	0.0087871	0.206998	no
SNpc	ADLBD.vs.Ctrl	CTDSP2	0.79903	6.91735	7.82924	0.00878788	0.206998	no
SNpc	ADLBD.vs.Ctrl	CUEDC2	-0.756545	7.43397	7.82797	0.0087924	0.206998	no
SNpc	ADLBD.vs.Ctrl	LDB2	-0.814726	5.31773	7.82596	0.00880446	0.206998	no
SNpc	ADLBD.vs.Ctrl	PDCD2	-1.40607	3.23305	7.75694	0.00881988	0.206998	no
SNpc	ADLBD.vs.Ctrl	GFY	2.94604	0.848409	7.41953	0.00882284	0.206998	no
SNpc	ADLBD.vs.Ctrl	WNT6	1.69663	2.24281	7.66463	0.00882762	0.206998	no
SNpc	ADLBD.vs.Ctrl	KPNA3	-1.17652	4.19951	7.80581	0.00882863	0.206998	no
SNpc	ADLBD.vs.Ctrl	POMZP3	1.85378	2.19206	7.65365	0.00883993	0.206998	no
SNpc	PD.vs.Ctrl	NTN4	-0.56227	5.3862	8.60127	0.00629516	0.20706	no
SNpc	ADLBD.vs.Ctrl	REP15	2.07385	3.223	7.79042	0.00886062	0.20712	no
SNpc	ADLBD.vs.Ctrl	CBL	-1.00064	5.83914	7.80948	0.00887179	0.20712	no
SNpc	ADLBD.vs.Ctrl	TCEAL8	-0.814175	7.19932	7.80304	0.00888985	0.20723	no
SNpc	PD.vs.Ctrl	MAT1A	1.74156	1.5884	8.38257	0.00632627	0.207309	no
SNpc	PD.vs.Ctrl	SYNPR	-0.933203	5.00995	8.5864	0.00633068	0.207309	no
SNpc	PD.vs.Ctrl	TSPAN18	0.834168	3.20197	8.52204	0.00634656	0.207309	no
SNpc	PD.vs.Ctrl	SIX3	1.56664	2.05516	8.36682	0.00635616	0.207309	no
SNpc	iLBD.vs.Ctrl	GPR151	1.42839	1.70984	7.69991	0.00849634	0.207399	no
SNpc	iLBD.vs.Ctrl	GTPBP4	-0.537981	5.86377	7.89278	0.00855216	0.207513	no
SNpc	iLBD.vs.Ctrl	HOXC10	2.14801	0.921787	7.57402	0.00855272	0.207513	no
SNpc	iLBD.vs.Ctrl	ACPP	1.28582	1.98178	7.6953	0.00855427	0.207513	no
SNpc	iLBD.vs.Ctrl	PERM1	2.11959	1.43331	7.69794	0.00856519	0.207513	no
SNpc	iLBD.vs.Ctrl	FUT6	1.7254	1.70295	7.68793	0.00857408	0.207513	no
SNpc	iLBD.vs.Ctrl	PDHX	-0.770511	5.41351	7.88521	0.0085812	0.207513	no
SNpc	ADLBD.vs.Ctrl	RAB8B	-1.43275	5.06906	7.79199	0.00894275	0.20784	no
SNpc	ADLBD.vs.Ctrl	DPP6	-1.5171	7.52605	7.78603	0.00895601	0.20784	no
SNpc	ADLBD.vs.Ctrl	CAMKV	-1.48571	5.11088	7.78433	0.00895621	0.20784	no
SNpc	PD.vs.Ctrl	ODF4	2.15292	1.17304	8.2549	0.00638886	0.207851	no
SNpc	PD.vs.Ctrl	PPM1M	0.678046	3.7167	8.54352	0.00639953	0.207851	no
SNpc	ADLBD.vs.Ctrl	CDIP1	-1.25097	7.65853	7.77913	0.00898332	0.20795	no
SNpc	ADLBD.vs.Ctrl	COL11A2	1.25181	3.0174	7.70642	0.00898773	0.20795	no
SNpc	PD.vs.Ctrl	CAMKK1	-0.571734	5.84489	8.55598	0.00641763	0.208004	no
SNpc	PD.vs.Ctrl	FOXB1	0.943812	3.31802	8.50293	0.00643345	0.208082	no
SNpc	iLBD.vs.Ctrl	PARL	-0.743651	6.12188	7.87291	0.00862597	0.208083	no
SNpc	iLBD.vs.Ctrl	XKR6	0.969818	4.78117	7.87271	0.00863158	0.208083	no
SNpc	ADLBD.vs.Ctrl	CDKL3	-1.46472	3.22981	7.7109	0.00901408	0.20825	no
SNpc	iLBD.vs.Ctrl	PRRT4	1.01599	2.42688	7.72948	0.00865754	0.208264	no
SNpc	iLBD.vs.Ctrl	NBAS	-0.544131	6.39412	7.86059	0.00866979	0.208264	no
SNpc	iLBD.vs.Ctrl	CASD1	-0.855528	5.61536	7.85906	0.00867936	0.208264	no
SNpc	ADLBD.vs.Ctrl	CACNA1E	-1.48381	4.90128	7.76085	0.00903129	0.208337	no
SNpc	PD.vs.Ctrl	SLC7A8	-0.953721	5.85142	8.53727	0.00646931	0.208366	no
SNpc	PD.vs.Ctrl	KCNMB4	0.922404	5.44671	8.52546	0.00650465	0.208366	no
SNpc	PD.vs.Ctrl	TMPO	0.606159	4.8033	8.52498	0.00650918	0.208366	no
SNpc	PD.vs.Ctrl	MBOAT1	0.807733	3.3472	8.47365	0.00651817	0.208366	no
SNpc	PD.vs.Ctrl	TNFRSF19	-0.792878	3.47403	8.50324	0.00652483	0.208366	no
SNpc	PD.vs.Ctrl	CCDC152	0.852093	2.78264	8.39607	0.00653328	0.208366	no
SNpc	PD.vs.Ctrl	TAL1	0.774902	3.50018	8.47446	0.00653619	0.208366	no
SNpc	PD.vs.Ctrl	SLC4A11	1.6699	1.90413	8.27072	0.00657082	0.208445	no
SNpc	PD.vs.Ctrl	SPHKAP	0.913207	3.58955	8.44194	0.00661848	0.208445	no
SNpc	PD.vs.Ctrl	LRRC8E	1.65508	1.45422	8.2097	0.00662677	0.208445	no
SNpc	PD.vs.Ctrl	WDFY2	0.514133	5.92636	8.47736	0.00663783	0.208445	no
SNpc	PD.vs.Ctrl	CACNA2D4	1.25093	1.65642	8.25339	0.00665471	0.208445	no
SNpc	PD.vs.Ctrl	CYP2J2	0.582616	5.4763	8.47194	0.00665609	0.208445	no
SNpc	PD.vs.Ctrl	CLCA4	0.87431	3.18878	8.39188	0.00665635	0.208445	no
SNpc	PD.vs.Ctrl	FAM189A1	-0.630788	4.59584	8.46484	0.0066585	0.208445	no
SNpc	PD.vs.Ctrl	ABCA5	-0.660739	6.55899	8.46673	0.00666399	0.208445	no
SNpc	PD.vs.Ctrl	FATE1	2.0722	0.884612	8.13015	0.00668369	0.208445	no
SNpc	PD.vs.Ctrl	CXCL13	1.81133	1.13981	8.17492	0.00668635	0.208445	no
SNpc	PD.vs.Ctrl	VNN1	1.62401	1.78503	8.23557	0.00670368	0.208465	no
SNpc	PD.vs.Ctrl	SLC2A6	-0.755585	4.87847	8.44601	0.00672545	0.208465	no
SNpc	PD.vs.Ctrl	TRHDE	0.841766	3.31021	8.40476	0.00672728	0.208465	no
SNpc	iLBD.vs.Ctrl	GUCA2B	2.22398	1.13669	7.58847	0.00870926	0.208528	no
SNpc	iLBD.vs.Ctrl	RABGGTB	-0.688302	6.52387	7.84486	0.00872883	0.208528	no
SNpc	iLBD.vs.Ctrl	ZNF385D	-0.957549	6.55269	7.83622	0.00876277	0.208528	no
SNpc	iLBD.vs.Ctrl	ESPN	1.42673	1.49965	7.61411	0.00876755	0.208528	no
SNpc	iLBD.vs.Ctrl	CER1	1.71611	1.22084	7.5692	0.00876855	0.208528	no
SNpc	iLBD.vs.Ctrl	SGIP1	-0.702854	6.16715	7.82873	0.0087943	0.208528	no
SNpc	iLBD.vs.Ctrl	MCTS1	-1.03685	5.36886	7.82916	0.00879664	0.208528	no
SNpc	iLBD.vs.Ctrl	SOST	1.80712	2.06143	7.64862	0.00879778	0.208528	no
SNpc	ADLBD.vs.Ctrl	SIGLEC15	2.2864	1.97373	7.58348	0.00908379	0.208879	no
SNpc	ADLBD.vs.Ctrl	SSR4	-1.20673	5.8726	7.75511	0.00908667	0.208879	no
SNpc	ADLBD.vs.Ctrl	DLD	-1.01479	7.47604	7.74933	0.00910186	0.208879	no
SNpc	ADLBD.vs.Ctrl	CDH11	-0.921582	5.79487	7.74827	0.0091117	0.208879	no
SNpc	ADLBD.vs.Ctrl	PCBP2	1.32452	6.34218	7.74472	0.00912207	0.208879	no
SNpc	ADLBD.vs.Ctrl	IL17C	2.66165	1.91685	7.57948	0.00914742	0.208932	no
SNpc	ADLBD.vs.Ctrl	PLA2G12A	-0.83737	7.55826	7.73699	0.00915129	0.208932	no
SNpc	iLBD.vs.Ctrl	SLC46A2	1.69662	1.52087	7.6302	0.00883441	0.208948	no
SNpc	iLBD.vs.Ctrl	ACADM	-0.708827	5.78183	7.8101	0.00886837	0.208948	no
SNpc	iLBD.vs.Ctrl	KRTAP10-8	1.68286	1.84422	7.59907	0.00886861	0.208948	no
SNpc	iLBD.vs.Ctrl	RIIAD1	-1.11225	2.60797	7.7074	0.00888412	0.208948	no
SNpc	iLBD.vs.Ctrl	C12orf56	1.75013	1.65704	7.60849	0.00889046	0.208948	no
SNpc	iLBD.vs.Ctrl	ATP5F1C	-0.824171	6.14697	7.79957	0.00890828	0.208948	no
SNpc	iLBD.vs.Ctrl	CYCS	-1.14132	3.7817	7.77868	0.00892598	0.208948	no
SNpc	iLBD.vs.Ctrl	MCEMP1	1.82308	1.53193	7.59781	0.00894754	0.208948	no
SNpc	iLBD.vs.Ctrl	MAGEB18	1.96458	1.05014	7.47753	0.00896734	0.208948	no
SNpc	iLBD.vs.Ctrl	SH2D2A	1.84275	1.42221	7.54152	0.0089727	0.208948	no
SNpc	iLBD.vs.Ctrl	FARP2	-0.624697	4.64673	7.78048	0.00897336	0.208948	no
SNpc	iLBD.vs.Ctrl	NARS2	-0.510179	5.70191	7.78232	0.00897705	0.208948	no
SNpc	ADLBD.vs.Ctrl	BSX	2.67091	1.34996	7.53388	0.00916906	0.20903	no
SNpc	ADLBD.vs.Ctrl	MSMO1	-1.51702	3.59666	7.6884	0.00920459	0.209112	no
SNpc	ADLBD.vs.Ctrl	MAK16	-1.02633	5.4879	7.72389	0.0092123	0.209112	no
SNpc	ADLBD.vs.Ctrl	DTNBP1	-1.21627	7.02066	7.70903	0.00926663	0.209112	no
SNpc	ADLBD.vs.Ctrl	GPRIN1	-1.39823	3.84345	7.65697	0.00927987	0.209112	no
SNpc	ADLBD.vs.Ctrl	MORN2	-1.07451	5.71514	7.70436	0.00929178	0.209112	no
SNpc	ADLBD.vs.Ctrl	DNAJC24	-1.03274	4.71603	7.70221	0.00929459	0.209112	no
SNpc	ADLBD.vs.Ctrl	RALA	-0.88956	5.64825	7.6951	0.00932942	0.209112	no
SNpc	ADLBD.vs.Ctrl	DNASE2B	2.32475	2.10067	7.51916	0.00936992	0.209112	no
SNpc	ADLBD.vs.Ctrl	SEPTIN8	0.773162	8.83148	7.67525	0.0094033	0.209112	no
SNpc	ADLBD.vs.Ctrl	CTRB1	2.61785	2.15928	7.50426	0.00943979	0.209112	no
SNpc	ADLBD.vs.Ctrl	NKTR	1.03368	5.43468	7.66729	0.00944606	0.209112	no
SNpc	ADLBD.vs.Ctrl	ASIP	2.29784	1.65285	7.44961	0.00944862	0.209112	no
SNpc	ADLBD.vs.Ctrl	RNF34	-0.948735	4.72477	7.66332	0.0094497	0.209112	no
SNpc	ADLBD.vs.Ctrl	CLMN	1.17139	5.46696	7.66693	0.00945003	0.209112	no
SNpc	ADLBD.vs.Ctrl	MATN3	-1.40566	5.03808	7.65785	0.00945903	0.209112	no
SNpc	ADLBD.vs.Ctrl	ULBP2	2.67446	1.39651	7.42826	0.00946712	0.209112	no
SNpc	ADLBD.vs.Ctrl	EMB	-2.04313	3.22739	7.61665	0.00947171	0.209112	no
SNpc	ADLBD.vs.Ctrl	CYTIP	1.48542	3.46701	7.61361	0.00947259	0.209112	no
SNpc	ADLBD.vs.Ctrl	GLYATL3	2.68947	0.968219	7.31423	0.00947352	0.209112	no
SNpc	ADLBD.vs.Ctrl	FAM30A	2.34582	3.02086	7.5604	0.00947766	0.209112	no
SNpc	ADLBD.vs.Ctrl	ASAP1	-0.88942	5.64717	7.65916	0.00947865	0.209112	no
SNpc	ADLBD.vs.Ctrl	USP6	2.23588	1.43979	7.41364	0.00948118	0.209112	no
SNpc	ADLBD.vs.Ctrl	IGF2	1.19717	3.99811	7.63915	0.00951953	0.209112	no
SNpc	ADLBD.vs.Ctrl	VPS13D	-0.682557	5.71294	7.64528	0.00953621	0.209112	no
SNpc	ADLBD.vs.Ctrl	CPTP	0.97553	5.20284	7.64126	0.009559	0.209112	no
SNpc	ADLBD.vs.Ctrl	UBXN6	-0.855277	8.22791	7.63749	0.00956177	0.209112	no
SNpc	ADLBD.vs.Ctrl	ARMH4	-1.38642	5.03203	7.63233	0.0095855	0.209112	no
SNpc	ADLBD.vs.Ctrl	FBXW4	1.00344	4.40674	7.63609	0.00958881	0.209112	no
SNpc	ADLBD.vs.Ctrl	FAM111A	1.07282	3.99612	7.61326	0.00961476	0.209112	no
SNpc	ADLBD.vs.Ctrl	MLF1	-1.41978	4.39586	7.61097	0.0096334	0.209112	no
SNpc	ADLBD.vs.Ctrl	UTF1	2.36497	1.83933	7.45614	0.00964602	0.209112	no
SNpc	ADLBD.vs.Ctrl	NDUFAF4	-1.31104	6.208	7.61823	0.00964889	0.209112	no
SNpc	ADLBD.vs.Ctrl	RTRAF	-0.917109	6.37794	7.61606	0.00965678	0.209112	no
SNpc	ADLBD.vs.Ctrl	FBXO7	1.00683	5.19293	7.61498	0.00966932	0.209112	no
SNpc	ADLBD.vs.Ctrl	FRMD4B	1.17596	3.77158	7.60499	0.00967332	0.209112	no
SNpc	ADLBD.vs.Ctrl	USP11	-1.2751	8.05017	7.6066	0.00969352	0.209112	no
SNpc	ADLBD.vs.Ctrl	GPR143	-1.69885	2.28253	7.49342	0.00970001	0.209112	no
SNpc	ADLBD.vs.Ctrl	OGFOD1	-1.0601	5.82699	7.60469	0.00970877	0.209112	no
SNpc	ADLBD.vs.Ctrl	SENP2	-1.08189	6.25754	7.60338	0.00971406	0.209112	no
SNpc	ADLBD.vs.Ctrl	TSPAN18	1.23851	3.20197	7.55415	0.00971948	0.209112	no
SNpc	ADLBD.vs.Ctrl	CTC1	1.10106	3.08291	7.56193	0.00974089	0.209112	no
SNpc	ADLBD.vs.Ctrl	TLN1	-0.892152	6.06181	7.59688	0.00974422	0.209112	no
SNpc	ADLBD.vs.Ctrl	TPBGL	2.04387	2.3865	7.46496	0.00976467	0.209112	no
SNpc	ADLBD.vs.Ctrl	PDHX	-1.22539	5.41351	7.5918	0.00976527	0.209112	no
SNpc	ADLBD.vs.Ctrl	LHX6	1.89747	2.39311	7.43775	0.0098256	0.209185	no
SNpc	ADLBD.vs.Ctrl	GGA2	1.06703	5.23342	7.57656	0.00983501	0.209185	no
SNpc	ADLBD.vs.Ctrl	CNTN4	-1.44568	6.22146	7.57397	0.00983797	0.209185	no
SNpc	ADLBD.vs.Ctrl	PPP2R2C	-0.880677	8.29026	7.57252	0.00984091	0.209185	no
SNpc	ADLBD.vs.Ctrl	PRAMEF14	2.21779	2.33966	7.41568	0.00986963	0.209185	no
SNpc	ADLBD.vs.Ctrl	SLC31A2	1.06913	5.80824	7.56665	0.00987243	0.209185	no
SNpc	ADLBD.vs.Ctrl	FRAS1	1.90794	1.22057	7.27321	0.00988207	0.209185	no
SNpc	ADLBD.vs.Ctrl	PLAC8	2.32075	3.3881	7.46961	0.00988258	0.209185	no
SNpc	ADLBD.vs.Ctrl	NUTF2	-0.928421	7.86655	7.55853	0.00990243	0.209185	no
SNpc	ADLBD.vs.Ctrl	LPAR4	2.58938	1.67531	7.39903	0.00990346	0.209185	no
SNpc	ADLBD.vs.Ctrl	UBE2Q2	-1.12467	6.26794	7.55609	0.00991854	0.209219	no
SNpc	ADLBD.vs.Ctrl	FAM124A	0.956013	5.05534	7.55495	0.00993223	0.209224	no
SNpc	iLBD.vs.Ctrl	MPZL2	1.18238	2.40394	7.61997	0.00902496	0.209489	no
SNpc	iLBD.vs.Ctrl	NMNAT3	0.678081	4.38714	7.76582	0.00902724	0.209489	no
SNpc	PD.vs.Ctrl	FAM241B	-0.630227	6.89965	8.42527	0.00678286	0.209646	no
SNpc	PD.vs.Ctrl	PARVG	0.799551	4.37999	8.42638	0.00679239	0.209646	no
SNpc	iLBD.vs.Ctrl	ACTR6	-1.22286	3.44112	7.73085	0.009054	0.209712	no
SNpc	iLBD.vs.Ctrl	PEX6	-0.705961	5.06268	7.76006	0.00906387	0.209712	no
SNpc	ADLBD.vs.Ctrl	VAV3	-1.29391	5.74337	7.53917	0.00998805	0.209866	no
SNpc	ADLBD.vs.Ctrl	UBN1	1.00446	4.06345	7.53713	0.00999951	0.209866	no
SNpc	ADLBD.vs.Ctrl	ARNTL2	-0.828752	4.68733	7.52739	0.0100279	0.209866	no
SNpc	ADLBD.vs.Ctrl	PRM3	2.67317	1.45486	7.3329	0.0100627	0.209866	no
SNpc	ADLBD.vs.Ctrl	SHROOM4	1.18328	3.53087	7.49418	0.0100723	0.209866	no
SNpc	ADLBD.vs.Ctrl	DYNC1I1	-1.02046	9.45783	7.5198	0.0100736	0.209866	no
SNpc	ADLBD.vs.Ctrl	MIA3	-0.953515	7.18001	7.51995	0.0100744	0.209866	no
SNpc	ADLBD.vs.Ctrl	ATP5MPL	-1.07307	5.89544	7.52057	0.0100778	0.209866	no
SNpc	ADLBD.vs.Ctrl	RASGRP2	1.31675	4.98644	7.51694	0.0101025	0.209866	no
SNpc	ADLBD.vs.Ctrl	GPBAR1	2.49084	1.75203	7.3195	0.0101081	0.209866	no
SNpc	ADLBD.vs.Ctrl	TRPV2	-1.1969	5.03071	7.50721	0.0101234	0.209866	no
SNpc	ADLBD.vs.Ctrl	ZNF474	2.53943	1.01502	7.22045	0.0101268	0.209866	no
SNpc	ADLBD.vs.Ctrl	OR2A12	2.76829	1.41277	7.31998	0.0101385	0.209866	no
SNpc	ADLBD.vs.Ctrl	RFNG	0.876801	4.2587	7.499	0.0101637	0.210109	no
SNpc	ADLBD.vs.Ctrl	HRNR	2.59608	2.86192	7.40098	0.0101789	0.210142	no
SNpc	ADLBD.vs.Ctrl	TIMMDC1	-1.14908	4.0748	7.41116	0.0102133	0.210573	no
SNpc	iLBD.vs.Ctrl	TNFRSF11B	1.3373	2.47859	7.60853	0.00915208	0.210708	no
SNpc	iLBD.vs.Ctrl	DDI1	1.97399	1.28784	7.52473	0.00915918	0.210708	no
SNpc	iLBD.vs.Ctrl	TBC1D19	-0.675584	5.283	7.73656	0.00916188	0.210708	no
SNpc	iLBD.vs.Ctrl	CLEC4G	0.774766	3.75342	7.6957	0.00919173	0.210708	no
SNpc	iLBD.vs.Ctrl	TRAK1	-0.707529	7.5494	7.71941	0.00922247	0.210708	no
SNpc	iLBD.vs.Ctrl	CAAP1	-0.501879	4.9444	7.7156	0.00924091	0.210708	no
SNpc	iLBD.vs.Ctrl	ASPM	1.53985	1.67692	7.54695	0.00924277	0.210708	no
SNpc	iLBD.vs.Ctrl	FTCDNL1	0.639619	4.76894	7.71189	0.00924942	0.210708	no
SNpc	iLBD.vs.Ctrl	FAM86B1	1.46855	2.62748	7.56849	0.00925014	0.210708	no
SNpc	iLBD.vs.Ctrl	PTGER2	1.5932	1.49788	7.52648	0.009259	0.210708	no
SNpc	iLBD.vs.Ctrl	CAMP	1.72464	1.36196	7.47468	0.00929272	0.210708	no
SNpc	iLBD.vs.Ctrl	USH1G	1.94365	1.75117	7.52744	0.00931339	0.210708	no
SNpc	iLBD.vs.Ctrl	ZNF131	-0.622755	3.85123	7.68771	0.00932672	0.210708	no
SNpc	iLBD.vs.Ctrl	SPACA4	2.01398	1.84077	7.53569	0.00933444	0.210708	no
SNpc	iLBD.vs.Ctrl	ALOX15B	2.05825	2.39306	7.55559	0.00936608	0.210708	no
SNpc	iLBD.vs.Ctrl	OR5L2	1.76528	1.51078	7.48074	0.00937553	0.210708	no
SNpc	iLBD.vs.Ctrl	TAS1R2	1.66732	1.22659	7.3971	0.00938902	0.210708	no
SNpc	iLBD.vs.Ctrl	KBTBD6	-0.733112	4.17059	7.68253	0.00939092	0.210708	no
SNpc	iLBD.vs.Ctrl	UBB	-1.04038	8.84001	7.67708	0.0093957	0.210708	no
SNpc	iLBD.vs.Ctrl	TMPO	0.601278	4.8033	7.67601	0.00941492	0.210708	no
SNpc	iLBD.vs.Ctrl	CCDC74A	1.05672	3.60783	7.62256	0.00943306	0.210708	no
SNpc	iLBD.vs.Ctrl	MEST	-1.30252	5.01339	7.6669	0.00945101	0.210708	no
SNpc	iLBD.vs.Ctrl	APPBP2	-0.715421	4.70812	7.65111	0.00949883	0.210708	no
SNpc	iLBD.vs.Ctrl	GK2	1.64509	1.41397	7.40009	0.00951817	0.210708	no
SNpc	iLBD.vs.Ctrl	FAM83C	1.87209	1.05762	7.35505	0.00952152	0.210708	no
SNpc	iLBD.vs.Ctrl	POU4F1	1.6936	2.07195	7.47526	0.00954727	0.210708	no
SNpc	iLBD.vs.Ctrl	UTF1	1.66128	1.83933	7.47016	0.00958399	0.210708	no
SNpc	iLBD.vs.Ctrl	CD300LF	1.15657	2.58331	7.51281	0.00959328	0.210708	no
SNpc	iLBD.vs.Ctrl	SIRPG	1.6963	1.62517	7.44729	0.00960288	0.210708	no
SNpc	iLBD.vs.Ctrl	ZNF181	-0.730107	4.11067	7.60296	0.00960543	0.210708	no
SNpc	iLBD.vs.Ctrl	NAGS	1.63581	2.45194	7.47711	0.00960916	0.210708	no
SNpc	iLBD.vs.Ctrl	ORC1	1.71184	1.85873	7.44777	0.0096095	0.210708	no
SNpc	iLBD.vs.Ctrl	SLC16A1	1.1365	7.6166	7.62194	0.00962808	0.210708	no
SNpc	iLBD.vs.Ctrl	KLK12	1.82723	1.74044	7.40753	0.00964763	0.210708	no
SNpc	iLBD.vs.Ctrl	CALML5	1.58543	1.61497	7.42973	0.0096532	0.210708	no
SNpc	iLBD.vs.Ctrl	RAB39B	-0.686881	5.13266	7.61185	0.00967428	0.210708	no
SNpc	iLBD.vs.Ctrl	DUSP2	1.07895	2.80424	7.54159	0.00968416	0.210708	no
SNpc	iLBD.vs.Ctrl	CD36	1.38842	1.67007	7.41076	0.00968668	0.210708	no
SNpc	iLBD.vs.Ctrl	FAM83E	1.85982	1.31715	7.3896	0.00968849	0.210708	no
SNpc	iLBD.vs.Ctrl	ZFP69B	-0.815222	3.77213	7.58541	0.00970273	0.210708	no
SNpc	iLBD.vs.Ctrl	GPRIN1	-0.786623	3.84345	7.54879	0.00973983	0.210708	no
SNpc	iLBD.vs.Ctrl	USP17L3	1.596	4.62369	7.59508	0.00974077	0.210708	no
SNpc	iLBD.vs.Ctrl	PRAMEF12	1.91491	1.18663	7.34228	0.00975304	0.210708	no
SNpc	iLBD.vs.Ctrl	SIRPB2	1.07138	3.1963	7.5539	0.00975483	0.210708	no
SNpc	iLBD.vs.Ctrl	RBFOX3	1.51734	3.38704	7.51161	0.0097626	0.210708	no
SNpc	iLBD.vs.Ctrl	PABPN1L	1.75679	1.74781	7.41708	0.00977069	0.210708	no
SNpc	iLBD.vs.Ctrl	DOCK11	-0.614892	4.6104	7.58446	0.00979524	0.210708	no
SNpc	iLBD.vs.Ctrl	ZNF32	-0.559458	5.95997	7.58413	0.00979704	0.210708	no
SNpc	iLBD.vs.Ctrl	OR51G2	1.72819	1.67649	7.38634	0.00979807	0.210708	no
SNpc	iLBD.vs.Ctrl	TTC5	-0.674163	4.96781	7.57684	0.00981375	0.210708	no
SNpc	iLBD.vs.Ctrl	IGHG1	1.87551	1.9304	7.41438	0.0098417	0.210708	no
SNpc	iLBD.vs.Ctrl	CMAS	-1.0725	8.51292	7.57157	0.00984493	0.210708	no
SNpc	iLBD.vs.Ctrl	NUS1	-0.769062	5.40098	7.57093	0.00985547	0.210708	no
SNpc	iLBD.vs.Ctrl	MSX2	1.27363	2.44584	7.44214	0.00987266	0.210708	no
SNpc	iLBD.vs.Ctrl	SP9	0.755443	3.15438	7.51047	0.00987305	0.210708	no
SNpc	iLBD.vs.Ctrl	HIF1AN	-0.662211	5.06692	7.56247	0.00989199	0.210708	no
SNpc	iLBD.vs.Ctrl	MYL7	1.40494	1.69872	7.34544	0.00989602	0.210708	no
SNpc	iLBD.vs.Ctrl	ART4	1.93306	1.23242	7.31996	0.00990641	0.210708	no
SNpc	iLBD.vs.Ctrl	GZMM	1.3517	1.9618	7.39862	0.00991256	0.210708	no
SNpc	iLBD.vs.Ctrl	FAM186B	1.20614	1.65619	7.37825	0.00992124	0.210708	no
SNpc	ADLBD.vs.Ctrl	TOPORS	0.795	4.49978	7.48533	0.0102422	0.210777	no
SNpc	ADLBD.vs.Ctrl	ZBTB24	0.832131	3.58867	7.45549	0.0102659	0.210777	no
SNpc	ADLBD.vs.Ctrl	EMC9	-0.951517	4.38792	7.47526	0.010267	0.210777	no
SNpc	ADLBD.vs.Ctrl	IRAK3	1.20703	4.08207	7.47122	0.0102775	0.210777	no
SNpc	iLBD.vs.Ctrl	SCTR	1.75762	1.08492	7.27313	0.00994111	0.210841	no
SNpc	iLBD.vs.Ctrl	TSPAN18	0.82429	3.20197	7.49642	0.00997433	0.211126	no
SNpc	iLBD.vs.Ctrl	CACNB2	-0.572514	4.72234	7.53565	0.00999456	0.211126	no
SNpc	iLBD.vs.Ctrl	MRRF	-0.918864	2.7583	7.44909	0.00999535	0.211126	no
SNpc	ADLBD.vs.Ctrl	PAOX	1.07141	3.28882	7.44817	0.0103231	0.211433	no
SNpc	iLBD.vs.Ctrl	GSG1L	-0.866254	4.6765	7.51988	0.0100314	0.211465	no
[truncated: 75,626 more rows]

## Sheet: Fig_4_Description
Supplementary information for Fig. 4 proteomics data
Sheet	Description of data
Sheet I	Combined DIA-NN output (report.pg and report.pr)
Sheet II	Statistical comparison of fiber samples (data for Volcano plot Fig 4. c,d marked)
Sheet III	Statistical comparison of SNpc samples (data for Volcano plot Fig 4.e marked)
Naming Scheme
INT_2-1-B	Intensity (INT) values for sample number 2 (2), which is a sample dissected from fibers (1), cut-out number B
Abreviations:
INT	DIA-NN intensity value extracted from matrix.pg (min 2 peptides per proteingrup)
PRE	Number of identified precursors of the protein groups
PEP	Number of identified peptides of the protein groups
Cluster 1 (1_)	Cluster: Fibers
Cluster 2 (2_)	Cluster: SNpc
CTRL, iLBD, PD, AD, LB	Disease classification
test	Statistical comparison
logFC	Log2 fold change between two groups
AveExpr	Mean of the log2 ratios/intensities across all samples. Since input matrix is log2 ratio values, it is the mean log2 ratios of all samples
P.Value	Limma p-values
adj.P.Val	BH method adjusted Limma p-values
min_psms	PSM/peptide count values
sca.adj.pval	BH method adjusted DEqMS p-values

## Sheet: Fig_4_I
Fig. 4c-e				Disease	AD	AD	AD	AD	AD	AD	AD	AD+LB	AD+LB	AD+LB	AD+LB	AD+LB	AD+LB	AD+LB	AD+LB	AD+LB	AD+LB	CTRL	CTRL	CTRL	CTRL	CTRL	CTRL	CTRL	CTRL	CTRL	CTRL	CTRL	CTRL	iLBD	iLBD	iLBD	iLBD	iLBD	iLBD	iLBD	iLBD	iLBD	iLBD	iLBD	iLBD	iLBD	iLBD	PD	PD
				Cluster	Fibers	Fibers	Fibers	Fibers	SNpc	SNpc	SNpc	Fibers	Fibers	Fibers	Fibers	Fibers	SNpc	SNpc	SNpc	SNpc	SNpc	Fibers	Fibers	Fibers	Fibers	Fibers	Fibers	SNpc	SNpc	SNpc	SNpc	SNpc	SNpc	Fibers	Fibers	Fibers	Fibers	Fibers	Fibers	Fibers	SNpc	SNpc	SNpc	SNpc	SNpc	SNpc	SNpc	Fibers	Fibers
				Brain sample	3	5	6	10	5	6	10	2	4	7	8	9	2	4	7	8	9	12	13	14	28	29	30	12	13	14	28	29	30	11	15	17	19	21	25	26	11	15	17	19	21	25	26	16	18
Protein.Group	Protein.Ids	Protein.Names	Genes	First.Protein.Description	INT_3-1-B	INT_5-1-B	INT_6-1-B	INT_10-1-B	INT_5-2-B	INT_6-2-B	INT_10-2-B	INT_2-1-B	INT_4-1-B	INT_7-1-A	INT_8-1-B	INT_9-1-B	INT_2-2-B	INT_4-2-A	INT_7-2-A	INT_8-2-B	INT_9-2-A	INT_12-1-B	INT_13-1-B	INT_14-1-B	INT_28-1-B	INT_29-1-B	INT_30-1-B	INT_12-2-B	INT_13-2-A	INT_14-2-B	INT_28-2-B	INT_29-2-B	INT_30-2-A	INT_11-1-B	INT_15-1-B	INT_17-1-B	INT_19-1-B	INT_21-1-B	INT_25-1-B	INT_26-1-C	INT_11-2-B	INT_15-2-B	INT_17-2-B	INT_19-2-B	INT_21-2-B	INT_25-2-A	INT_26-2-B	INT_16-1-B	INT_18-1-B
A0A075B6H7;A0A0C4DH55;P01624	A0A075B6H7;A0A0C4DH90;A0A0C4DH55;P01624	KV315_HUMAN;KV37_HUMAN;KVD07_HUMAN	IGKV3-15;IGKV3-7;IGKV3D-7	Probable non-functional immunoglobulin kappa variable 3-7
A0A075B6K5;P80748	A0A075B6K5;P80748	LV321_HUMAN;LV39_HUMAN	IGLV3-21;IGLV3-9	Immunoglobulin lambda variable 3-9
A0A075B6P5;A0A075B6S2;A0A075B6S6;A0A087WW87;A0A0A0MRZ7;A2NJV5;P01614;P01615;P06310	P01614;A0A075B6S6;P06310;A0A087WW87;A0A075B6P5;P01615;A0A075B6S2;A2NJV5;A0A0A0MRZ7	KV228_HUMAN;KV229_HUMAN;KV230_HUMAN;KV240_HUMAN;KVD26_HUMAN;KVD28_HUMAN;KVD29_HUMAN;KVD30_HUMAN;KVD40_HUMAN	IGKV2-28;IGKV2-29;IGKV2-30;IGKV2-40;IGKV2D-26;IGKV2D-28;IGKV2D-29;IGKV2D-30;IGKV2D-40	Immunoglobulin kappa variable 2-28	39364.9		31501			20568.3	11009.8	17253.2	17931.9			21427.2	9130.95	8781.66	12987.9		18986.3						8334.43	18603.8	13706.5			17089.6		19376.5	29996	22149.8	19079.1			9504.19	14344.7	33422.8	20379.8	16734.6	20486.4		15910.4	32035.5	42322.6
A0A075B6R9;A0A0C4DH68	A0A075B6R9;A0A0C4DH68	KV224_HUMAN;KVD24_HUMAN	IGKV2-24;IGKV2D-24	Probable non-functional immunoglobulin kappa variable 2D-24
A0A075B6S5;A0A0C4DH67;A0A0C4DH69	A0A0C4DH69;A0A0C4DH67;A0A075B6S5	KV108_HUMAN;KV109_HUMAN;KV127_HUMAN	IGKV1-27;IGKV1-8;IGKV1-9	Immunoglobulin kappa variable 1-27
A0A0A0MRZ8;P04433	A0A0A0MRZ8;P04433	KV311_HUMAN;KVD11_HUMAN	IGKV3-11;IGKV3D-11	Immunoglobulin kappa variable 3D-11
A0A0A0MS15	A0A0A0MS15	HV349_HUMAN	IGHV3-49	Immunoglobulin heavy variable 3-49
A0A0B4J2B5	P01766;A0A0B4J1X8;P01782;P01780;P01763;A0A075B7F0;P01762;P0DP04;A0A0B4J1V1;A0A0B4J2B5;A0A0C4DH32;A0AAG2SVT6;A0AAG2SXZ4	A0A0B4J2B5_HUMAN	IGHV3OR16-9	Immunoglobulin heavy variable 3/OR16-9 (non-functional) (Fragment)	11016.2	6383.79	13384.3		6394.67	8886.06		8255.88	13287.8			13625.9		7609.57	7134.59		14384.9	16353.6	7597.16	12800.6		14727.6	7350.73	15712		7259.05		16558.9	9178.52	8394	12909.4	15077.2	11702	11908		9577.89	8566.12	11495.5	15264.8	12710.5	22451.5		21037.8	17777.1	17396.7
A0A0B4J2D5;P0DPI2	P0DPI2;A0A0B4J2D5	GAL3A_HUMAN;GAL3B_HUMAN	GATD3;GATD3B	Putative glutamine amidotransferase-like class 1 domain-containing protein 3B, mitochondrial	30981	33310.4	33124.1	26004.8	53796.7	64461.4	58414.9	39648.2	31146.4	29369.8	38094.6	24882.8	65620.8	46251.9	89948.8	81323.3	46016.1	33696.4	29796.6	30937.7	34060.9	35164.2	30656.2	61215.1	49659.5	48865.2	63369.2	63614.9	59247.7	30999.8	45680.7	77114.1	57384.7	44735.7	42728.5	48171.2	72181.7	62884.1	90847	93275	93635.9	59409	84662.9	42131.2	39362.1
A0A0B4J2D9;P0DP09	A0A0B4J2D9;P0DP09	KV113_HUMAN;KVD13_HUMAN	IGKV1-13;IGKV1D-13	Immunoglobulin kappa variable 1D-13
A0A0C4DH38	A0A0C4DH38	HV551_HUMAN	IGHV5-51	Immunoglobulin heavy variable 5-51	16278.2		20216.2			9142.22	11653					13334.8	11072.9		10379.8			18075.4	11267	22728.4		14168.6	8075.73	25307.4	8180.51	12796.3					20713.1	15478.5		14885.8			11195	23579.9	12068	17831.9	25308.7		16085.7
A0A0C4DH41;P01824;P01825;P06331;P0DP06;P0DP08	P0DP06;P01824;P0DP08;P01825;A0A0C4DH41;A0A0J9YWU9;P06331	HV434_HUMAN;HV439_HUMAN;HV459_HUMAN;HV461_HUMAN;HVD34_HUMAN;HVD82_HUMAN	IGHV4-30-4;IGHV4-34;IGHV4-38-2;IGHV4-39;IGHV4-59;IGHV4-61	Immunoglobulin heavy variable 4-61
A0A0C4DH72;A0A0C4DH73;P01597;P01611;P04432	P04432;A0A0C4DH73;P01597;A0A0C4DH72;P01611	KV106_HUMAN;KV112_HUMAN;KV139_HUMAN;KVD12_HUMAN;KVD39_HUMAN	IGKV1-12;IGKV1-39;IGKV1-6;IGKV1D-12;IGKV1D-39	Immunoglobulin kappa variable 1-6
A0A0J9YX94	A0A0J9YX94	PMA6F_HUMAN	PNMA6F	Paraneoplastic antigen Ma6F					3118.81	7958.64							5656.64	4314.94	5455.81		6723.29			5961.89				5933.84	5456.82		5671.41	5650.27	8566.51			14352.1					2681.19		3826.84	4330.46			4346.49
A0A0J9YY99	A0A0J9YY99	A0A0J9YY99_HUMAN		Ig-like domain-containing protein (Fragment)
A0A0U1RQS6	A0A0U1RQS6	TM275_HUMAN	TMEM275	Transmembrane protein 275							4263.81																									35336.6
A0A7I2V3R4	A0A7I2V3R4	RN228_HUMAN	RNF228	RING finger protein 228
A0AVF1	A0AVF1	IFT56_HUMAN	IFT56	Intraflagellar transport protein 56
A0AVT1	A0AVT1	UBA6_HUMAN	UBA6	Ubiquitin-like modifier-activating enzyme 6	36053.6	34930.6	42245.5	40320.9	32227.2	25586.6	25951.1	42004	38194.4	42950.4	40506.5	34808.7	29107.7	26884.1	26185.9	41518.5	29210	41747.6	40417.4	34958.5	41764.5	36350.2	41282	26848.4	27758.5	29524.4	26333.4	25127.4	24705.9	33123.4	35131	33031.8	45150.1	43096.2	42303.7	47435.6	26565	21410.6	26611.5	26027	30453.1	39954.7	31023.7	38020.8	45145.9
A0FGR8	A0FGR8	ESYT2_HUMAN	ESYT2	Extended synaptotagmin-2	33255.5	31569.1	30618.2	35405	27614.3	25451	26593	34709.7	32129	56644.5	30690.4	31855	30354.4	31630.8	27005.5	43378.8	33040.8	31614.2	28281.2	37649.1	30658.6	30556.5	30778.6	33800.2	30827.1	34193.1	29977.8	32132.5	31840.6	32100.9	31063.9	42835.6	36192.8	28120	34290.7	29088.4	32055.1	28096.3	33708.1	33865.8	28689.6	42704.5	34987.6	37511.8	33966.7
A0JNW5	A0JNW5	BLT3B_HUMAN	BLTP3B	Bridge-like lipid transfer protein family member 3B					4158.81	3882.21	2949.65		3810.16					3200.12	2623.06		3094.26							3784.17	2387.92		4786.87	4070.43	2906.36										2313.86	3945.19	4662.27		3513.37
A0MZ66	A0MZ66	SHOT1_HUMAN	SHTN1	Shootin-1	42487.1	45567.9	44699.6	44760	28710.5	23432.2	22954	51680	42952.5	104247	45586.5	38128	22606.8	24698.2	27084.1	82577.8	25946.4	51124.9	40675.7	37577.9	43337.1	44938.2	41676.2	24840.4	23734.2	27801.7	26601.8	23853.6	23506.8	42995	43801.5	33901.6	52806.2	49332.9	56766.7	48595.9	22138.1	25870.6	21924.3	26698.5	25337.3	31977.1	25791.5	34588.9	44614.4
A1A5C7	A1A5C7	S22AN_HUMAN	SLC22A23	Solute carrier family 22 member 23																											18044.9
A1IGU5	A1IGU5	ARH37_HUMAN	ARHGEF37	Rho guanine nucleotide exchange factor 37	16172.9	17987.4	16390.5	16453.9	9789.08	10562.2	11012.7	13461.4	19588	12565.6	12404.5	17123.8	10624.5	8453.48	9085.85	8814.58	11134.2	14857.1	10437.6	12576.2	11550.1	17979.9	15691.2	10174.6	8269.26	11993.4	11178	12255.2	10742	12004.7	10602.4	8960.58	15327.7	18757.3	17154.4	11326	8289.16	7488.67	9086.41	11294.6	10935.2	12650.9	9120.23	11512.8	14604.2
A1L0T0	A1L0T0	HACL2_HUMAN	ILVBL	2-hydroxyacyl-CoA lyase 2	12991.8	12517.9	13818.2	13315.2	13728.4	14232	14685	10638.9	13512.1	24650.1	12978.6	13717.4	14220.9	11999.7	10434.7	26181	14642.8	10253.8	15333.3	14251.7	15319.9	12311.1	13090.1	11936.8	13885.1	11355	12968.2	12905.6	14973.9	12085.3	13923.3	12065.1	12934.9	11279	16487	10521.7	12850.7	12713.4	12798.7	13632	14111.6	19504.5	12892.1	14977.1	13532.4
A1L390	A1L390	PKHG3_HUMAN	PLEKHG3	Pleckstrin homology domain-containing family G member 3		6036.1	3577.3					4410.72	5427.38	6917.13											4540.53	5956.48								4649.26					5299.47					2318.21
A1X283	A1X283	SPD2B_HUMAN	SH3PXD2B	SH3 and PX domain-containing protein 2B	9347.39	4047.73	4189.42	4642.63			4139.36	4791.97	7688.03		5200.33	6585.91		2794.57			2651.63	5842.57	5154.25	3423.7	2894.17	4933.34		2986.51	5213.95				3323.16	5475.28	8210.13	3676.03	6460.58	5474.52	5761.34	4244.81		5050.98						3470.85	5452.63
A1Z1Q3	A1Z1Q3	MACD2_HUMAN	MACROD2	ADP-ribose glycohydrolase MACROD2	2938.82				10774	15659.8	9810.85	5412.74	6223.74	20901.5	6304.47		13124.6	17242.8	18843.9	41045.8	17820.9			4394.62	6702.89		4192.22	9612.39	17445.5	12242.1	13521.9	16091.6	13695.1	6862.17		4821.95		5643.51		5569.61	14753.6		15387.5	13639	12965.6	15929.7	17612.7
A2A3K4	A2A3K4	PTPC1_HUMAN	PTPDC1	Protein tyrosine phosphatase domain-containing protein 1																						2909.65									2584.4		2628.48	4396.17		2647.83
A2RRP1	A2RRP1	NBAS_HUMAN	NBAS	NBAS subunit of NRZ tethering complex	15082.3	15326	14274.7	16077.9	17403	19412.6	20019.4	12810.5	15587.1	19930.5	13459.2	15479.1	17757.8	16628.5	15300.2	35116.1	15484.4	12254.4	12179.2	15595	12366.1	13701.6	11326	23794.1	15205.2	17402.8	19209.4	19993.3	19128.1	11621.4	13493.1	15888.7	16786.5	14601.3	14216.3	12889.2	14642.3	16439.7	18275.6	19128.5	20512.1	27462.3	17896.6	14742.9	14307.4
A2RTX5	A2RTX5	SYTC2_HUMAN	TARS3	Threonine--tRNA ligase 2, cytoplasmic	43953.4	37609.7	38144.6	36859.4	33758.3	28635.9	27935.5	39288.1	35506.7	48509.9	37044.5	33388.5	28452.6	28598.7	37122.7	49394.3	24296.4	37568.7	35107	37985.6	32847.6	29587.3	33368.2	28379.8	28959.4	27717.9	24181.1	28251.9	30578.6	41954.1	37853.2	28034.4	36368.5	29072.1	40736.5	31003.9	29476.4	47118.8	25808	27204.9	25939.7	84038.7	27248.5	30048.8	32725
A2RUC4	A2RUC4	TYW5_HUMAN	TYW5	tRNA wybutosine-synthesizing protein 5	12486.4	13868.2	10298.9	12282	10860.5	6209.25		12237.3	11152.3			11436.8	9634.41					13874.7	11702.3	12425.5	10739.3	11323.5		8210.65		10499.6	8629.04		7049.33	12178.7	13927.6	7648.68	9785.21	10595	12933.8	10567.3	6533.03			8719.08	7478.44			12295.5	9320.39
A3KMH1	A3KMH1	VWA8_HUMAN	VWA8	von Willebrand factor A domain-containing protein 8	17328.4	16096.1	21030	11883.4	31725.5	33112.5	17711.6	20323.6	16028.9	21865.2	17414.3	13604.2	34317.1	23272.6	28510.3	46974.4	24496.3	13930.9	18456	31467.8	11023.5	15817	10911.1	29083.4	24009.6	36775.6	19155.1	22490.2	26857.3	15441.5	18084.7	19500.9	20828.5	17215.2	15665.1	15843.4	27987.2	32737.5	19559.1	38305	33712.3	22990.9	28032.2	21758.6	20093
A4D126	A4D126	ISPD_HUMAN	CRPPA	D-ribitol-5-phosphate cytidylyltransferase		5802.17	6474.68		6645.24	3960.46			6736.27		6996.39	5465.77	6260.8	7653.68	3895.79		6748.09				7962.42	5865.26	6991.62	4635.11	5984.77	5755.62	4684.59	4846.24	5036.52	7032.56		4136.72	5334		5018.36	4408.83	4639.13		3788.93	4673.51	5150.76		5025.03	5770.51	4848.16
A4D161	A4D161	F221A_HUMAN	FAM221A	Protein FAM221A		4571.37		4728.35			3129.85	3644.01						2223.17										2527.69				3407.61		2916.28	5036.53		4099.9	6175.96										4545.82
A4D1E9	A4D1E9	GTPBA_HUMAN	GTPBP10	GTP-binding protein 10							5546.41						4815.37	4030.85		7807.14								6948.28	4853.15	4499.49	4154.55	5909.58	3851.19			5200.15	3129.82				7041.29	7693.5		7937.89	5667.06			5230.31
A4D1P6	A4D1P6	WDR91_HUMAN	WDR91	WD repeat-containing protein 91	31136.1	33694.2	31354.4	33663.4	23240	28834.9	32483.3	30112.2	32309.7	25392.8	25942.6	33694.7	31585	27058	25463.5	25205	30583.1	29811.4	22468.7	32655.8	20872.4	44112	22817.6	32354.1	25149.9	28320.4	24053.5	31059.1	24415.9	30995.1	33258.2	28496.2	32271.1	29238.8	31510.3	26074.9	26375.4	30947.4	22713.4	26235.7	26390.9	25932.7	24710.3	25109.2	23845.1
A4D1U4	A4D1U4	DEN11_HUMAN	DENND11	DENN domain-containing protein 11	11596.6	11068.8	12018.2	12717.4	8566.9	10448.1	9472.59	9789.94	12647.4	10134	11602.7	13110.9	9487.9	10820	10056.4	13369.2	10302.8	12620.8	14439.6	10951.4	14826.1	16028.5	16420.9	10172.1	11899.4	12451.7	13805	13761.6	9775.66	12608.3	14762	10423.1	15734.1	11501.2	13053.5	14179.4	12450.7	8623.25	17502.9	11031.5	10347.2	11789.8	12532.4	10179.7	13229.5
A4D2B0	A4D2B0	MBLC1_HUMAN	MBLAC1	Metallo-beta-lactamase domain-containing protein 1	8807.96	9398.7	7169	8488.08	9592.37	8194.46	7188.6	10760.6	8490.71			7434.13	9890.98	6453.62	8802.83		11264.7	10921.3	7266.88	8746.68	6596.64		5833.6	9167.14	8562.86	8045.61	11067.1	9241.12	9271.2	11103.4	8474.11	7746.63	10008.1	6896.29	9027.75	5760.5	9087.44	6872.8	9057.4	10419.1	9150.98		6256.86		7666.18
A5D8V6	A5D8V6	VP37C_HUMAN	VPS37C	Vacuolar protein sorting-associated protein 37C	15646.2	13617.5	16529.6	15364.5	13100.4	9549.29	8314.19	19871.9	13434.7	26591.8			9658.73	9337.93	7383.32	24164.3	8255.96	14156.8	15467.1	10055.7	13649.1	13435.8	12955.2	8778.89	7711.35	10404.8	8604.72	7517.08	9390.12	11907.1	12493.4	8334.61	10385.1	13734.8	14540.2	14419.7	5923.57	8304.24	8835.4	7242.77	8926.96	15890.3	6909.48	10219.1	10897
A5YKK6	A5YKK6	CNOT1_HUMAN	CNOT1	CCR4-NOT transcription complex subunit 1	13282.4	11501.9	12629.1	13103.8	13730.8	11869.7	12496	14267.1	13371.8	22991.1	10940.3	13260.5	13547.1	14302.6	10028.3	33979.5	14272.6	13023.1	11757.8	14753.3	12023.7	12836.1	11694.7	13291.7	15045.4	13439.5	12711.4	12860.4	14685.4	13648.5	13076.2	14482.8	15558.5	13678.7	13222.7	11808.1	14381.2	18413	12910.3	13102.6	13205.3	14723.6	13395.2	13319	13238.1
A5YM72	A5YM72	CRNS1_HUMAN	CARNS1	Carnosine synthase 1	148436	139941	143034	135416	41926.3	21381.4	31047.6	116051	164083	161112	130535	126260	19587.1	29588.5	22659.7	63717.6	13563.2	110092	199018	68701.9	139940	187240	137454	16385.4	41746.6	34262.5	21076.4	29556.1	23026	157604	160970	29541.9	156530	146949	231044	128004	20802.6	53279.9	24331.1	23223.9	21891	63283	23516.3	74399.1	120779
A6NCE7;Q9GZQ8	Q9GZQ8;A6NCE7	MLP3B_HUMAN;MP3B2_HUMAN	MAP1LC3B;MAP1LC3B2	Microtubule-associated proteins 1A/1B light chain 3 beta 2	196901	239228	248383			169858		175874	249127			162991	106628		135644			160924		126982								199305		190504	192185		203204	216800		163618		173928			125393		130174		170251
A6NCS6	A6NCS6	CB072_HUMAN	C2orf72	Uncharacterized protein C2orf72					5831.27	10289.9	8166.36				5827.28		15595.1	9726.54	11071.6		10122.1	5593.52		5789.76	4238.72		3604.47	4878.15	7038.36		7591.06	9260.13	9266.96			10880.2	3781.81				11428.5	6898.94	9292.58	8074.02	11496.5		7877.11		5052.63
A6NCW0;Q7RTZ2	C9JJH3;A8MUK1;C9JVI0;Q0WX57;D6RCP7;D6RBQ6;D6RJB6;C9J2P7;D6R901;C9JLJ4;Q7RTZ2;C9JPN9;D6R9N7;A6NCW0;D6RA61	U17L1_HUMAN;U17L3_HUMAN	USP17L1;USP17L3	Ubiquitin carboxyl-terminal hydrolase 17-like protein 3
A6NDB9	A6NDB9	PALM3_HUMAN	PALM3	Paralemmin-3								8672.27																					5968.49			7575					5199.62	10356.2
A6NDG6	A6NDG6	PGP_HUMAN	PGP	Glycerol-3-phosphate phosphatase	57939	52720.5	70960.2	58592.3	53457.6	21677.6	20567.8	70674.3	58856.7	51084.9	85989.8	45871.8	65765.9	62915.3	39992.9		64302	70822.7	82826.8	46206.8	102185	42804.3	96991.4	29776.3	61091.9	51560	39388.2	41735.2	49095.9	62187.7	63505.2	54290.5	61009.7	65898.4	67017	77644.5	51032.4		62019.5	42510.4	42913.7		36590.2	77473.3	84050.7
A6NDU8	A6NDU8	RIMC1_HUMAN	RIMOC1	RAB7A-interacting MON1-CCZ1 complex subunit 1
A6NE02	A6NE02	BTBDH_HUMAN	BTBD17	BTB/POZ domain-containing protein 17					5452.66	11663.3	16010						9755.32	10638.3	14103.5	12975.6	5786.42			14208.2				16177.9	6333.41		11183.3	15831.8	9990.17			16060.7					12021.6	11168.9	15337.9	8167	11828.7	22312.4	10400.2	11121.2
A6NFN3	O43251;Q9NWB1;A6NFN3	RFOX3_HUMAN	RBFOX3	RNA binding protein fox-1 homolog 3															7883.87									6008.1			5541.67		5335.25			7031.29					3747.99	15935.2	7034.49				5956.16
A6NGB9	A6NGB9	WIPF3_HUMAN	WIPF3	WAS/WASL-interacting protein family member 3	4497.37	4281.86	5285.81		14210.5	12160	6691.68	10198.9	4837.66				13545.6	12885	12593.5		14508.5	9265.08	10538.6			5280.76		9675.91	15891.2	13389.9	12149.4	12068.2	13576.6	8022.79		3711.27	6064.03	6373.72			10297.4		16441.6	11995.2	7932.41		11815.1	8810.26	6597.57
A6NGN9	A6NGN9	IGLO5_HUMAN	IGLON5	IgLON family member 5	12258.1	10147.8	11533.8	12540.7	18354.1	20264.4	21141.4	11910.8	10562.4	21632	10859.4	11268	17765.6	17911.9	17813.9	26509.2	21433.2	12139	13528.2	37614.6	10712.8	10723.5	14032.4	22619.8	21321.4	18658.1	22792.4	23163.1	26065.1	11639.8	11629.8	66508.4	12347.2	10809.2	10759.5	11342	23619.4	19187.7	22354.4	21018	16911		21556.3	29709.8	14312.7
A6NHL2	A6NHL2	TBAL3_HUMAN	TUBAL3	Tubulin alpha chain-like 3	150417	179985	113165	393137		87385.8	207491	173388	211346		99198.5	187751	105055	168262	80477.9		154042	58649.3	142853	180768		188476		103920	237443	106399	169220			191146	175376	184729	156309	167027	121397		115774	112885	120569	99914.5	103154	314730	125473	173270	205957
A6NHQ2	A6NHQ2	FBLL1_HUMAN	FBLL1	rRNA/tRNA 2'-O-methyltransferase fibrillarin-like protein 1		6743.3	5227.92		9728.49	11876.3	10504.9						10018.2	6963.54	13366.6		3785.91							9574.07	6212.8	8207.68	8883.45	13246.7	8827.65			19694.6		4840.69			9037.02	23556.3	11719	12112	7474.41		11391.5		4317.38
A6NHR9	A6NHR9	SMHD1_HUMAN	SMCHD1	Structural maintenance of chromosomes flexible hinge domain-containing protein 1				7136.9		5367.6		8162.09					5803.68	10724.1	6209.35			6783.85	15692.4		22601				15241.1	8872.15	5356.25			6914.17		7134.88				4711.22	5339.61		7585.04	4067.87		12998.3	5653.5	7397.95
A6NHX0	A6NHX0;Q8WTX7	CAST2_HUMAN	CASTOR2	Cytosolic arginine sensor for mTORC1 subunit 2	5514.94	7848.09	6229.86			5747.93	8411.68	3166.05	6191.05	16090.6	4043.51	4504.43	5994.47	3809.98	6108.8	11033	4534.04	5129.2	3769.83	3393.09	5400.37	6739.66	4350.4	7123.98	4720.89	3417.63	9858.61	9708.38	6363.63	8747.01	6872.29	7909.33	9006.08	7839.84	9545.32	6804.94	4734.32	7522.66	6857.51	6353.76	4431.77	11952.4	5722.77	5637.1	8575.48
A6NIH7	A6NIH7;Q13432	U119B_HUMAN	UNC119B	Protein unc-119 homolog B	37334.2	43953	40206.7	40867.1	36515.6	31528.9	31563.2	41490	45633.7		24405.7	43213.5	36513.9	36429.4			30663.3	32011.6	31124.4	40738.3	25219.4	30735.8	27728.5	32334.5	33807.9	37008.1	28533.9	32701.2	42289	37205.4	32998.3	47147	27229.2	30956.4	30577.1	27572.9	35906	45250.8	25645.8	31908.4	37586.4		25271.8	29991.6	32915.4
A6NKG5	A6NKG5	RTL1_HUMAN	RTL1	Retrotransposon-like protein 1					7222.09	12725.8	12785.6						13384.7	13173.3	12036	21586.3	8806.78							16288.7	10578.6	13607.8	10992.7	12704.6	14162.6			11920					9062.34		14223.6	14855.9	13985.4		14672.8
A6NKN8	A6NKN8	PC4L1_HUMAN	PCP4L1	Purkinje cell protein 4-like protein 1	56063.8	49009.4	50126.2	49309.3	51723	68360	63137.6	63644.1	44181.5	113323	50251.3	77767	64696.1	63619.9	50308.3	176091	76129.6	67442.6	55652.1		45118.5		29861.5	92361	50727.6	63524.7	58096.7	48123.9	45635.9	41934.3	35508	19662.3	54048.1	39887	29940.5	46542	59092.8	54252.3	76419.8	50701.3	41458.7		64991.3	25961.2	31633.3
A6QL63	A6QL63	ABTB3_HUMAN	ABTB3	Ankyrin repeat and BTB/POZ domain-containing protein 3					11896.4	13282.2	10183.7							5859.53	10464	17153.5				14474.5				12518		7831.76	7683.49	7079.72	9160.31		9610.34	10215.3						20023.8	7649.56	8528.08	8270.7		6767.29	12827.7
A6XGL0	A6XGL0	YJEN3_HUMAN	YJEFN3	YjeF N-terminal domain-containing protein 3					12007.4	12490.9	6436.85						9347.98	11024.5	15813.8		9560.78			5098.05			3558.81	6291.41	8704.47	7734.42	12082.3	9548.8	8184.07			7221.91		3491.79			11862.9		12429.5	7292.05	6299.73		7646.53
A7KAX9	O14559;Q7Z6I6;A7KAX9	RHG32_HUMAN	ARHGAP32	Rho GTPase-activating protein 32						9826.93									7363.98		7550.01	3626.2						8646.98	7109.98	7267.24		8941.56				5998.85					5807.07	7376.53	7418.94	7241.26	8164.2		9414.94	6199.8
A8K2U0	A8K2U0	A2ML1_HUMAN	A2ML1	Alpha-2-macroglobulin-like protein 1		5050.42		18450.5	5284.3		7860.26		7878.74		22929.5	16356.6			5029.24			15347.8	17935.6	17935.1						12915.7		15412.6		14281.2	21379.9	5270.1	17509.6	9706.43	6255.52		18774.3			9202.87		15541.1	6739.32		21163.1
A8MSI8	A8MSI8	LYRM9_HUMAN	LYRM9	LYR motif-containing protein 9
A8MU93	A8MU93	CQ100_HUMAN	C17orf100	Uncharacterized protein C17orf100
A8MVW0	A8MVW0	F1712_HUMAN	FAM171A2	Protein FAM171A2					7190.01	10762.6	10322.7						10172.8	11417.1	8952.94	12581.1	10425.5							7278.94	11179.6	8780.81	10110	11534.5	11869			9211.17					9621.53	7424	12230.6	9161.9	9116.55		10831.3
A8MWD9;P62308	A8MWD9;P62308	RUXGL_HUMAN;RUXG_HUMAN	SNRPG;SNRPGP15	Putative small nuclear ribonucleoprotein G-like protein 15		15516			13143.2	8742.47	8282.75	12907	14443	10213.6		8996.8	11412.6	8591.05	8279.66	14074.4	7517.85	19059.5	11183.3	15691.5	11213.9	9117.08	11657.4	11353.8	7106.13	7891.43		6961.12	6532.21		14290.6	11561.7	11557.7		11303.6		10986.7	14259.3	7993.52	7174.92	9083.89		6416.13	10137	11181.1
A8MXV4	A8MXV4	NUD19_HUMAN	NUDT19	Acyl-coenzyme A diphosphatase NUDT19		17083.6			9470.54	25191.7	25214.5		20567.1	26294.9	15703.6		22583.7	24565.3	27744.2	22167.4	13473.2	19926		13075.1				38943.6	14212.7	18333.9	34245.8	36686.5	17129			20351.5			22250.2		29051	40538.6	22347.3	20731.8	30834.8	41460.1	28363.3	15558.5
B2RXF0	B2RXF0	T229A_HUMAN	TMEM229A	Transmembrane protein 229A
B7ZAQ6;P0CG08	P0CG08;B7ZAQ6	GPHRA_HUMAN;GPHRB_HUMAN	GPR89A;GPR89B	Golgi pH regulator A	3289.57					4971.33	5386.54						4556.59	5234.87	5000.88									5450.68		7020.18	4595.76	5632.24	6306.74			5821.52				3926.47	6089.1	5788.24	5448	5039.1	5160.37		5107.9
B9A064	B9A064	IGLL5_HUMAN	IGLL5	Immunoglobulin lambda-like polypeptide 5					1923.61																																		13717.7					12892.5
C4AMC7;Q6VEQ5	C4AMC7;Q6VEQ5;A8K0Z3;A8MWX3	WASH2_HUMAN;WASH3_HUMAN	WASH2P;WASH3P	Putative WAS protein family homolog 3	8612.34				9668.49			9886.5	10335.2		12699.3		9132.6	9039.47	13765.2		5612.7	9451.04	12419.9		9372.39		6178.95		6216.24	3961.1		4023.58	10447	7167.39	8357.88	6742.35		10564.9	10369.2	10182	7312.24		7352.13	4646.23			5574.28	7015.17	13082
C9J069	C9J069	AJM1_HUMAN	AJM1	Apical junction component 1 homolog	4909.8	5080.26	5876.7	4621.23	4622.59	7905.41	5116.93		3944.82	8050.65	3602.86	4055.75	6243.1	3975.23	4927.8	19596.8	3842.1	3227.9	3499.07	5031.78				8504.38	4275.15	6974.16	4541.17	5855.31	4914.13		3804.48	5398.73		2758.23			4749.45	6147.32	5538.35	5953.09	5337.54	8018.75	5235.18	6376.92	4030.86
C9J798;O43374	C9J798;O43374	RAS4B_HUMAN;RASL2_HUMAN	RASA4;RASA4B	Ras GTPase-activating protein 4B		3326.71			5783.37	3942.31	4156.25	2847.38					3728.54	2147.93	2655.78		3878.28		2609.64	4843.81				2935.25	4676.24	5604.77	4732.89	2556.46	2731.04			5904.46		2448.64	4490.86		3811.59	5456.97	3294.18	3105.82	3702.71		2730.36	3283.29
C9JBD0	C9JBD0	KRBX1_HUMAN	KRBOX1	KRAB domain-containing protein 1
C9JLW8	C9JLW8	MCRI1_HUMAN	MCRIP1	Mapk-regulated corepressor-interacting protein 1	8435.17	7359.01	7210.41	5426.24	4699.31		6446.98	5801.44	6650.01	8247.83		7036.82	3982	3914.18	5568.23		4650.38	5332.58	5257.27	4905.65		10286.4		5456.47	5289.4	2809.71	5309.1	7219.19	4953.94	6748.36		4883.74	5110.56	5743.11	8515.09	5102.4		6556.21	3780.82	3942.37			4322.94	4017.06	5436.67
C9JTQ0	C9JTQ0	ANR63_HUMAN	ANKRD63	Ankyrin repeat domain-containing protein 63					35231.4	44105	34570.7			15308.1			43697.1	38110.6	41334.2	38520.4	43445.5	12077.7						32213.6	48123.5	36106.1	40695.3	47116.6	49694.3								32871.7		51289.7	32795.4	28435.6	25694.4	36225.5
E9PAV3	E9PAV3	NACAM_HUMAN	NACA	Nascent polypeptide-associated complex subunit alpha, muscle-specific form	20333.6	14093.7	18126.8	16762.4	20540.5	22339.4	17216.6	14461.9	19462.6	27974.3	11626.1	17876.6	14940.1	16067.3	25170.7	54446.5	12073.9	15260.6	10924.7	15683.8	13363.4	20158.5	15340.1	26707.4	12504.5	10404.9	22660.4	25183	22609.1	13253.3	14928.5	22235.1	17940.3	20422.9	18853	16192.6	9518.9	22531	21354.1	16165.4	11644.8	30566.9	22123.8	17204.6	16930.1
H3BS89	H3BS89	T178B_HUMAN	TMEM178B	Transmembrane protein 178B							9794.12						14422.4		8300.41	14892.5											10758.1											3327.27	13895.3		12411.1
O00115	O00115	DNS2A_HUMAN	DNASE2	Deoxyribonuclease-2-alpha					33122.2	16939	9558.36								27291.6		21254.2							21750.8	29737.6			20378.8	24848.9	27523.6		16031.6	20224	16503			32450.8	15768.9	19810.2	29745.8	23161.4		22379.4
O00116	O00116	ADAS_HUMAN	AGPS	Alkyldihydroxyacetonephosphate synthase, peroxisomal	15302.6	13660.6	12686	16128.4	10304.3	11159	10807.3	11969.2	13257.9	16077	11723.2	10581.2	10053.2	10322.9	11904.1	21367	9398.01	13668	15152.4	13048.3	15682.7	12674.9	11335.5	14271.3	12950.5	11249.1	10895.2	11401.6	10238.8	16287.1	13160	9330.69	15536.1	15043.4	18451.6	13792.2	14114.9	9335.72	10062.8	12908.3	12918.9	15292.7	12668.8	11082.3	12318.1
O00139	O00139	KIF2A_HUMAN	KIF2A	Kinesin-like protein KIF2A	84988.4	80815.1	77194.9	68951	71438.6	95683.4	84889.3	74433.5	86015.4	72469.7	73549.9	67393.5	81517.7	91251.3	78750.3	144548	98274.1	76623.3	70182	82469.3	59604.7	68328	55902.1	88493.7	79914.9	81114.3	83332.5	79893.1	87747.7	70586.2	77802.6	88437.7	73991	76210.1	74549.1	61662.9	88989.8	69772.9	87739.3	90603.4	85432.7	82189.7	75913.3	73985	72637.2
O00142	O00142	KITM_HUMAN	TK2	Thymidine kinase 2, mitochondrial	43140.1	43658.1	44684.5	35085.5	40103.6	52317.1	58207.5	45678.6	41818.2	90689.2	54376.7	34764.9	53492.1	58852.5	58252.8	140043	55562.7	44983.1	42468.9	67260.1	46338.5	50417.5	39818.8	65094.9	59925.6	60619.5	68646.8	74298.8	68337.8	45518.3	51993.6	71997.8	54526.1	44788.8	58333	54941.8	71593.8	80306.6	71492.3	75692.6	84407.6	121236	71261.1	64373.2	51224.5
O00148	O00148	DX39A_HUMAN	DDX39A	ATP-dependent RNA helicase DDX39A
O00151	O00151	PDLI1_HUMAN	PDLIM1	PDZ and LIM domain protein 1	7324.89		13973.2		7794.24		7023.1	8108.42	11471.6	6972.54		9527.59		3926.97			7214.02	4040.41											3652.28	7394.01	11077.9						8432.85	12992.4					6084.66		5363.64
O00154	O00154	BACH_HUMAN	ACOT7	Cytosolic acyl coenzyme A thioester hydrolase	244165	284491	267124	248859	183120	270367	228663	231648	273156	415006	243397	242836	201058	217200	233803	332002	213922	203725	238914	239296	299310	288807	290043	205308	205227	180246	272652	237135	222169	289191	296683	253012	271688	313909	271918	300633	218778	265041	237496	251576	205009	335873	248762	226219	259999
O00159	O00159	MYO1C_HUMAN	MYO1C	Unconventional myosin-Ic	17853.8	17741.7	18729.1	16900	25531.3	15374.8	17087.3	15143.9	17709.5	21541.6	14863.4	15587.9	17585.8	16055	17023.8	24781.3	22109	18232.2	18596.7	20053.8	15294.9	20399.4	16430	19638.7	20187.5	20223.7	16635.3	14235.3	19027.9	17016.1	18456.8	20629.9	18148.4	16081.6	15372.2	14717.8	20540.4	27636.6	16409.1	18336.3	18168.2	25301	13614.6	24551.4	15197.1
O00160	O00160	MYO1F_HUMAN	MYO1F	Unconventional myosin-If	10558.9	10366	11500.6	9009.77		9823.82	9718.39	10262.9	7516.6	10492.6	7689.02	8708.74	11846.6	8436.94	7977.77		7956.17	10401.2	11413.7	9407.13		10936.6	9887.85	9670.65	6582.9	8045.99	7554.64	8046.11	10101.6	13126.8	11707.6	12660.6	13797.8	10940.3	11080.9	9651.25	7901.82	12343.6	8404.58	13039.2	13573.9		7722.43	6822.82	11140.3
O00161	O00161	SNP23_HUMAN	SNAP23	Synaptosomal-associated protein 23	24602	26775.6	32200.2	24156.8	18661.5	15735.5	13955.6	32268.6	30188.5	56993.4	22887	27487.9	15695.1	14318.9	15762.1	35879.7	14582.9	28656.5	20196.6	17709.3	28185.1	36919.2	24734.6	14409.4	14784.6	20087.7	9869.64	12006.2	14001	22064.3	25294.8	14836.8	24286.3	32656.4	37777.1	26489.2	14426.5	13568.5	10661.5	12488.5	20168.6		14095.5	26996.4	30619.2
O00165	O00165	HAX1_HUMAN	HAX1	HCLS1-associated protein X-1	12950.1	14519.5	14320.3	14036	25217	18109.8	14207.7	18246	12901.3		19525.2	13284.8	25677.6	28519.8	28403.3		23616	13674.4	15720.5	24449.5	15434.8	12740.5	14097.2	16196.4	24808.1	25812.4	19954	24209.2	28327.9	15799.8	18387.1	33016.4	16045	15523.6	14619.7	15346.7	29961.8	33329.9	29004.7	25550.4	28543.1		28099.8	26254.3	17510.5
O00168	O00168	PLM_HUMAN	FXYD1	Phospholemman
O00170	O00170	AIP_HUMAN	AIP	AH receptor-interacting protein	70117.7	82998.3	76126.6	67456	73324.6	71268.6	69573	67857.6	64837.6	68084.1	77560.1	61376.6	68181.9	53504.3	69008.3	129580	53738	76392.4	81743.6	72662.9	43648.4	73895.2	46495.5	54631.7	53164.3	68619.4	59721.7	64440.8	57181.8	58320.9	53389.4	59753.3	62162.1	68867.3	63026.3	66297.3	62291.7	71453.2	75623.1	62485	78202.3	72353.9	70998	57147.5	72546.6
O00178	O00178	GTPB1_HUMAN	GTPBP1	GTP-binding protein 1	6731.58	6156.27	7357.78	7850.37	4782.19	6209.3	7027.87	7408.01	6348.38	8420.22	7186.41	7218.93	6915.16	5472.13	5234.76	15677.7	5661.46	7677.3	6111.61	6941.04	4503.79	6950.89	6856.89	6615.24	5796.74	7149.63	5249.5	6801.93	6516.26	6410.68	7350.25	7657.18	7485.08	6662.12	8707.35	6807.1	6365.72	5654.79	6367.12	5936.22	5763.71	9704.59	5429.73	6011.44	6660.26
O00182	O00182	LEG9_HUMAN	LGALS9	Galectin-9	11293.9	14176.6	10000.7	7271.05	12277	7382.24	5218.94	9412.63	8087.29		9077.69	7957.48	10202.8	7654.6	8406.2	12923.4	8998.81	13657.8	12951.7	8528.94	11449.4	9788.31	12751	8182.95	8926.71	9124.7		5498.13	6392.99	12463.6	11016.6	8801.75	13410.7	9247.63	8496.74	11682.6	8798.89	8476.92	7180.45	9158.63	9730.11		6393.79	9819.34	9435.63
O00186	O00186	STXB3_HUMAN	STXBP3	Syntaxin-binding protein 3	35081.5	35681.7	33390.9	37926.6	17235.7	16274.3	20535.8	45362.2	42776	45101	38452.9	35713.6	18603.7	19962.3	17165.6	32899.5	17798.6	37908.2	32861.3	27698.1	33708.7	36931.4	35094	17688.6	22604.1	21633.3	13686.7	14983.8	17390	36513.7	35240.9	21468.8	41344.8	45057.8	52681	40097.8	19351.4	26973.5	15412.4	16015.3	23412	27812.1	17537.6	27589.2	35872.1
O00192	O00192	ARVC_HUMAN	ARVCF	Splicing regulator ARVCF	10008.9	11610.8			13094.8	19998.2	21748.2	9379.9		13743.6	24365.9	11175.1	15754.9	16765.4	18769.8	13095.7	17241.2			16182.5	9221.97	9573.27		17604.8	17895.9	17272.8	18637.3	14782.7	20131.6			19902.6	13637.9	5822.97	11253.4	6386.93	23046.4	14611.2	11450.1	18837	18075.3	13803.8	16082	13555.5
O00193	O00193	SMAP_HUMAN	SMAP	Small acidic protein
O00194	O00194	RB27B_HUMAN	RAB27B	Ras-related protein Rab-27B					15093.3	28012.4	31751.1						23126.7	24735.5	20159.3		37838.2			16877.2				19830.7	28688.9	14335.1	35069.9	26098.5	28036.4			43068					27112.5	15701.4	23059.6	27978.6	18857.1	22925.7	25908.1	16913.8
O00203	O00203	AP3B1_HUMAN	AP3B1	AP-3 complex subunit beta-1	9008.68	10339.8	9816.98	9834.21	13299.3	9044.69	11262.9	9981.94	10008.6	13771.1	9617.74	11355.4	12539.1	13340.1	7356.27	19974.5	13901.8	12492.7	13848.2	12771	11678.6	10851.5	11913.7	10098.4	13630.2	12082.9	9308.86	9614.39	10367.7	11560.7	10053.4	10731.9	11825.6	9778.06	10708.7	10797.7	14036.5	9425.03	12527.5	12608.3	12691.8		11715.2	10416.9	9895.17
O00213	O00213	APBB1_HUMAN	APBB1	Amyloid beta precursor protein binding family B member 1	12777	11650.5	12840.5	14092	12768.5	13435.3	13952.1	14766.1	14164.1	23549.1	14709.2	13484	15613.3	18262.1	13225.2	23242	18952.3	12463.2	9386.98	13529.4	15568.7	16366.7	12614	14622.9	14134.4	16968.8	17759.7	13802	16937.6	11963.3	11760.6	16201.8	13899.9	16698.7	14077.1	12622.3	14916.2	9705.87	14752.5	14345.2	16095.2	17733.3	17072.9	14483.9	13344.6
O00214	O00214	LEG8_HUMAN	LGALS8	Galectin-8	13890.1	14766.3	16184.1	17214	6020.2	5084.71	6353.77	10557.4	13060.4	20154.5	15591.8	13441.2	6172.1	7419.56	7017.66		6329.37	14451.8	15958	9620.66	13507.6	16261.5	14582.2	6450.73	4973.72	7740.16	5864.9	5286.06	7506.38	17842.8	15253.3	8954.78	10796.6	17558	12243.5	18704.5	5970.68	9807	6536.15	6812.41	6289.05	11051.1	7147.06	15056.2	18987.8
O00217	O00217	NDUS8_HUMAN	NDUFS8	NADH dehydrogenase [ubiquinone] iron-sulfur protein 8, mitochondrial	119379	114382	92833.6	120811	91322.7	189129	194543	105929	120451	227736	102991	108715	211827	195688	165885	294264	172686	73956.8	81010.8	194244	129590	122100	107523	186070	205523	187420	229744	214420	193387	104297	124106	253901	162419	125383	119996	118834	234075	238464	254639	239709	257740	271259	215479	273597	124466
O00222	O00222	GRM8_HUMAN	GRM8	Metabotropic glutamate receptor 8						3804.9							3305.59		4251.04											3507.99	3052.84		4096.31								4200.49		4136.38	4459.46	3392.34		3386.73
O00231	O00231	PSD11_HUMAN	PSMD11	26S proteasome non-ATPase regulatory subunit 11	50084.5	55673.9	53760.1	43128.4	45915.1	61604.8	58494.5	56718.9	54907.1	78718.6	60245.5	42926.2	54615.2	50990.2	60583.9	85636.5	52530.7	50483.3	40366.3	43528.7	46830.9	57250.1	47627.6	57975.1	45903.9	51666.9	56898.4	59455.1	56207.6	53832.8	47159.6	64334.2	55050.5	49212.9	52349.3	45197.5	62298.4	54586.2	54201.6	60008.7	58107.2	79224.6	53047.4	40554.4	49207.3
O00232	O00232	PSD12_HUMAN	PSMD12	26S proteasome non-ATPase regulatory subunit 12	32821.1	27204.8	29939.2	28883.3	25023.7	29578.4	29820.9	30285.5	32264.6	42459.5	24634.6	29720.1	32214.5	31712.6	26399.2	59939.7	31912.9	21329	26691.7	27914.6	32558.7	33658.2	29584.9	33057.9	34098.8	27151.7	30233.3	28627.4	32968.8	28641.9	26836.8	35594.2	33966	30049.4	31716.4	30897	31206.3	35421.4	32610.3	33153.5	30927.7	39398.9	30934.3	30293.6	33367.9
O00233	O00233	PSMD9_HUMAN	PSMD9	26S proteasome non-ATPase regulatory subunit 9	45679.9	49730.5	49694.8	39260.5	40089.1	34924.4	26506	44251.7	45272.7	30792.7	44331.9	33734.8	33782	37949.2	33493.8	42230.2	37378	48399.9	45708.8	39028.7	41071.4	42116	37916.9	26279.1	32086.5	37363	28419.8	26742	33042.2	42581.7	34412.6	31920.9	39646.3	43558.5	40919.6	45536.5	31052.8	22413.5	31798.6	32380.8	30102.6		35639.3	41202.1	44253.3
O00241	O00241	SIRB1_HUMAN	SIRPB1	Signal-regulatory protein beta-1
O00244	O00244	ATOX1_HUMAN	ATOX1	Copper transport protein ATOX1	28323.7	25750.3	31963.7	30364.7	20314.4	24397.2	21491.6	28475.5	37773.3		21926.1	28682.9	29652.3	32344.9	23808.9		30204.8	20817.5	24330.5	22884.6	20458.5	21672.1	19475	17737.6	27487.6	17992.1	25793.3	16920.1	20268.2	31414.6	27759.1	16407.4	20316.6	26204.3	19541.1	25077	17910.8	19853.7	18431.3	20069.9	12128.7		19282.9	24068.3	22901.7
O00258	O00258	GET1_HUMAN	GET1	Guided entry of tail-anchored proteins factor 1						19578.8	23225.1			17790.8			22563.8	22341.5	18470.4	21883.9	19621.7							23314.3	20261.5	25316.4	30466.8	24779.6	20523.3											20496.2	26952.3		21541.9
O00264	O00264	PGRC1_HUMAN	PGRMC1	Membrane-associated progesterone receptor component 1	130552	122559	110906	116920	115227	133223	118614	104968	114567	125067	97239.9	94537.7	140294	110114	104217	249566	121493	114841	114906	143093	84700.6	87687.3	83948.1	156101	80515.4	106887	82943.3	98105.6	110192	130923	129157	120718	95135.6	89931.5	83187.4	87342.6	117749	101751	112234	129441	96245.2	102433	90425.7	76129.5	98932.9
O00273	O00273	DFFA_HUMAN	DFFA	DNA fragmentation factor subunit alpha	28783.7	40309.2	38445.2	11695.6	21319.5	25241.3	22928.1	19591.5	23418.7	51026.8	29438.3	23544.5	21721.7	10968.2	23289	106243	14729.5	23253.3	21355.5	14455.5	18578.9	38066	19853.1	22017.7	12582.5	11969.6	18190.6	26493.6	17537.6	24455.8	19289.8	19331.9	18157.8	29360.1	37655.9	21017	15779.7	13334.1	16256.2	16884.8	18628.6	38675.1	17616.4	12270.2	24651.9
O00291	O00291	HIP1_HUMAN	HIP1	Huntingtin-interacting protein 1	18574.2	20451.2	21875.4	21593.6	9616.07	7768.99	9494.01	19545.1	18959.5	17186.8	26115.2	19777.4	9368.71	10586.8	8798.23	15911.2	9180.68	33563.7	20777.5	16537.3	24078.1	20524.1	21773.4	9360.63	9783.53	10081.4	8363.27	7378.32	9621.61	22248	22152.6	10301.2	24806.5	22040	24765.3	20229.8	9593.65	10593.9	8657.25	8336.54	7882.95	13123.8	8483.28	18450.5	18127.5
O00299	O00299	CLIC1_HUMAN	CLIC1	Chloride intracellular channel protein 1	53357.8	49659.9	62323.9	32462.2	36803	36902.6	27707.7	39868.1	46815.5	59337.9	38840.7	36281.7	44689.3	29892.4	24816.6		38799.4	32476	46215.3	42518.2	41798.4	45621	43416.9	33071.3	34023.2	35441.1	24280	14172.6	26784.5	48034.7	40646	37376.9	47209.2	35086.4	42046.8	57452.7	37338.2	38517	25542.3	27984.2	37971.8	52323.8	25955.9	34371.2	54312.1
O00303	O00303	EIF3F_HUMAN	EIF3F	Eukaryotic translation initiation factor 3 subunit F	37333.2	39154.4	38235.2	37375.8	44195.6	45219	31321.8	37484.7	31300.5	18747.7	34474.8	30672.9	39023.7	31760.2	39763.9	14637.2	28170.5	38829	37718.7	41499.6	32567.2	36325.5	32032.8	44955.8	34445.6	39346.7	38692.2	39361.4	48110.1	40436.2	40645.5	37696.6	43606.4	37863.8	49535.1	38126.3	37754.8	55141.2	39851.8	45003.2	36662	17236.2	36843.3	38313.1	43705.7
O00305	O00305	CACB4_HUMAN	CACNB4	Voltage-dependent L-type calcium channel subunit beta-4	14413.3	10141.5	11692.9	14497.7	36301.4	46357.9	36121.1	10387	12047.6		9688.82		43159.2	38992.9	39501.6	45508.7	39948.1	10835.7	10386	14505.5	12462.3		11018.8	46626.2	36915.4	37836.8	51276	49444.6	42739.6	13795.8	13194.3	22872.8	14283.1	12708.2	13966.4	14370.8	42771.3	21824.3	50603.9	45914.2	48211.3	34110.6	45682.1	13572.8	10456.2
O00308	O00308	WWP2_HUMAN	WWP2	NEDD4-like E3 ubiquitin-protein ligase WWP2	7018.07	7161.87	8315.78	6405.22	6406.28	5413.53	4882.78	5554.69		9615.81	3843.48		4942.43	4950.88	4080.92	10826.9	5416		4438.78	7041.54		7192.99	4107.34	5259.45	4896.75	5949.28	5223.8	5096.25	5160.48	5829.72	6068.07	4609.14		6984.43		7481.64	5797.49	5835.75	5659.63	4862.51	5358.33		4755.66	5782.78
O00330	O00330	ODPX_HUMAN	PDHX	Pyruvate dehydrogenase protein X component, mitochondrial	24582.3	21716.5	21714.8	21707.4	38291.1	43364.2	41801	27830.1	24099.8	39114.9	27362.3	27833.6	39035.2	39233.9	41371.4	99444.4	42970.9	25312.9	30719.1	40187.7	24441	27875.3	25889.4	41938.4	46275.7	42423.9	44407	43625.9	40425.4	24442.3	30177.9	50749.4	26982.8	21688.7	29475.8	26183	51527.9	53971.5	39619.7	45023.5	43216.7	51190.5	39120.5	50844.9	26157.5
O00391	O00391	QSOX1_HUMAN	QSOX1	Sulfhydryl oxidase 1							4829.02				4347.12		4551.36	4903.01			5969.21							4719.27	4417.33	5776.74	5280.19	6564.51	5633.51					4187.49			6408.49		4493.1	5180.29			5442.62
O00399	O00399	DCTN6_HUMAN	DCTN6	Dynactin subunit 6	10226.5	10405.3	8220.76	13853.2	5110.33	7552.05	7998.74	8636.07	10443.2	6068.61	6796.12	11412	5174.32	4212.88	8322.6	11000.7	9957.05	11328.7	7424.7	6917.55				7045.15	4869.55	4890.88	6962.01	6613.71	5842.04	10081.9	8363.26	4898.56	8181.04	7258.73	5684.32	6401.12	5047.71	6106.85	4847.51	4724.92	4154.07		6118.51	6088.23	6021.37
O00400	O00400	ACATN_HUMAN	SLC33A1	Acetyl-coenzyme A transporter 1
O00401	O00401	WASL_HUMAN	WASL	Actin nucleation-promoting factor WASL	23049.5	20400.1	22766.4	30060.4	27726	19883	21370.4	33604.7	20670.6	27525.1	37717.4	19629	26170	49607.3	30740.3	30462.8	35570.5	35819.3	29484.3	21365.9	37264.6	21630.7	40626.8	18022.2	48240.5	28236.9	34562.5	32197.3	29177.7	26796.4	27378.6	24315.1	36794.2	27244.1	19474	33057.3	26108.2	17735.6	36276	25775.5	18718		32328.3	31976.6	33635.2
O00408	O00408	PDE2A_HUMAN	PDE2A	cGMP-dependent 3',5'-cyclic phosphodiesterase	21261.7	23634	22846.2	23998.8	143475	240982	229775	23625.1	36644.4	67213.1	31153.1	22885.8	289225	368864	192423	320199	341875	44372.8	20311.6	14958	34316.4	22337.2	27266.2	282988	258402	311385	343735	354103	306032	25464.6	23864.4	47102.7	30455.1	31591.6	27279.2	19698	240925	30671.3	327913	333180	355759	171759	405545	43406	21051.2
O00410	O00410	IPO5_HUMAN	IPO5	Importin-5	55408.7	54591.4	66309.7	56677.8	49160.9	56530.9	60615.4	62238.7	58478.1	65924.6	62019.8	60618.1	61500.1	55962.9	52579.5	83520.5	65102	53271.5	47176.7	48774.1	56916.4	52407.6	58975.3	57084.2	56851.1	65272.4	57641.8	51573.8	49963.5	53002.3	48055.1	50528.6	59159.6	62382.2	52886.5	57763.3	53666.2	45635.9	52466.4	57160.2	65931.2	69617.9	56417.9	59447.4	51591.5
O00411	O00411	RPOM_HUMAN	POLRMT	DNA-directed RNA polymerase, mitochondrial							4130.67		6229.87					8236.11	3801.77									4487.18	5880.95	7423.01	5141.24	5887.74	7886.28		7007.67	5275.79	6381.8		6172.84		7699.56		5262.48	8538.73			4361.78	7663.46
O00422	O00422	SAP18_HUMAN	SAP18	Histone deacetylase complex subunit SAP18																								1895.44
O00423	O00423	EMAL1_HUMAN	EML1	Echinoderm microtubule-associated protein-like 1	11550.2	10458	13535.1	11033.5	10647.6	8953.38		10861	9489.84		9182.06		11023.1	10765.6	9449.17		10552.6	10957.9	11445.6	10140.5	10382.7	14259	10175.4	10472.7	11580.2	12456.4	10147.7	10719.2	10017.4	12263.6	12856.8	7642.83	11332.2	13262.7	10925.6	11012.3	10307.9		11284.6	10026.5	11192.7		10673.2	8720.53	9783.28
O00429	O00429	DNM1L_HUMAN	DNM1L	Dynamin-1-like protein	86224.7	80860.7	98970.4	82237.9	140700	146082	131139	99215.6	86662.4	110369	114925	79021.5	154220	181681	146782	199335	169019	94082.9	94176.5	103707	107819	83155.8	107678	141797	148985	147879	147569	137659	151935	92961.6	87701.2	143702	87521.3	83448.5	81125.1	91035.1	143680	105861	171278	149452	139815	145919	154919	112686	85748.7
O00442	O00442	RTCA_HUMAN	RTCA	RNA 3'-terminal phosphate cyclase	44809.2	42542.1	34367.9	76841.5	30199.2	20624.2	33737.4	44549	36149.2	23956	47783.7	48178.2	24665.7	39341.4	30929.6	19852.6	38712.9	43167.7	51218.4	60355.2	29803.7	38963.8	44146.5	28419.6	41992.3	36570.1	19941.2	26244.8	27286.4	68709.3	57876.1	38563.9	43313.7	53864.9	55926.4	65843.8	39969.3	31601.5		33571.7	26122	61569	32242.1	34442.4	61112.6
O00443	O00443	P3C2A_HUMAN	PIK3C2A	Phosphatidylinositol 4-phosphate 3-kinase C2 domain-containing subunit alpha		4453.61	4723.86		5707.11	2407.68	4738.87	3758.52	2524.93				3327.78	3167.56	3776.2	11467.8	3821.3		5997.52					3811.6	3559.69	4187.65	3883.44	2444.17	3043.52			4125.98		3700.91		2980.17	5420.78		3907.55	4147.53	4371.36	7399.48	3058.51	3583.19
O00445	O00445	SYT5_HUMAN	SYT5	Synaptotagmin-5	8368.88	5294.58			46965.5	78195.9	59990.3		5450.89		7672.21	10004.9	75254.1	69808.8	67949.9	61720.9	103242	9302.62		14229.7	8517.73			60926.7	79446.6	62268.3	94679.8	65722.5	81037.7	7821.9	12278.8	31295.8	7295.9	6174.92			67497.1	13459.2	76377.2	90324.6	81929.1	24980.3	82602.1	13657.3
O00451	O00451	GFRA2_HUMAN	GFRA2	GDNF family receptor alpha-2			13249.3		5899.73												8152.57			17165.4							8659.32		9096.58			23317.7			8469.46									16437.2
O00458	O00458	IFRD1_HUMAN	IFRD1	Interferon-related developmental regulator 1
O00459	O00459	P85B_HUMAN	PIK3R2	Phosphatidylinositol 3-kinase regulatory subunit beta	4471.88	4438.25	3353.18	4198.13		7905.21	8966.77	4480.85	4381.6	4441.16	2555.73	3328.5	7858.23	7113.51	6520.93	10257.9	8184.45	3907.49		5811.2				8647.51	8211.84	5421.38			7646.74	3267.11	3089.8	4055.12					6995.44	5809.01	6148.27	8538.9	4016.64			3900.56
O00461	O00461	GOLI4_HUMAN	GOLIM4	Golgi integral membrane protein 4
O00462	O00462	MANBA_HUMAN	MANBA	Beta-mannosidase	5407.45	4510.18				3414.73			5324.56			6151.4								4772.79	4354.88	3607.95		6011	4084.61		3945.24		3460.41							4960.82	3694.57		3265.04	3994.24	4011.27				5805.47
O00468	O00468	AGRIN_HUMAN	AGRN	Agrin	45791.6	41616.1	44753.7	50751.3	77367.5	47367.2	56064.3	46819.7	43753.2	55356.1	42251.7	48192.9	58245.2	51036.7	61582.7	55149.6	72867.6	53597.8	60646.5	54420.9	48371.3	55374.5	47839.8	57758	80170.7	49238.5	60539.1	61947.7	64672.9	57823	52710.6	62959.7	53410.3	36133.1	47663.7	50529.4	62034.4	56334.7	58924.7	53134.5	42508.7	78840.5	59064.5	73968.9	50863.2
O00471	O00471	EXOC5_HUMAN	EXOC5	Exocyst complex component 5	12283.4	15111	16622.7	10812.2	17124.9	19320	15166.5	15709.6	13848.1	31136	19421.1	12705.6	21849	18826.7	21577.3		19286.8	17773.3	20152.2	15167	18672	19578.8	20130.5	16025.2	21973.7	19261.9	23021.2	19758.1	21609.2	18750.2	16829.6	21561.5	22909.1	19821.5	18659.7	18433.4	20235.3	13457.8	23320.2	21456.7	21860.7	25454.4	22427.4	18609.6	18562.6
O00478	O00478	BT3A3_HUMAN	BTN3A3	Butyrophilin subfamily 3 member A3		12565	14688	14350.7	10379.8	16972.7	14933.7	16064.6	17753.3	37049.5	14387.9	18224.2	18358.3	13934.7	16693.6	36443.5	22642.9	22793.4		13517.9	9251.17		10941.3	23967.4	14360.5	13623.9	16381.9		13081.2	11023.5	22535.8	14911.8	17764.6		14258.3	13341.4	12937	14431.4	12345	14345.1			14150.4	18014.5	14353.5
O00483	O00483	NDUA4_HUMAN	NDUFA4	Cytochrome c oxidase subunit NDUFA4	120830	102395	100995	140018	256546	274341	176273	152354	154948	71464.9	177157	82417.6	280415	331622	319065	80550.9	214205	193828	139723	244759	207335	105968	157813	217890	229374	269286	334165	263047	219297	115800	117703	239695	174686	138992	96562.6	166616	237167	271309	255545	246152	283171	48997.9	362664	248140	124910
O00487	O00487	PSDE_HUMAN	PSMD14	26S proteasome non-ATPase regulatory subunit 14	28418.1	33147.9	30820	34943.8	29143.5	26859.9	35965.9	24732.7	24281	32705.6	31670.8	20659.9	28717.9	24600.1	29411.3	27801.7	22229.9	26317.8	31916	28926.3	34452.5	27695.2	33789.4	28279.9	25509.1	25189.7	21934.1	26759.7	27479.1	38565.3	39055.2	31830.4	30621.2	27621.9	29275.4	30988.5	35822.9	20525.6	27208.6	27995.4	26372.5		29607.6	21755.8	26930
O00499	O00499	BIN1_HUMAN	BIN1	Myc box-dependent-interacting protein 1	363277	355151	317703	361643	229834	175710	207164	520813	351692	439316	504636	371395	200170	210267	215754	416573	198506	686607	313300	362969	402403	329260	315767	203672	177874	217852	168036	190711	149260	356479	404720	257097	463844	440294	345922	367705	184665	264743	164593	198386	187059	192686	198958	339359	305205
O00501	O00501	CLD5_HUMAN	CLDN5	Claudin-5													2636.27				3752.47				6538.15								3924.97
O00505	O00505	IMA4_HUMAN	KPNA3	Importin subunit alpha-4	30544.8	39090.1	34744.3	38073.8	29770.6	34071.9	24972.1	35657.7	28312.6	20537.6	42764.4	35129.9	36276.6	34177.9	37772.4	7316.73	33882.9	37329.4	35455.9	31694.9	45457.5	38229.8	43521.9	28322	26594.3	36903.7	32313.4	33285.1	29774.2	36374.2	31586.2	40580.6	43272.2	48365.3	43927.2	43110.4	33004.9	25364.3	39241.2	33688.1	38818	23947.9	37169.2	37635.3	47902.9
O00506	O00506	STK25_HUMAN	STK25	Serine/threonine-protein kinase 25		12140.9	12442.9	7338.62	11113.8	6752.54		8332.02	9243		8341.14							8209.39	6476.5	8952.79	6453.87	8745.58	4001.01	7349.47		5134.18	11868.1	9764.59		8042.8	15609.6	3964.2		9928.2		10315.1		8167.06		5538.36			6683.95	7618.79	8396.42
O00507	O00507	USP9Y_HUMAN	USP9Y	Ubiquitin carboxyl-terminal hydrolase 9Y
O00519	O00519	FAAH1_HUMAN	FAAH	Fatty-acid amide hydrolase 1	14051.8	17521.2	24685.1	22001.9	16988.8	12264.7	12162.2	17848.2	17604.2	20564	20680.9	17024.6	14775.6	12709.3	13373.6	27309	15894.5	15268.7	18670.5	11633.8	21296.8	18467.7	19490.3	13025.5	16474.3	13803.7	12342.1	13750.1	11461	16584.8	13674.5	10620.3	11418	14098.2	12063.2	15225.1	12386.2	8547.03	10852.1	9688.08	11575.9	14462.3	12307.2	12505.3	15755.6
O00533	O00533	NCHL1_HUMAN	CHL1	Neural cell adhesion molecule L1-like protein	44068.6	28868.3	32192.2	29793.7	50960.7	67705.5	60655.3	41690	36331.9	77331.6	33764.4	40851.7	96254.4	82101.3	88876.8	123008	80092.5	46697	31747.1	58364.6	39538.5	22044.2	35530.8	63932.3	62318.8	71172.3	88210.7	72003.5	67977.6	32613.3	39359.8	64082	28928.1	17218.5	26724.5	28455.7	56580.3	53460.8	64558.7	68403.1	63480.8	62956.3	63970.7	56113.4	29416.3
O00534	O00534	VMA5A_HUMAN	VWA5A	von Willebrand factor A domain-containing protein 5A	77326.5	75222.8	92776.7	77996.9	72798.8	83054.2	68941.6	53351.5	69989.3	142364	74736.3	66855.4	68113.6	74873.4	87615.4	84325.4	81212.4	92271	79572.2	83820.3	62435.3	79777.9	80113.6	72048.8	79973.8	67693.7	72895.1	75322.7	83856	89809.1	71308.3	121934	66383.6	86005.1	76428.1	76905.5	72192.5	54877.8	79423.9	81160.1	73906.3	84022.9	79502.5	77510.3	69716.3
O00555	O00555	CAC1A_HUMAN	CACNA1A	Voltage-dependent P/Q-type calcium channel subunit alpha-1A					12778.3	20337.6	15222.3						17704.6	14715.9	17227.5	30428.8	12053.8							16865.7	12527.4	14516.9	21510.6	26772.5	14110.6			11272.2					11707.2	9812.42	17237.2	18127.2	22076.3	23948.4	24481.1
O00560	O00560	SDCB1_HUMAN	SDCBP	Syntenin-1	63141.4	67229.2	66682.5	58640	43366.4	40928.2	44776.2	51633.9	61592.2	51632.8	60498.6	53769.4	41492.8	39916	47299.6	69180.8	41059.6	62440.1	56064.9	42604	38960.7	70199.2	49500	48266.7	31957	41587.1	28077.3	39598.9	36348.9	69123.5	56883	30502.6	41725.9	56246.2	57097.7	48068.1	42605.4	45113.9	41557.8	44396.7	37508.4	41098.1	37821.8	39757.6	51447.3
O00562	O00562	PITM1_HUMAN	PITPNM1	Membrane-associated phosphatidylinositol transfer protein 1	16264.5	16429.5	15233.3	17828.7	23834.6	16473.2	13092.7	15319.1	16160		13840.7	14674.5	18891.7	20235.4	22939.2	25047.5	19215.8	16718.2	16624.8	25682.4	11833.5	14579.7	14320.9	19658.4	18306.6	21266.7	19878.5	23391	23952.9	15737	17233	30514	15665.7	15040.4	12173.1	14426.2	22120.1	15443.3	23612.5	20681.5	18544.7	7558.45	18274.5	22095	17849.1
O00567	O00567	NOP56_HUMAN	NOP56	Nucleolar protein 56	15560	12627.7	12547	13126	11322.9	15397.6	13598.1	12128.5	11858.5	21799.6	12777.9	14548.6	12931.2	10135.6	12389.7	26338.2	11605	13573.3	11710.1	12911.7	8521.38	11955.4	8789.57	13983.5	8700.89	10411.1	9878.98	12450.7	12107.7	14223.4	14364.1	16798.6	14035.7	9307.29	10806.9	9638.54	12248.1	23352.7	10756.4	12254.7	9840.62	15460.2	11917.4	10868.8	11465.6
O00571	O15523;O00571	DDX3X_HUMAN	DDX3X	ATP-dependent RNA helicase DDX3X	50028.3	46500.4	47919.4	43114	64002.8	53871.6	50274	51162.2	43458.3	53088.4	47098.5	42072.1	51134.1	45009.2	58414.7	86849.8	38213.8	45489.9	43023.7	48311.4	39377.3	50433.6	45500.7	59471.9	42963.8	49426.6	44364.9	52620.5	54828.6	43666.8	54784	55471.7	47818.4	45617.9	46376.4	45406.8	46143.5	75601.8	51230.5	51789	50641.1	51763	45689.4	48688.8	51701.9
O00584	O00584	RNT2_HUMAN	RNASET2	Ribonuclease T2	21749.4	30036.6	18984.8	24365.2	19819.3	21104.6	26525.9	22504.3	20058.5	32621.4		20204.2	21997.4	19217.2	20778.2	28651.6	18735.4	42691.4	28222	25402.1	24481.2		22401.5	23124.2		20120.5	15428.4	17095.4	15617.5	46369.9	36081.3	20879.8	36319	57037.9	18968.9	32671.4	25352.4	36107.6	18445.8	19343.2	46817.6	34879.6	18722.7	19104.5	31355.9
O00592	O00592	PODXL_HUMAN	PODXL	Podocalyxin					24551.6	20665.9		22937.8					18135.8	23000.6	24299.4		33761.4	24011.5	18598.7	27092	14983.9		16506		32814.3	28755.6	19867.7	18675.9	36516.7			18103.1				16945.4	23479.7		16217.7	20996.9			20694.8	32094.8
O00625	O00625	PIR_HUMAN	PIR	Pirin	21239.8	26980.1	22116.6	33883.5	16456.6	15518.2	23119.5	33082.5	28592.8	32091.8	18905.4	31772.5	19377.1	19075.9	19052.1	32727.4	19095	17536.2	22641.8	23953.2	17511.3	19157	20407.2	11479.9	14789.5	16181.5	12401.5	11677.7	15809.9	31184.1	29856.6	15087.2	28371	29332	30318.6	22537.8	18951.3	22581.1	15321.1	16510.5	18693.1	21065.7	14527.5	27855.1	19062.9
O00629	O00629	IMA3_HUMAN	KPNA4	Importin subunit alpha-3	7984.11	7782.02		5263.11	5365.06	5272.05	6830.99	5495.38					8475.25	6410.72	5840.44	11818.1	6612.85	4013.27		4237.83	9743.67	5061.32		8494.15		4048.36	5771.35	4050	4055.49			6332.01				5681.99			7859.2	5951.5	5804.7		4975.94	5357.41	5503.55
O00743	O00743	PPP6_HUMAN	PPP6C	Serine/threonine-protein phosphatase 6 catalytic subunit	10879.1	11323.6	9210.09	11635.1	7366.43	9216.04	14118.6	6507.14	12998.5	14775.5	10899.9		10154.9	10794.6	7302.2	37639	11541.1	9923.3	6389.05	11437.4	10933.4	9006.07	7321.73	12404.8	8673.59	7476.98	10361.1	10281.1	7520	12802.6	11238.3	11311.1	13361.5	12105.7	10521.7	10050.3	13089.5	9811.02	12069.9	11464.9	10755.2	13751.8	10788.6	9889.47	11081.5
O00750	O00750	P3C2B_HUMAN	PIK3C2B	Phosphatidylinositol 4-phosphate 3-kinase C2 domain-containing subunit beta	5900.55	7075.18				1871.5		6169.01		7630.5	4909.79			2693.75				6283.21	5557.3	3960.13		4776.57								4684.53	6014.61		6416.78	5361.78
O00754	O00754	MA2B1_HUMAN	MAN2B1	Lysosomal alpha-mannosidase	3893.33	4556.38	5149.56	6412.25	2120.14			6396.15				4370.92			4742.68			6455.79		5934.22	5618.47	6974.2	4212.46	5125.53		5624.42	4924.16	4726.33		7044.61		5191.63	7780.92	7167.59	5062.51	5704.32	5581.8		4028.77	5394.63	7178.22			5732.92	5104.13
O00764	O00764	PDXK_HUMAN	PDXK	Pyridoxal kinase	91613.6	97541.2	96576.5	77935.2	102243	112734	141210	98560.8	104901	148296	109097	91824.5	115684	113593	121437	217883	133972	92198.7	104752	85307.8	97962.5	84965.4	88406.2	117828	123451	110984	121862	108590	113990	99031	93443.5	146157	104197	102198	111705	97876.7	127796	82029.1	127337	127281	127488	152702	127886	93702.8	112931
O00767	O00767	SCD_HUMAN	SCD	Stearoyl-CoA desaturase
O14490	O14490	DLGP1_HUMAN	DLGAP1	Disks large-associated protein 1					5969.18								4950.05											4715.79	6021.13	4018.3	4207.39	4031.5				5662.15						12220.1						7876.81
O14495	O14495	PLPP3_HUMAN	PLPP3	Phospholipid phosphatase 3					70221.6	62704	46272.6	34659.6	29289.5		32850.4	27175.9	103060	79732.5	62026.9	64672.5	50730.6	32881.1		90066.9	33950.5	37741	29865	65985.2	72606.6	112708	70509.7	62829	53085.8		37878.4	134936	41806.3		45014	47554.7	108439	25518.6	111086	91287	106166	19376.3	76663.2	91894.5
O14513	O14513	NCKP5_HUMAN	NCKAP5	Nck-associated protein 5
O14521	O14521	DHSD_HUMAN	SDHD	Succinate dehydrogenase [ubiquinone] cytochrome b small subunit, mitochondrial
O14522	O14522	PTPRT_HUMAN	PTPRT	Receptor-type tyrosine-protein phosphatase T					4248.99	6229.77							4829.63	8700.96	6989.75		7492.52								7092.44	8736.7	6346.19		7814.84			6661.76					6764.55			6674.51			5760.1
O14523	O14523	C2C2L_HUMAN	C2CD2L	Phospholipid transfer protein C2CD2L	14627	13202.3	13240.1	14450.3	29767.6	38996.8	30763.4	12489.6	14242.4	36463.8	11793.3	15040.9	38785.3	41061	41443.2	30111.1	48556.5	17269.6	12680.1	15978.1	15452.7	16171.9	13223.4	39209.9	45716.2	38780.8	43123.9	41805.9	50197.2	14834.7	14905.5	22673.2	16170.4	13427.3	16034.4	13326.7	35743.7	17870.4	53685.7	45042.3	34421	40196.6	40096.6	16316.8	14765.9
O14525	O14525	ASTN1_HUMAN	ASTN1	Astrotactin-1	4330.8				6291.1	9786.71	10676.5						10792.7	11253.1	10118.8		13184.2							9342.01	11248.5	8703.7	12616.4	9152.08	11351.2			9098.23					8571.3		11074.5	10107.8	9476.12	10174.7	9456.21
O14526	O14526	FCHO1_HUMAN	FCHO1	F-BAR domain only protein 1	10534.3	13532.6	9632.27	10329			4131.74	14243.9	8020.98		12052.1		4002.09					17496.9	9757.47	9539.17	11404.5	8346.62								8795.6	9754.3	5257.6	13650.5	6619.53	8627.37	6518.94					3606.31				9283.36
O14530	O14530	TXND9_HUMAN	TXNDC9	Thioredoxin domain-containing protein 9			4139.49		5751.86	5784.93	4112.56	5452.66	6087.9	9002.23	5616.17		2428.67	3904.32	3521.32		4290.28	3157.35						4592.74	4919.61	4754.46	5075.85	5088.74	3016.12			3481.09	3886.16	4969.13	3526.04	10654.7		5096.65	4220.15	3576.68	4291.48	5534.42	2877.79		3977.82
O14531	O14531	DPYL4_HUMAN	DPYSL4	Dihydropyrimidinase-related protein 4	82989.9	101114	103857	71139.8	129583	190412	166121	82524.4	92006.6	155526	117782	71558.7	155273	156299	214762	204621	149451	110098	83520.8	70400.9	109146	135364	114322	169613	163322	136229	198871	244923	154176	108202	66931.8	118592	102492	84877.5	108351	95405.4	157229	54696.9	236259	192180	145007	183058	236420	58472.9	74960.4
O14548	O14548	COX7R_HUMAN	COX7A2L	Cytochrome c oxidase subunit 7A-related protein, mitochondrial	18116.9	14122			23690.8	29391.3	26601.4	15892.1	20025.6	20161.4	19511.8		30816.5	28551.9	25599.7		19567.2	15874.1	17142.6	23949.3	15969.8	18384.2	13668.9	29083.3	17532.7	21159.5	33949.4	24036.4	20411.1	12627.4	20146.9	17618.2	16137.5	13397.5		17921.2	28399.9	28567.5	23254.4	19897.1	23223.5		24343.9	24583
O14558	O14558	HSPB6_HUMAN	HSPB6	Heat shock protein beta-6	41881.3	65879.8	68725.1	51676.6	39267.4	36372.6	39935.5	40169.2	40228.2	42147.3	41216.1	51155.7	54237.3	18536.7	31804.5	84145.6	35489	31880.9	36674.9	37625.7	24966.9	70760.9	16278.3	39531.9	7932.93	45342.1	26015	19358.8	20767	50737.5	37346.9	19948	34849.1	51105	44132.4	54644.3	47596.2	21071.5	21698.2	27396.9	68987.6	76518.6	36754.6	18805.4	61422.8
O14561	O14561	ACPM_HUMAN	NDUFAB1	Acyl carrier protein, mitochondrial	19349.1	14058.5	17623.5	13511.7	22270.9	35512.3	27872.2	15934.9	20947.3	33829.8	20531.3	22057.6	30969.9	34576.1	34825.7	42192.3	37306.9	16123.7	14297.9	18127.3	11743.5	7590.81	14209.6	28729.1	18380.1	16963.1	29669.5	22214.5	39822.9	20401.4	31735.9	22096.2	20055.2	23001.6	12706.1	27558.3	35569.9	73688.5	22064.3	27989.3	35470.1	23168.7	48053.4	21296.9	17032.8
O14562	O14562	UBFD1_HUMAN	UBFD1	Ubiquitin domain-containing protein UBFD1	18772.1	32634.1			24598	29114.7		29947.6		21909.9	30380.3			23423.2	24805.9		23025.6	26745.5	29299.7		22073.6		19643.7	27642.1	23529.2	24592.1		18211.2	21272.1			25091.2			20833.4	28376.5	24772.8	20890.2	21681.6	22917.3	23894.4		21760.5		20519.1
O14576	O14576	DC1I1_HUMAN	DYNC1I1	Cytoplasmic dynein 1 intermediate chain 1	136276	145714	128915	153614	121658	123623	110251	156172	150916	164985	132016	128602	112708	137444	131880	262270	156557	151263	133023	102397	144073	157047	140150	121432	127913	126439	131634	146904	131181	147884	115693	102550	152958	171816	159069	152503	114991	93554.8	128119	128452	123747	148365	135046	104711	162093
O14578	O14578	CTRO_HUMAN	CIT	Citron Rho-interacting kinase	10179.2	9520.55	8837.33		18535.7	20260	18347.4	7686.77					17501.7	18813	17996.6	21442.7	17206.4	12040.5		12927.3			9506.11	21129.6	19850.5	18948.6	19877.6	22501.2	21257.3	10487.8	9026.45	25515.9	8246.66	9229.02	8793.81	8028.16	19182.6	12574.4	20762.6	21460.9	18806.6	21185.6	18979.8	11380.9
O14579	O14579	COPE_HUMAN	COPE	Coatomer subunit epsilon	18709.7	19031.4	19272	16697.8	13197.5	14179	15855.3	15708.7	18138.3	16013.9	11584.3	18903.2	14961.7	29773.2	17468.1	14159.1	21842.6	18355.2	17110.6	14247.5	14869.8	12609.6	11562.2	17932.5	38916.7	16126.7	13964	15131.5	31778.4	16293.3	19347.9	18927.8	16509.2	17911.5	18997.8	17994.5	17673.3	26600.4	17701.2	19752.8	16828.3	16403.6	16591.6	12959.2	17699.2
O14594	O14594	NCAN_HUMAN	NCAN	Neurocan core protein	79082.5	72972.5	66177.8	90781	56065	30472.8	13695.9	70421.4	89505.7	59391.9	87515	75639	26050.6	45974.4	50270.1	58047.6	21453.8	57096.2	163559	88733.6	78909.9	83807.8	112099	36438.8	34853.9	52122.3	29397.5	42676.2	33880.7	91051	92337.4	42889	91370.5	84577.8	54701.9	81317.3	73849.4	45187.4	34132.6	35002.6	29998.9	54533.2	30344.3	114882	98089.6
O14602;P47813	O14602;P47813	IF1AX_HUMAN;IF1AY_HUMAN	EIF1AX;EIF1AY	Eukaryotic translation initiation factor 1A, Y-chromosomal	21687.8	24001.7	22492.5	21986.3	20016.4	23822	21470	17491.8	25871.6	21747.6	23822.9	18737.4	15120.8	11108.8	17868	64020.5	12761.2	18776.5	14815.3	18723.4	22012	17715.1	18379	21822.1	11529	13389.1	22915.1	18296.9	13251.3	19808.8	18417.3	16132	22642.5	24417.5	20541.7	19490	15234.1	19433.8	12523.8	16662.6	21249.4	26160.5	17805.2	15157.4	17911.8
O14613	O14613	BORG1_HUMAN	CDC42EP2	Cdc42 effector protein 2		15239	14926.7	27070.5				22430	12959			17364.2						21021.8				15319.8								19351.3	23398.7		17702.7	16807.9	14989.8	18280.9					7854.72
O14617	O14617	AP3D1_HUMAN	AP3D1	AP-3 complex subunit delta-1	26208.3	23061.6	21417.2	27698.4	24024.4	35953.1	38079.7	26611.3	24454.8	35623.8	22343.8	25586.5	41358.8	44075.2	34485.8	86399.9	40263.2	18662.7	19276.3	25327.4	27410.3	27736.4	27002.9	34721.2	40871.6	34928.9	49763.7	44456.9	44335.1	24701.1	24284.6	42116	29308.8	30799.7	23780.6	29432.5	36135.1	24476.3	46476.2	48832	44943.7	39762.5	44282.3	27469.1	26044
O14618	O14618	CCS_HUMAN	CCS	Copper chaperone for superoxide dismutase					30727.2			15339.9			34813		21311.8	29670	20396.4		24890.8	30799.3		31750.3	36751.1		33205.6	11394.2	29224.1	36949.8				27498.8		28471.7	21025	16001.1	11149.7	37765.5	36983.5		35564	24663.9	24679.7		35478.1	35770.6	26825.1
O14639	O14639	ABLM1_HUMAN	ABLIM1	Actin-binding LIM protein 1	32465.7	40548	45250.9	31817.9	25515.3	44127.3	39352.5	38164.6	20305.4	38567.6	27116.5	29741	47209.9	21993.3	34547.7	75870.2	35392.1	17008.1	26084.2	28288.7	11307.6	61195.4	18311.4	25426.9	28298.6	21527.8	37439	35219.4	31737.7	22825.6	22385.9	35044.7	18112.2	29754.3	25509.9	24009.6	20270.7	30836.3	21678	28263.9	28641.7	14634.5	26355.7	22268	25362.9
O14653	O14653	GOSR2_HUMAN	GOSR2	Golgi SNAP receptor complex member 2						9640.12	7361.93			8509.54				5670.31	9679.15		5312.1							11022.8			5938.2	6771.69	5470.61			6172.02							8891.29	7462.87	5576.4
O14656	O14656	TOR1A_HUMAN	TOR1A	Torsin-1A	10143.3	9705.02	8860.53	12414	15898.8	14061.2	14578.4	10850.7	9803.85	17939.3	10918.6		14199.4	18066.5	11972.6	22714.7	20239	13870.6	10795.7	13648.7	13383.3			14504	16694.3	19706.8	13297.2	13111.5	16165.1	11222.2	13999.8	12873.2	12509.1	10211.3	10265.6	8730.52	19072.9	12585.7	13803	15397.9	20103.5	22053.5	11317.8	11966.1	8580.79
O14662	O14662	STX16_HUMAN	STX16	Syntaxin-16	9375.94		7787.2		9911.84	14044.3	16243.5	10839.2			13340		13573.6	13407.8	15224	9678.8	13685.9	10083		11462.6		12311.2		17236.5	15667.6	16478.2	14248.1	15557.2	18421.1		10740.6	18446.9	11879.5			9112.02			12888.4	13713.3	14552.5	17167.7	16614.5	11237.6	11216.2
O14672	O14672	ADA10_HUMAN	ADAM10	Disintegrin and metalloproteinase domain-containing protein 10	88179.9	57978.8	74703.6	104984	25975.9	24126.5	27290.7	74131	88966.7	78178.8	59984.1	70232.2	27918.5	38279.6	30107.9	35261.7	31389.6	88465.4	69679.4	53218.4	99157.8	83441.2	75618.8	34262.9	41798.2	39073.1	27862.5	25350.5	28043.9	71001.3	70577.7	45570.9	91394.1	63079.1	97598.3	88632.4	26247.7	42334.5	31817.9	29638.5	24326.8	36560.8	32746.6	94951.6	93565.6
O14733	O14733	MP2K7_HUMAN	MAP2K7	Dual specificity mitogen-activated protein kinase kinase 7	16184.5	16727.1	15178.4	17386.5	7062.69	8080.65	9464.31	14302.1	17924.9	17333.7	13852.8	14014.7	8579.27	9014.7	9574.52	19831	7341.85	11548.5	11897	12532.2	9485.57	19732.6	11663.3	9911.21	7513.25	10151.9	10079.4	10512.6	7481.38	14632.4	13968.9	10721.7	15830.3	17998.5	15856.3	15908.5	9055.19	12769.2	9353.42	10320.9	9370.6	15469.5	9415.85	13639.4	16032.6
O14734	O14734	ACOT8_HUMAN	ACOT8	Acyl-coenzyme A thioesterase 8	16731.6	19343.9	16300.9	23264.8	33217.4	30610.7	25900	20100.1	18021.3	21658.9	20113.2	14251.2	32984.5	35624.2	32610.6	33016.8	27144	19198.5	18244.2	20434.4	17828.8	19665.6	20502.8	29815.3	32036.1	39381.3	27515.7	31461.4	29812.1	18069.3	17376.8	19775.3	16132.4	24502.8	19204.4	21020.6	41151.8	18243.6	34765.6	33663.7	37846.8	30741	36081.3	24698.8	18151.1
O14735	O14735	CDIPT_HUMAN	CDIPT	CDP-diacylglycerol--inositol 3-phosphatidyltransferase	11790.9	12743.1	6137.39	8694.43		10622.4	13227.6		9797.44		10861.3	6160.62	14311.9	16978.6	15398	36371.3	11681.6			13152.8	18353.8	11097.6	11616.1	12436.2	18342.8	18185.8	18203	21293.5	14987.1	12870.9	9980.71	15841.1	13860.5	14779.2	14492.4	13419.9	22063.4	14061.2	19654.4	18936.8	23864.5	43437.5	16771.1	14364.8	15156.7
O14737	O14737	PDCD5_HUMAN	PDCD5	Programmed cell death protein 5	41865.2	47959.2	41875.1	41241.2	33627.2	35753.1	34862.2	39408	41373.2	45409.2	36479.6	37811.4	32365.4	38519.5	31841.9	56705.5	41181.1	36859.3	30431.2	34218.5	30962.1	37622.3	38501.7	33305.8	28935.8	23107.7	31066	29988.1	34216.6	37488.6	32256.3	31213	32018.5	42640.4	28119.8	33959.1	26551.3	23800.1	34151.7	31798.8	21965.7	29288.4	31183.4	35460.7	33217.7
O14744	O14744	ANM5_HUMAN	PRMT5	Protein arginine N-methyltransferase 5	42947.5	47771.7	43122.8	41745.9	41608	46246.6	44100.1	51173.9	40067.1	43944.4	50936.9	38188.9	46317	44878.8	47394.3	65790	46150.9	46259.9	46193.5	42010.6	45357	32403.8	45669.4	44216.3	42240.9	45859.9	40099.8	42181.9	35349.7	39195.1	46700.8	40512.4	41902.7	45689.1	40174.8	45152	41661.1	40689.3	40893.3	44396.9	47849.1	34568.8	47034.5	44135.5	39925.1
O14745	O14745	NHRF1_HUMAN	NHERF1	Na(+)/H(+) exchange regulatory cofactor NHE-RF1	374473	361492	354084	343009	176428	184403	181718	395692	391332	319379	311750	388233	196842	160652	180012	511611	179898	378569	308296	260642	304653	389458	284215	153517	168465	180423	172174	154536	146453	272174	304935	202921	292672	284462	435074	336596	138718	198237	149970	166188	128932	266800	164750	242375	291530
O14772	O14772	FPGT_HUMAN	FPGT	Fucose-1-phosphate guanylyltransferase	14612	16416.1											13200.6	11809.3								8844.86	21290.4		10019				7654.59	14153.8	15831.4	12688.1					13741.3		9468.18
O14773	O14773	TPP1_HUMAN	TPP1	Tripeptidyl-peptidase 1	245069	232148	114915	208034	118672	239812	241269	224096	224883	209653	183065	238560	240386	228641	280042	190324	230428	223379	193144	256228	169238	123317	153578	226765	241259	280335	205007	221979	199557	211838	242307	154328	190611	206912	210920	127702	245322	226100	183530	220988	207743	331708	187354	259703	189703
O14775	O14775	GNB5_HUMAN	GNB5	Guanine nucleotide-binding protein subunit beta-5	15553.1	19991.1		14204.9	44863.6	51642.8	44345.7	13496.8	15019		21049.2	11040	72672.7	86079.7	55357.1	102991	67585.9	19006.9	15055.8	30615.6	16544.3	15725.1	16443.8	64756.2	76226	66301.3	79350	79691.6	82012.6	18651.9	17779.4	55135.4	27350.3	15882.9	15870.1	13900.1	86905.5	28496.8	99114.3	79682.1	90380.6	77202.9	89411.6	27792.2	16353.4
O14776	O14776	TCRG1_HUMAN	TCERG1	Transcription elongation regulator 1		9671.75	12711.4	13696.8	8786.1	9924.5		12753			10419		10093.3	7974.69	7760.95		8648.06		11140.6	10803.3	9244.36	6543.72	10088.7			8677.59	7062.92	9172.63	8076.52	12984.3	13662.7	13449.4	12672.4	9561.42	9204.49	8411.35	8127.77		10586.6	9016.48			7375.5	11562.8	12180.9
O14782	O14782	KIF3C_HUMAN	KIF3C	Kinesin-like protein KIF3C					3926.1	3358.73					3062.64		3081.01	3651.81	4151.14				6359.4					2018.99	2888.15	4319.75	3068.67	2557.13	2750.33	3464.33		2821.18		4585.72	3515.42	5124.78	3890.73		4050.47	3216.68	3028.59		3842.47	4845.51	6546.57
O14787	O14787	TNPO2_HUMAN	TNPO2	Transportin-2	13568.4	13874.4	14122.3	15939	10824.6	22173.2	17090.5	13615.4	13492.8	27603.7	7760.97	10855.7	20367.5	21305.7	15694.4	39436.9	20246.9	10101.3	8309.33	15816.4	14346.6	15970	18966.7	16465.4	21014.7	19701.1	22349.2	24580.6	25397.9	13069	12568.9	26072.2	14129.8	16872.8	17462.7	13692.1	21477.3	17063.3	21005	25868.5	25431.7	31324.6	19534.5	15457.4	14108.5
O14807	O14807	RASM_HUMAN	MRAS	Ras-related protein M-Ras	24088.3	21616.9	23803.9	19300	20612	30034.3	31719.5	23471.5	24893.5	21893.9	24428.4	20938.5	28772.2	27659	28977	49282.9	26391.7	22435.2	21968.6	24711.3	27308.5	23389.1	23261.4	24441	23796.6	25708.7	25822.4	23146.1	26138.3	23510.2	21148.9	36915.8	18172.4	20443.2	26509.1	28696.1	24110.1	24000.3	30251.5	25105.8	30484.6	26535.6	25967.4	21294.4	28736.5
O14810	O14810	CPLX1_HUMAN	CPLX1	Complexin-1	143423	137474	147381	138424	99853.9	86251.1	67740.2	157498	145146	185385	99887.5	135587	82056	95669	80563	275686	74904	97671.4	102528	114764	115824	171447	84969.9	105817	77837.2	96092.9	119670	113860	101635	109714	108749	49829.6	118581	185178	127864	140013	82049	135820	114710	125273	110789	148549	105901	134941	143227
O14818	O14818	PSA7_HUMAN	PSMA7	Proteasome subunit alpha type-7	78681.4	79267.3	64653.8	76462.3	71141	106255	101315	67847.5	103994	114695	69842	96754	98551.2	95028.3	76931.6	98204	118751	71897.3	73698.9	74567.1	60553.2	73492.9	66644.3	118193	83410.6	80476.7	93774	96600.6	93344.1	77182.2	102098	77394.8	87504.8	74902.6	77798.1	74828.6	104159	106541	101985	96211.9	102659	129263	107528	81020.1	80765.6
O14827	O14827	RGRF2_HUMAN	RASGRF2	Ras-specific guanine nucleotide-releasing factor 2		10547.6	8555.59	7280.99	11961.1	7721.88	8638.69	7385.3	9662.18	8738.57	9036.61	6830.56	8541.2	11659.1	8128.26	30858.9	8150.2	9414.66	8764.46	6493.9	12961	10797.3	11089.5	8927.81	11664.4	11649.9	10648.2	10244.7	8358.49	7762.86	7493.69	7347.05	10599.4	8294.81	10987.3	8246.83	10511.3	3881.58	12165.5	9692.14	11516.5	25068.3	11899.9	14186.4	8668.05
O14828	O14828	SCAM3_HUMAN	SCAMP3	Secretory carrier-associated membrane protein 3	25529.5	24371.1	21352.2	20479	35295.1	46715.6	37799	20095.9	16891.5	16282.5	18617.7	16163.2	28665.7	30580.5	31565.3	64213	28794	22030.2	21049.6	16063.3	15848.3	22424.7	13521.8	33685.4	31073.5	21984	45207.4	36078.1	34143.9	22226.8	14238.4	29400.3	17705.6	18109.1	27226.8	16621.6	23534	17024.6	29469.6	29139.3	15692.3		23508.7	20287.3	18458.5
O14829	O14829	PPE1_HUMAN	PPEF1	Serine/threonine-protein phosphatase with EF-hands 1		6254.01	6058.39																											11262.8						8246.62								6417.34
O14841	O14841	OPLA_HUMAN	OPLAH	5-oxoprolinase	28031.1	23551.6	26064.5	23541.6	24784.1	21647.1	20879.2	19539.3	27585.7	20398.8	20724	26255.7	22060.8	15442.7	19547.9	20870.7	20695.3	24222.6	23975.9	20915.4	20821.3	22447.6	17905.1	18206.2	21541	19681.2	20238.4	20653.9	17526.7	24102.1	25140.8	18056.9	23259.6	20675.1	29806.7	18312.9	19163	24912	15106.9	20056.7	19064.1	25177.6	16628.5	22991.5	24364.7
O14874	O14874	BCKD_HUMAN	BCKDK	Branched-chain alpha-ketoacid dehydrogenase kinase	13657.7	11656.4	14079.6	11346.2	21046.7	18879.7	18038.3	12696.3	10621.9	6723.83		10139	18548.7	13081.2	17509.8		12277.9	11839	7994.88	15789.1	9118.22	12036.9	7619.95	23195.9	10737	14690.8	22089.8	26092.6	11921.4	7741.53	14402.2	14057.8	10337.4		10804.1	11691.2	14375.7	23521.5	12951.3	22063.2	19633.1	16743.7	17762.3	13568.4	6367.89
O14879	O14879	IFIT3_HUMAN	IFIT3	Interferon-induced protein with tetratricopeptide repeats 3			6569.08			7117.89	3532.03	7684.43	8009.73			7206.09	7160.93					5610.11		6811.81	7774.54	4406.95	4030.1	7086.95			6563.96	5707.56				9087.16			10168.7						6687.8		4455.58	7323.27	11385.8
O14880	O14880	MGST3_HUMAN	MGST3	Glutathione S-transferase 3, mitochondrial	74589.1	49939.3	28237.4	85741.8		78924.4	140472	41503.4	59113	73884.1	22805.5	72198.4	171873	207863	43113.2	36275.1	145936	12125.4	19641.1	127910	107129	104443	92398	158066	190465	91295.3	287296	185913	200472	87141.4	65862.8	170988	153817	108474	96016	104923	147723	169942	233383	261115	273297	147966	214566	195893	129928
O14907	O14907	TX1B3_HUMAN	TAX1BP3	Tax1-binding protein 3
O14908	Q8TF64;O14908	GIPC1_HUMAN	GIPC1	PDZ domain-containing protein GIPC1	23061.2	25224	25973.7	27494.4	15378.7	15418.1	16394.7	26487	24532.4	21390	27819.2	21245.9	16733.7	17329	18615.3	11508.2	16827.4	33593.4	30763.4	25294.9	29259.2	31864.2	25563.9	17976.2	15862	20907.3	14771.7	14964.4	14890.5	26519.5	25204.9	17278.5	26298.3	37344.7	35053	30133.5	15672.1	17281.1	16476.7	16024.5	18539.4	10838.9	17286.2	25676.9	29870.3
O14910	O14910;Q9HAP6	LIN7A_HUMAN	LIN7A	Protein lin-7 homolog A	22746	16296.1	18362	19433.6	67426.6	71608.6	61305.7	22370.2	17638.5		15924.5	11714.9	83371	51189.4	53973.1	38771.6	60477.8	16820.4	16619.1	41217.8	10488.6			69980.8	56188.6	50716.7	62358	53261	68520.4	14444.4	19752.8	77796.7		13067.1	14986.1	14888.5	54404.1	39318.4	62058.8	63533.8	60281.7		53025.3	35820.8	15058.8
O14917	O14917	PCD17_HUMAN	PCDH17	Protocadherin-17		3489.38			5207.15	7198.1	6812.4						7586.31	4993.28	5562.95	9215.98	7819.32			3796.16				4647.79	4524	4403.12	5723.37	5573.22	6921.9			5960.86					2846.19		5171.86	4686.48	5355.68		3972.89	4528.47
O14920	O14920	IKKB_HUMAN	IKBKB	Inhibitor of nuclear factor kappa-B kinase subunit beta													9591.22	8982.84	6440.87		8473.26					10505.6		7202.88	7560.59			8158.66	7047.32			5681.41					9106.78		9812.99	8274.83	9001.67
O14924	O14924	RGS12_HUMAN	RGS12	Regulator of G-protein signaling 12		21254.6															39402.6							27017.3								25042.8							32233.1	20017.1	33060.6		26050.3
O14925;Q5SRD1	O14925;Q5SRD1	TI23B_HUMAN;TIM23_HUMAN	TIMM23;TIMM23B	Mitochondrial import inner membrane translocase subunit Tim23
O14936	O14936	CSKP_HUMAN	CASK	Peripheral plasma membrane protein CASK	29091.3	29547	25821.2	25266.1	42835.3	55365.8	63458.8	28094.9	30236.8	35905.4	35159.6	25639.1	58874.1	47289.7	50325.2	81552.4	59704.5	25820.2	20953.3	31362.1	27226	23872.9	23127.9	49044.8	48668.5	45588	59736.4	57133.6	53066.5	26908.9	31614.2	50694.6	30998.2	19957.9	29885.7	25687.6	50398.9	30253.6	55781.8	57452.3	64210.7	55164	52257.5	29018.6	25194.8
O14939	O14939	PLD2_HUMAN	PLD2	Phospholipase D2	7859.42	8147.87	6986.23	8580.83	11051.9	8947.1	12534	8364.16	6960.48		5192.31	8403.44	13491.8	8407.71	9500.27	23848.8	8993.12	7773.24	3778.09	7730.36	5948.84	7427.25	6066.73	9998.85	10783.8	8037.84	7573.7	9359.77	8168.36	8276.14	7734.21	9385.41	7944.84	5819.72	8858.45	6833.9	10102.3	7893.34	9089.87	8958.51	11704.8	12496.2	9198.78	9019.87	5689.86
O14949	O14949	QCR8_HUMAN	UQCRQ	Cytochrome b-c1 complex subunit 8	53488.7	56667	55763.1	35214.1	103430	105855	73581.8	35047.7	44564.3	82215.9	111303	32724.4	90445.2	66733.7	94020	97439.7	70148.2	59547.6	54400.6	69589	56628.5	51645.7	46232.9	84460.6	72693.1	68683.5	87653.2	111639	79572.7	57061.8	56943.8	106093	73095.4	66516.3	81501.7	58672.5	121349	113115	125160	94346.4	104908	30772.9	110678	70832.4	60603
O14950;P19105	P19105;O14950	ML12A_HUMAN;ML12B_HUMAN	MYL12A;MYL12B	Myosin regulatory light chain 12B	87551	114317	117224	133514	104894	70381	48504.1	136450	84972.7	19605.9	111896	87698.2	105268	106941	105851	20879.5	99266.9	136397	136374	118914	126624	127700	134455	87530	86597.1	115833	73181	74570.9	85562	129170	108753	79576.7	113526	108989	108439	132530	104148	84234.9	94691.7	75307.9	114681	11296.7	97832.9	111622	124223
O14964	O14964	HGS_HUMAN	HGS	Hepatocyte growth factor-regulated tyrosine kinase substrate	43865.8	47525.6	41935.9	39636.4	44141.1	35150	26897.4	45191.8	36249.3	18322.2	48805.3	29951	35164.1	29602.4	35736	79003.5	29044.8	50646.3	39990.6	40383.8	36036.8	45867.4	28376.9	32172.1	26592.9	35208.1	31313.4	31558.4	31270.4	46858.4	41312	44940.1	46063.5	46574.8	44986.7	37271.4	35181.1	26731.8	33853.6	36455.2	34134.5	30873.9	29975.1	36337.5	37067.4
O14966	O14966	RAB7L_HUMAN	RAB29	Ras-related protein Rab-7L1		12169.6		9922.62	6888.82			8814.8			8920.59	9528.5	8823.1	10341.8			10353.3	11784.3			13794.1		12947.2	8431	9121.34	8655.27			8579.62			11262.5	12325.4	11134		12897.3			10309.5					9416.82	14450.3
O14972	O14972	VP26C_HUMAN	VPS26C	Vacuolar protein sorting-associated protein 26C	12081.8	12758.6	11631.3	8553.42	7103.08	9409.76	10191.2	9619.36	9863.96	19572.9	10001.7		9386.27	7626.67	9587.71	25031.2	8576.01	11029.5	12744.6	5276.5	11199.9	11279	11125.9	8169.36	9019.82	8176.12	8168.31	9507.54	8305.25	13249.5	8853.22	9420.03	10330.6	9837.66	10969	11777.6	10470.5	12304.1	10373.4	7862.06	9831.43		8489.08	8958.27	12390.2
O14974	O14974	MYPT1_HUMAN	PPP1R12A	Protein phosphatase 1 regulatory subunit 12A	13123.7	11440.8	12915.4	11217.3	12674.7	10681.8	10638.4	15010.2	9998.17	19302.4	11458.3	11664.2	9842.12	11879.6	11805.8	26311.9	10768	11609.5	10771.3	10408	10487.3	14212.9	8192.1	9743.17	10898.7	9029.2	10969.7	11976.6	11448.9	9229.69	9001.71	9809.63	9874.49	12194.9	9935.78	10152.8	7719.69	9476.87	9031.97	9074.27	8348.16	18455	10324	9483.19	8216.14
O14976	O14976	GAK_HUMAN	GAK	Cyclin-G-associated kinase	12360.2	14512.4	12695.4	14506.3	19386.2	21554.3	19066.4	13667.9	14716.6	13831.2	14811.4	14154.5	21507.2	22070.6	18466.8	21500.6	22665.1	15370.4	16561.3	15098.9	13757.2	14248.8	12132.8	21611.1	21724.1	20754.7	21966.4	24176	24976.3	13605	13413.7	19396	13601.7	13257.2	12249.4	12962	21015.3	16294.2	24144.2	23313	21350.3	23797.5	22614.3	14877.7	14687.5
O14979	O14979	HNRDL_HUMAN	HNRNPDL	Heterogeneous nuclear ribonucleoprotein D-like	19470	25375.4	19143.2	21073.2	13742.2	13804.8	15002.3	26096.4	21979	36385	13728.4	21243.1	9972.08	12752.5	20441.1	24113.9	11910.8	16883.2	13712.7	13992.3	15318	23680.1	13769.6	15394.4	16836.4	12432.8	15673.1	20463.4	16008.8	18247.8	17208.4	19213.8	20522.7	23943.1	20616.9	15584.5	10851.7	21427.1	12248.2	13745.5	17156.4	20361.7	16455.8	14851.6	16378
O14980	O14980	XPO1_HUMAN	XPO1	Exportin-1	32218	30268.4	33887.8	33275.7	18113.3	26877.1	26844.7	30032.9	31135	37368.2	29234.2	31352.7	27848.4	28069.1	25358.3	44884.1	29073.2	29034.6	25760.3	31091.9	32114.2	31561.7	30060.8	24564.4	27307.9	28135.9	29120.1	25223.3	27723.7	31442.8	33554.9	33573.2	35259.3	33905.5	36947.1	33479.6	25313	32429.8	29106.4	28606	30030.8	30912	27298.7	31339.7	33725.1
O14994	O14994	SYN3_HUMAN	SYN3	Synapsin-3	22334.2	26470.7	19951.4	25215.1	62549.2	98674	90049	15543.4	18239.7	33139.4	16875.3	23525	86982.9	88950.6	78524	110701	80750.7	9797.88	22613.7	36473.2	17234.2	23687	12437.1	112095	91107.3	76991.6	116409	126450	108753	19886.8	23775.6	54361.6	19225.6	21964.9	14412.5	20549.7	83287.5	28750.1	107993	104545	84259.3	125018	109968	39184.2	21317.5
O15013	O15013	ARHGA_HUMAN	ARHGEF10	Rho guanine nucleotide exchange factor 10			5144.98					2007.26	4407.56	6589.66	4526.32											6904.95						2857.71					5077.23	5207.13	5626.17	3484.13					3388.6
O15018	O15018	PDZD2_HUMAN	PDZD2	PDZ domain-containing protein 2						2957.36	5572.8	1943.66					7098.49	7544.59	3517.65		7693.73			2334.7				5099.59	4658.29	5371.77	5121.33	5251.59	6683.07			2396.36	2290.77				5677.55		7520.15	7253.74	6659.4		6125.42	2780.08
O15020	O15020	SPTN2_HUMAN	SPTBN2	Spectrin beta chain, non-erythrocytic 2	44649.9	51068.1	53040.4	44141.2	48895.4	47809.5	43528.8	39414.5	47524.4	57549.6	42643.4	38055.8	37771.2	38350	48117.8	91419.5	33313.2	38668.8	48723.8	45684.6	42028.2	57813.6	45177	50505.5	38520.8	40845	45062.9	50934.4	47421.9	55808	47760	57453.1	45678.8	51805.5	56121.7	49606.6	42952.3	57032.3	46527.3	50064.8	40983.7	63869.3	43537	41439.3	51963.9
O15027	O15027	SC16A_HUMAN	SEC16A	Protein transport protein Sec16A					6912.41	6334.31		5480.3							7557.32		3298.17			4138.35				9203.34	4527.24		7132.43	4276.06	4787.74			3436.88	3796.88	4655.09		3830.71	3749.32	7247.31	3706.68	3925.26	3659.77
O15031	O15031	PLXB2_HUMAN	PLXNB2	Plexin-B2	15038.2	14640.9	11656.7	17293.4	18677.6	13307.2	14801.4	17798.9	13322	31699.2	14320.9	15772.7	16504.5	14409.5	15953.8	37241.5	18220.8	14957.5	17771.9	15279.1	14465.5	15162.3	16281	15021.9	23295	18266.8	14594	15897.4	18382.6	16596.9	14462.2	20616.5	18399.8	13042.8	13402.5	15469.9	17264.1	16905.7	15940.6	16444.3	18293.7	22629.6	15364.3	19264	17378.8
O15034	O15034	RIMB2_HUMAN	RIMBP2	RIMS-binding protein 2			4281.82		4173.71	10302.9	7377.27						7571.13	5661.25	7889.35		6520.63			5333.75				7554.38	5618.96	5954.39	10873.5	9424.54	7103.67			8773.52			3113.94		7019.52	4948.16	8813.94	8937.41	5419.09		8404.74
O15040	O15040	TCPR2_HUMAN	TECPR2	Tectonin beta-propeller repeat-containing protein 2	22421	25391.6	17614.6	13375.6	9429.29	10362	18980.5	15686.5	17339	18368.7	16625.5	17991.6	14642.5	12283.6	9974.99		16134.1	16161.6	16583.3	13766.1	18053.6	17978	21033.8	12071.7	17763.7	14075	11260.7	12873.4	15191.2	18901.3	17806.4	13476.1	19190	15598.9	21633.3	15838.7	12857.8	13919.7	13902.4	11731.4	10680.3		13122.5	14906.3	19230.8
O15042	O15042	SR140_HUMAN	U2SURP	U2 snRNP-associated SURP motif-containing protein						6090.26						7255.86			5443.71	5380.74											3298.15				4405							12191.3
O15050	O15050	TRNK1_HUMAN	TRANK1	TPR and ankyrin repeat-containing protein 1				29496.7											14827.3		15266.7						22167.4	19386.3					18545.2				26598.5							18844.2			20820.9
O15056	O15056	SYNJ2_HUMAN	SYNJ2	Synaptojanin-2	11547.8	11890.1	13783.7	11511.1	5600.22	4119.3		13745.7	13171.1	13278.5	13157.5	10308.5	4951.85	5621.39				16754.3	10889.5	10342.8	14178.4	9360.4	13308	5875.82		6833.49	4090.14	3339.88		11454.5	14063.8	5019.65	12267.3	15780.9	15045.5	12652.3	5950.97	7883.96			4038.05	6562.08	5815.98	12541.7	9395.66
O15061	O15061	SYNEM_HUMAN	SYNM	Synemin	29455.4	27383.1	47406.6	22226.5	23219.1	21421.2	20734.2	38934.4	21875	46148.3	30440.9	29889.6	30697.8	12653.8	19712.2	57774.5	26291.7	26341.1	27846.6	22895.8	23326.8	40214	27776.2	15367.8	13654.6	22359.3	14910.9	15841.6	16592.5	37761	39973.4	19003.4	19317.9	24909.2	48854.4	32579.5	23654.5	29635.2	17076.8	16359.8	20357.3	30687.3	14168	18693.1	51027.6
O15066	O15066	KIF3B_HUMAN	KIF3B	Kinesin-like protein KIF3B	13417.4	13210.5	11545.9	16346.7	14943.4	13723.9	13225.2	14903.3	14222.3	39345.3	12059.3	15756.8	13503.4	11247.7	12393.8	41443	13134.1	12814.5	14077.2	10982	14070.3	16318.5	12597.8	17102.5	11639.2	14207.1	17256.6	15982.3	12735.8	13655.6	9818.01	10095.4	15510.7	14793.7	14896.9	14170.2	14247.4	9198.17	14331.2	14802.8	14652.2		14473.2	10921.6	16019.9
O15067	O15067	PUR4_HUMAN	PFAS	Phosphoribosylformylglycinamidine synthase	36424.6	34011.2	31253.4	38088.4	34620.7	30518.3	33361.4	36497.6	41108.3	46237.1	33540.5	40126.8	32827.7	30992.3	28312.5	37460.5	33973.6	33128.1	29889.5	34358.5	28012.1	36028.7	26387.4	32849.2	29844.3	31045.7	36587.3	32436	29488.1	33299.1	40097.8	25844	41010.5	33675.1	31843.4	33992.4	29557.5	32010.7	32948.6	32127.6	32115.2	34466.9	30550.7	36729.4	35541.7
O15068	O15068	MCF2L_HUMAN	MCF2L	Guanine nucleotide exchange factor DBS					4759.16	5239.28	3985.07						4563.25	5016.97	4497.66	14193.8	5819.51		2728.93					5481.74	3677.5		4756.26	3979.78	4259.23			4786.13					6123.78	4131.77	4309.56	4962.96	5250.08		3786.49	3935.98
O15069	O15069	NACAD_HUMAN	NACAD	NAC-alpha domain-containing protein 1	13432.2	13076.6	12762.4	12819.5	11533.3	11844.5	10690.3	11074.3	14022.8	16251	9668.64	13680.3	6357.26	9519.39	13098.6	37577.5	6472.01	9812.62	10012.6	10182.3	9225.38	11903.2	8423.86	14158.9	9630.53	8037.26	10061.8	13081.8	12627.4	11862.1	12045.2	7645.88	10403.8	12373.5	11655.5	11333.9	5233.81	16145.2	11137.9	8300.96	6984.34	10288.1	9871.26	9714.51	10536.7
O15075	O15075	DCLK1_HUMAN	DCLK1	Serine/threonine-protein kinase DCLK1	111584	128621	119737	107534	110530	93952.6	103242	129338	112598	138407	133569	111180	111690	103808	109389	338601	92730.8	111862	106213	94574.1	128168	125943	127960	111232	91935.8	97489.2	89874.6	89413.1	113409	115010	115419	127705	118642	108299	134802	112090	80715.3	100963	111654	103971	82152.2	135145	99091.8	98501.3	134551
O15079	O15079;Q9NX95	SNPH_HUMAN	SNPH	Syntaphilin	17066.4	14914.2	14582.7	16751.2	22703.7	18543.3	16844.4	20573.1	13261.3	21793.2	19461.5	16172.6	17484.7	24197.7	20367.7	35688.7	26359.3	19132.7	17095	19955.3	18610.2	19179.8	16710.8	19689.8	27822.6	20729.1	16941.9	19075.9	20344.5	14912.2	15138.3	19189.5	15736.6	16899	18479.5	18194.8	21339.2	16253.4	19602.5	22682	23705	17467.1	19894.9	22913.8	15491.9
O15083	O15083	ERC2_HUMAN	ERC2	ERC protein 2					8267.31	9939.47	7954.64						8277.75	9934.51	12498.8		11378.3			10002.1				7725.61	10830.4	7928.93	12392.2	11862.8	12587.5			9922.62					11585.1	8015.13	8826.15	11455.3	7129.28		10074
O15084	Q8N8A2;O15084	ANR28_HUMAN	ANKRD28	Serine/threonine-protein phosphatase 6 regulatory ankyrin repeat subunit A				7992.42	4260.74	6924.01	6360.22	5527.23	7238.43		5268.8	9429.16	7049.66	7540.96	6521.63		8081.09					6992.11		8022.39	9392.96	7396.64	6612.25		8225.88			4696.06	5752.26		5534.73		7551.46	5080.15	6789.26	7483.75	6462.97		7751.95		4297.84
O15085	O15085	ARHGB_HUMAN	ARHGEF11	Rho guanine nucleotide exchange factor 11	13526.8	14266.7	13563.3	15694.6	8417.36	13994.5	17513	15248.1	15582.7	23834.7	11454.9	13407.7	12353.2	13933.2	14169.7	40335	11386.9	10311.7	11482.9	16001.9	12008.6	17239.7	9908.21	15689.9	11516.8	13093.1	14110.1	14885.5	13108	13049	13904.9	19371	12868.6	13415.2	14037.1	13292	15110	17654.3	15268.7	14600.8	13558	20353.1	11906.2	14040	12998.1
O15091	O15091	MRPP3_HUMAN	PRORP	Mitochondrial ribonuclease P catalytic subunit						3352.62							2831.25		2834.08	11113								7063.18		7307.73	5111.42	3960.22				3047.28		2986.72	2057.99		5730.14			4459.05	6816.52	7401.04	4813.63
O15111	O15111	IKKA_HUMAN	CHUK	Inhibitor of nuclear factor kappa-B kinase subunit alpha						1975.83								3946.77			4020.09							4393.83	3573.32				3558.66								5729.22
O15116	O15116	LSM1_HUMAN	LSM1	U6 snRNA-associated Sm-like protein LSm1				16152.8		13526.7		15947	16806.9		14631.9	17335.5		13952.7	15439		14919	18802.2	15312	13235.4	16074.2		18674.7		15191.3	11942.3	12154.7		12699		15296	19865.3	18639.9	17924.5	23987.7	16088.2	13160	14090.7	12676.2		9524.63			11686.5	20880.8
O15118	O15118	NPC1_HUMAN	NPC1	NPC intracellular cholesterol transporter 1	20802.1	30380.1	19739.8	21528.1	18508.4	11840.7	12550.8	25280.2	24458.9	26654.3	22304.3	19977.1	12490.5	15857	17149.5		13806	25976.7	28738.5	25111.3	25277.9	24807.6	18196.6	18274.4	19402.7	18248.6	14941.4	18586.9	15346.2	26560.8	23597	18841.2	26470.8	25470.3	23721.7	23635.9	17079.3	16068.7	15260.4	15697.9	14558.2	28499.8	17801.5	26842.6	25654.6
O15121	O15121	DEGS1_HUMAN	DEGS1	Sphingolipid delta(4)-desaturase DES1		16262.1		14704.3							16098.8				10499.1			12667.5	16852.9		20196.2	15589.2	13682.8				11160.6					9533.55	17920.6	19217.8		16933.7	9260.53				9654.49		9890.3		13462.6
O15126	O15126	SCAM1_HUMAN	SCAMP1	Secretory carrier-associated membrane protein 1	8148.16	8868.29	8206.63	9760.69	54434.9	55921.2	43319	7317.86	11662.4	14817.6			43425	40137.3	53080.9	34898.1	52741.4	9215.27		16328.8		9217.92	4947.67	51270.9	43316.9	42108.7	69910.9	67115.1	56703.3	5938.96		39566.5	12160.6	12561.7	7294.58		38252.7	13462.4	48739.5	62307.3	43418.7	38473.7	51203.7	15594.2
O15127	O15127	SCAM2_HUMAN	SCAMP2	Secretory carrier-associated membrane protein 2
O15143	O15143	ARC1B_HUMAN	ARPC1B	Actin-related protein 2/3 complex subunit 1B	8910.81	9186.34	8047.99	5712.23		8105.8	10820	6199.62	11498.4	17245.5	7904.3		8035.08	5870.7	7162.94	28302.9	10670.2	7035.43	7255.5	5659.1	7715.21	9429.93	7658.78	7174.19	6750	4507.41	6494.2	6807.61	6376.76	11268.7	7492.67	10288.4	14692.4	7797.34	11123.8	9734.93	8020.7	11818	6620.32	8007.96	9855.15	16677	5843.42	6083.77	8838.19
O15144	O15144	ARPC2_HUMAN	ARPC2	Actin-related protein 2/3 complex subunit 2	62419.3	59994.1	58040.6	49570.3	59964.1	81468	97978.5	53263.5	64655.1	88400.5	58530.9	55939.6	82695.9	64485.7	69081.7	250733	87790.4	62862	55413	52166.2	58079.2	74568.4	64480.7	86539.1	71200	74446.9	97816.3	102236	86848.3	71883.6	64906.8	75361.8	82276.7	74678.7	91490	67829.8	84012.2	61917.4	89757.4	97562.8	105935	103934	96955.4	54435.3	74046.1
O15145	O15145	ARPC3_HUMAN	ARPC3	Actin-related protein 2/3 complex subunit 3	92026	93380.8	70423.6	83372.3	90781.3	103109	82413.4	67463.9	90759.8	74359.1	121950	87560.5	126891	139520	107737	208127	146950	100533	90030.7	78903.6	206316	68783.9	149840	84568.9	113628	149591	121040	95074.9	102338	85192.8	94602.5	96801.7	95955.1	92922.3	81881.9	107509	102432	78324.1	113627	132368	126932	59169	136835	78075.2	86554.8
O15155	O15155	BET1_HUMAN	BET1	BET1 homolog						4806.88	4669.34			3980.21			3488.97		4204.52	12488.5								4096.59			5004.8	4891.33	2781.67			4236.58	3867.34		3457.41				4351.47	5038.33			4661.95
O15160	O15160	RPAC1_HUMAN	POLR1C	DNA-directed RNA polymerases I and III subunit RPAC1	5302.24							5868.64						4076	4306.29		3658.42	6973.36		7302.97			6673.83		4283.97	4953.63			4413.46	6540.88	6859.95	4162.21		4218.05		4602.61								4556.22
O15173	O15173	PGRC2_HUMAN	PGRMC2	Membrane-associated progesterone receptor component 2	18813.5	21269	20725.8	25505.3	26316.4	19192.7		19141.5	21065.5		15772.2		27838.7	28865.2	14624.3		27586.2	20098.7	16996	32513.2	24510.3	22090.2	22996.9	17017.1	30374.6	26774.6	15190.4	19689.3	31477.6	21713.8	26680.4	31525.6	28269.8	22016.1	24757.1	22164.9	28720.9	19734.1	27850.9	26031.6	24709.8		24643.6	26475.1	28516.1
O15197	O15197	EPHB6_HUMAN	EPHB6	Ephrin type-B receptor 6					17229.2	12723.3							13555	19649.8	13253.5		19301.1			3276.97				15717.8	18163.4	17438.9	14791.4	18217.8	14820.3			5958.06	6384.34				15645.7		22096.1	15449.6	15247.6		14125.6	4662
O15211	O15211	RGL2_HUMAN	RGL2	Ral guanine nucleotide dissociation stimulator-like 2		5048.96	4350.36	3123.43		4410.98	5660.68	4004.34	3616.66	5692.26		3001.15	5795.46					4162.91		3767.9		4457.14	4118	4214.42		4322.84	3252.67			4243.82				3034.44	3221.73		5649.16	3874.13	3671.19	2803.05				4632.54	3215.54
O15212	O15212	PFD6_HUMAN	PFDN6	Prefoldin subunit 6	48748.7	46506	53992.9	45008	41924.7	52439.7	41888.1	63889.8	61970.5	59264.3	40500.1	55877	44232.7	47531.9	48884.8	74302.8	53061.8	50267.3	49274.5	48264.4	47442.5	45903.4	48059.2	42966.6	40842.4	50648.4	46822	45776.1	43078.3	46518.7	53949.4	46010	48337.2	60004.9	38955.7	54380.3	42166.3	45500.7	41870.7	45071.6	46609	38202.5	54786.6	44125.1	50208.2
O15228	O15228	GNPAT_HUMAN	GNPAT	Dihydroxyacetone phosphate acyltransferase		3604.91		5395.73		4674.36	4788.88		5753.21				4723.69	5116.41	3876.21	6879.52	3897.26			3787.48	2979.62	3659.09	5422.04	3616.44	6777.55	4782.93	4101.3	3276.59	5160.1	3631.19		4575.98	6318.41	4068.43	5052.49	5006.9	4762.49	4250.5	5035.31	4741.43	4898.27		4849.56	5519.5	4683.58
O15230	O15230	LAMA5_HUMAN	LAMA5	Laminin subunit alpha-5	22367.9	25187.9	22856.7	16136.2	35895.4	19335.1	26901.5	21603	27020.6	46178.1	13594.7	23153.9	22168.8	15585.9	19122.3	59603.9	25760.9	22312.8	24676.4	23550.6	19397.5	34653.4	17409.8	27860.2	20389.3	20547.3	22025.9	21596.4	22077.4	25604.1	24773.7	26561.8	20150.7	20431.6	24407	20233.1	27987.6	26868.2	19008.9	18450.9	19597.1	62433	19484.5	29431.6	25730.8
O15239	O15239	NDUA1_HUMAN	NDUFA1	NADH dehydrogenase [ubiquinone] 1 alpha subcomplex subunit 1
O15240	O15240	VGF_HUMAN	VGF	Neurosecretory protein VGF	28994.9	11861.4	19520.6		36779.3	56793.6	39367.2	14000	10011.2	22338.7	16666		74713.3	75739.2	60590.5	67769.9	73607.1	11533.8	18513.5	38541.8	40949.1	29299.5	12227.3	36900.2	80784.1	62443.7	139445	100839	78415.1	34407	29484.7	54937.2	35371	28303	33089.7	31012.8	77623.9	49266.6	55984.6	107816	79480.2	43652.5	83123.8	18562.4	32930.2
O15254	O15254	ACOX3_HUMAN	ACOX3	Peroxisomal acyl-coenzyme A oxidase 3			4303.79		4199.11	6662.83	4712.56		5270.08	5541.32	3059.89		3717.24	4004.99	6205.8		3838.71	2640.23	3755.67	3917.84	2282			5831.7	5482.79	3406.95	5075.44	5640.77	5685.61		4580.75	2196.47	4203.41		3567.26		4666.18	4556.83	2966.42	3630.63	3341.08	5264.34	4398.79
O15258	O15258	RER1_HUMAN	RER1	Protein RER1	7064.62	7649.58		6308.33	8192.51	10704.2	11685.1	7853.97		18976.8	9177.33		8900.95	7889.7	15233.9	26421.8	6513.63	8599.87	7232.34	8962.89	6194.23	8365.76	3827.68	12251.1	9969.56	7486.76	12145.8	13065.6	11125.4	8269.11	7699.1	11011.1	11842.6	6543.88	10454.1		9270.53	16421	9325.22	15576.1	8936.38	19469.4	10285.3	7132.88	6370.9
O15260	O15260	SURF4_HUMAN	SURF4	Surfeit locus protein 4	30444.5	28232.2					22449.7	23064							25229.8							31017.3		32828.9			29190.7		43594.8			29011.8	33639.8					24098.3	32557.4	27313.9	22777.4				36238.2
O15269	O15269	SPTC1_HUMAN	SPTLC1	Serine palmitoyltransferase 1	19845.9	16986.5	18465.8	14737.9	15210.6	13974.1	15126.7	10928.4	21442.9	30181.3	11289.2	14240.4	15212.3	12405.3	12054	17324.6	11787.5	16351.4	15147	15927.6	15837.6	22027.1	11936.2	14569	12812.8	11128.4	14835.4	21469.1	13302.7	19949.5	16557.9	15951.5	25389	16379.6	20160.3	16245.6	12802.7	20960.1	11741.1	14750.6	15259.2		10455.1	12134.2	17302.4
O15270	O15270	SPTC2_HUMAN	SPTLC2	Serine palmitoyltransferase 2	9828.1	8298.06	7391.91	8595.7				5982.03			6616.48	7705.06	3510.47	4084.86	3276.14			5104.17	5165.36	7018.91	7729.82	6401.48	7411.14			4085.22				5886.45	8219.42	4816.51	9126.61	7356.3	7655.42	8099.8		7211.15	4397.96	3689.53			4195.33	8315.65	7338.78
O15294	O15294	OGT1_HUMAN	OGT	UDP-N-acetylglucosamine--peptide N-acetylglucosaminyltransferase 110 kDa subunit	22966.5	22182.1	23376.5	22763.2	34293.2	19170.6	29058.8	24090.9	23784	53504.4	25529.1	22712.7	36409.4	34676.6	29759.2	57946	28372	23995.8	20302.3	23061.2	26409	21262.5	23388	36917.8	31677	34685.5	38179.3	37416.6	35293.9	20474.2	23815.1	26841	26602.4	24775.6	22451.9	23055.2	35126.4	21664.4	38821.5	38995.1	37737.6	49390.6	37519.4	22294.6	24515.6
O15305	O15305	PMM2_HUMAN	PMM2	Phosphomannomutase 2		11665.1	13045.7		9673.91	10296.5	9953.05	13191.9	12842.2			12339.8	12378.7	9682.61	6874.46		12547.3	7604.03						10246.8	10827	11425.6	10699.7	12198.8	11663.4		14113.5			13999.3		9521.23	9160.56		11881	9440.72	12494.9		11993.3		13039.9
O15318	O15318	RPC7_HUMAN	POLR3G	DNA-directed RNA polymerase III subunit RPC7
O15327	O15327	INP4B_HUMAN	INPP4B	Inositol polyphosphate 4-phosphatase type II					7449.32	8748.51	7525.98			5845.37			6012.83	6010.48	7066.26	30372.3	5217.57	2974.19		5264.49				7977.08	6636.53	6806.81	7311.28	8543.87	6627.69			4862.14	2874.08	2650.25			6017.39		7407.88	7822.67	8157.48	10297.9	6557.36	4793.19
O15354	O15354	GPR37_HUMAN	GPR37	Prosaposin receptor GPR37														7395.81							11898.9		9850.1
O15357	O15357	SHIP2_HUMAN	INPPL1	Phosphatidylinositol 3,4,5-trisphosphate 5-phosphatase 2			3841.9						3621.26				3509.95	1761.95						3477.88				4161.12		3054.53		3615.37			2933.78	2378.31	4069.05				1992.55			4421.63	4701.13			3765.94
O15371	O15371	EIF3D_HUMAN	EIF3D	Eukaryotic translation initiation factor 3 subunit D	12436.1	14690.3	14842.6	11866.6	12833.2	13377.7	13138.9	15105.4	12442.1	20765.4	12966.3	10944.4	12871.6	12494.2	19448.1	25175.2	9499.38	13385.6	14447.9	11688.9	14280.7	10377.4	13538.5	12324.6	11908.7	12040	10346.9	11066.8	12321.7	9887.23	14165.4	15380.4	15613.7	13768.7	15340.5	12231.7	16243	18684	14489.6	13140.7	13809.2	35213.1	12758.5	11706.1	12270.1
O15372	O15372	EIF3H_HUMAN	EIF3H	Eukaryotic translation initiation factor 3 subunit H	8529.96	6926.63	8506.65	8153.83	7496.18	7534.92	7423.86	8363.8	6720.6	14491.4	6088.26	9621.15	5533.56	6332.05	7292.06		5860.31	6886.79	9136.64	7599.79	7601.9	6939.76	6625.14	7697.54	8155.7	6860	5990.22	6106.5	8835.02	7362.88	8815.19	8400.03	7235.81	7610.5	7358.19	8490.68	6489.17	12109.9	7539.95	6539.55	5337.79	11708.2	6534.14	7198.05	7627.72
O15382	O15382	BCAT2_HUMAN	BCAT2	Branched-chain-amino-acid aminotransferase, mitochondrial	5113.18		8485.88			8409.99	9067.48	3079.57		10079.5		6373.6	5388.56	6813.91	8333.46	12213.8			4878.89	8139.31	7998.92	9657.93		9233.06		7326.14	10985.4	11696.3	9962.83	9246.23	6199.43	9218.55	8793.71	10450	8564.21	10153.7	8072.12	6265.17	7008.87	9089	8923.14		9559.63	5190.94	9792.87
O15391;P25490;Q96MM3	P25490;O15391;Q96MM3	TYY1_HUMAN;TYY2_HUMAN;ZFP42_HUMAN	YY1;YY2;ZFP42	Transcription factor YY2
O15394	O15394	NCAM2_HUMAN	NCAM2	Neural cell adhesion molecule 2	45152.7	45627.2	39645.6	49770.8	51922.8	49622.9	47346.1	51706.5	49463.1	58141.1	61570.1	47448	59590.4	77792.1	62424.9	40594.8	73194.6	64670	62035.5	68102.7	68802.4	48936.6	68025.3	46211.4	69955.8	60972.1	53128.7	51649.6	67191.7	50109.8	46479.6	122501	59546.3	44048.1	47471	67822.3	65425.4	40801.9	73098.3	63884.4	63551.8	55568.9	80976.7	78642.5	60196.3
O15400	O15400	STX7_HUMAN	STX7	Syntaxin-7	69115.7	82622.9	72400	94091.4	130825	125264	78027.4	80378.2	80126.3	31436.9	76278.2	74193.6	116523	112945	112018	46041.5	123082	85249.4	67037.7	90036.8	70510.9	92040.6	66302.5	109764	111429	100054	127938	146310	113503	67368.3	68205.1	91694.4	91911.1	85411.6	79349.3	80034.6	83334.4	47396.7	114107	116031	94168.7	35810.5	115225	80336	82921.5
O15439	O15439	MRP4_HUMAN	ABCC4	ATP-binding cassette sub-family C member 4	26907.8	20305.3	26670.1	16821.1	10399.3	11710.8	13737	17629.9	17784.2	19752.2	13058.1	25673.9	16769.1	7883.09	11413.3		15589.6	24201.6	17329.5	24275.1	10886.8	19505.2	10497.3	12174.1	15137.5	12073.3	10210.5	7210.62	10032.4	20813.8	21143.3	13262.2	21133.3	13868.1	16893.3	14651	9993.08	19262.7	5764.16	8191.5	10895.8			8884.74	15986.6
O15484	O15484	CAN5_HUMAN	CAPN5	Calpain-5	24251.8	22848.9	29980.4		23530.1	27744.4	26759.8	27323.3	22720.5	24917.8	22819.2	18230.6	31664	19960.6	24124.7	63669.3	25446.8	19051.8	24460.6	22752.4	19283.2	21269.9	23195.3	28493.6	26248.8	21923.4	23657.4	17737.9	24315.6	20217.6	24043.1	35390.5	16634.5	16579.6	28425.4	19130.7	29171.5	38857.8	19957	23812.7	33348.1	38752.8	23544.2	20524.9	22661.1
O15488	O15488	GLYG2_HUMAN	GYG2	Glycogenin-2	9011.88	8519.62	4617.63	10116.1		4884.27	8443.74	6447.64	6449.81		6636.85	10356.4	8189.63	4055.25		27788.1	6917.63		3827.76	7376.65	9316.57	6696.65	8650.07	4523.66	4612.11	5188.88	5780.6	4489.28	6232.2	6585.27	7218.94	7217.61	7326.64	6387.43	7717.2	11024.3	4112.34	7669.88	4827.28	6822.3	9587.87	10298.9	5744.4	7157.66	9327.9
O15498	O15498	YKT6_HUMAN	YKT6	Synaptobrevin homolog YKT6	58741.6	57056.7	57502.2	58460.7	52911.9	60983.7	62955.3	51902.1	60992.9	45560.5	65181.1	68139.2	74154.6	71754.6	59621.1	23277.2	67196.5	74870.8	69791.1	64886.4	67916.3	65491.4	66871.4	71777.1	73518.9	63325.5	63970.1	66674.8	68237	58059.6	51404.5	71557.8	66708.1	68783.1	75107.3	70701	67955.7	47398.7	73418.9	71069.8	68421.1	54698.4	74559.3	57457.3	73624.2
O15511	O15511	ARPC5_HUMAN	ARPC5	Actin-related protein 2/3 complex subunit 5	52357.1	46490.5	66334.1	57861.7	54701.3	51073.9	39202	64071.4	60858.5	18781	40280.6	59853.9	65814.2	66616.5	37884.5		71778.3	55742.8	37118.3	39537.6	31075	39638.5	34498.6	45082.5	55428.7	38668.2	47307.1	38083.5	56008.5	63594	49390.7	43960.7	67555.2	56010.6	50790.7	61468.2	42691.4	34765.5	47196.4	43989.8	39793.9	15668.9	47155.4	41543	61763.9
O15523	O15523	DDX3Y_HUMAN	DDX3Y	ATP-dependent RNA helicase DDX3Y
O15530	O15530	PDPK1_HUMAN	PDPK1	3-phosphoinositide-dependent protein kinase 1	20907.2	20900.8	17169.2	17858.4	24054.6	25626.4	20830.4	15484.5	19130	20512.2	14910.5	15046.7	21143.8	21988.6	22967	28502.9	22237.4	15479.4	17249.2	16716.1	15336.2	21779.4	12733.7	20307.5	23226.9	20093.6	25076.7	27454.8	19590.4	18624.5	15587.6	17445.1	17139.2	21013	18968.9	18090.1	22000.1	15802.5	27154.5	22900.6	24944.2	23124.8	22752.7	13253.1	18677.7
O15533	O15533	TPSN_HUMAN	TAPBP	Tapasin						5326.9	6900.58	7668.82						10127.7			8963.88							15062.2	9641.91	12835													8124.74	8269.33
O15540	O15540	FABP7_HUMAN	FABP7	Fatty acid-binding protein, brain	37587.4	38889.3	53825.9	37871.3	24321.3	33399	46152.4	40149.7	51384.4	34808.3	42782.1	35094.7	33815.3	27732.8	34858.3	61516.3	23583.5	44281	50014	26443.7	42219.2	40727.2	41588.3	35847.6	30286.1	25846.2	23883.9	26299.2	31413.1	38413.6	45984.4	39450.9	33544.7	36100.8	58117.6	52495.3	25517.2	61843.2	22454	29944.6	39403.4	31143.3	24628.5	37338.6	34491
O43143	O60231;O43143;Q14562	DHX15_HUMAN	DHX15	ATP-dependent RNA helicase DHX15	32109	28255.7	23137.8	26354.3	22633	22043.5	19498.5	29985.9	24766.5	25464.7	22087.5	25135.1	21661	21571	21826.1	32542	20063.2	25026	21382	25187.3	23495.2	21729.4	22101.2	21835.7	19915.3	18700.4	17088.3	17957.9	22388.2	25223.1	31219.2	23995.5	29985.5	22292.3	26311.4	22994	17094.7	43466.7	20115.5	19734.7	17672.5	34127.6	18464.5	23835.5	24667.1
O43147	O43147	SGSM2_HUMAN	SGSM2	Small G protein signaling modulator 2
O43148	O43148	MCES_HUMAN	RNMT	mRNA cap guanine-N7 methyltransferase	6607.32	5209.12	6262.57		5620.52	7860.74	7685.88		6271.44	8295.42	4942.7	6403.67	5854.57	6965.53	8615.96		3996.7			5909.32				7134.67	5565.78	5234.03	6052.6	7977.9	7050.49	5374.78	8259.85	7023.3	5919.86	4741.63		4501.87	5581.86	20370.1	6624.76	6026.36	4634.87	8463.12	7358.52	6338.09
O43149	O43149	ZZEF1_HUMAN	ZZEF1	Zinc finger ZZ-type and EF-hand domain-containing protein 1	14964.5	15682.3	14060.7	13885.8	9573.18	12639.3	11243.3	12349.3	15018.8	18733.8	12886.1	14030.3	11246	12080.4	12500	27891.3	11176.3	13233.7	15500	15362.6	9611.71	14481.6	10596.6	13420.4	10003.5	12949	10303	11763.1	10558.5	13915.4	14832.3	12318.8	12624.5	12962.3	10959.4	12736.2	12012.6	16797.3	12559.9	10877.5	11684.1	18948.7	10949	11394.4	13162
O43150	O43150	ASAP2_HUMAN	ASAP2	Arf-GAP with SH3 domain, ANK repeat and PH domain-containing protein 2	6831.33	5743.57	5028.02		3657.39	5762.14		4851.17		5712.2			5393.03	5403.34	3817.86	8655.33	5377.77	3569.71	2977.79	3573.93	2691.47		3649.32	5074.57	5716.6	4149.05	5888.39	5954.25	5980.1	3278.43	3558.19	4087.07	4449.68	3808.43	3616	2837.18	4630.56	3725.35	5311.22	5672.6	3698.88		5085.54	3981.87	3033.25
O43157	O43157	PLXB1_HUMAN	PLXNB1	Plexin-B1	25206.2	24117.8	25287.9	25023.4	30374.8	28010	29422.4	32262.9	28412.2	30271.3	30243	28342.6	33733.7	25873.5	28506.9	76228.3	24687.7	25417.4	21193.1	30036.4	21326.1	25882.9	27660.3	23037	25907.8	25579.4	24147.9	23934.3	27013.2	23624.5	27730.4	30430.5	27409	24359	31196.3	27239.5	24089.3	27509.4	24423.7	24275.5	29153.8	41489.1	21385.5	26985	31789.3
O43164	O43164	PJA2_HUMAN	PJA2	E3 ubiquitin-protein ligase Praja-2					2501.59	1983.28							1784.47		1611.47									3434.89				2899.31	2074.38								2901.77	2737.36	1716.07	2390.77
O43166	O43166	SI1L1_HUMAN	SIPA1L1	Signal-induced proliferation-associated 1-like protein 1													7776.28	5021.27											4518.92	4413.69						7080.06							5799.46	5140.48	3460.15	11429.9	5439.68
O43169	O43169	CYB5B_HUMAN	CYB5B	Cytochrome b5 type B	45101.4	56617.7	48949.7	42421.9	53998.3	76716.1	68039.5	44396.2	61883.5	91882	35381.6	38275.9	54913.8	83242.3	99280	111210	83998.4	52627.7	43938.7	56379.3	65484	72490.8	45505.2	97760.8	90496.5	69756.7	113717	105622	105791	47177.6	41313.8	78200.1	80148.8	71824	80467.1	61349.6	71968.9	60948.8	78360.6	108965	108667	98582.6	114065	62011.1	60579.5
O43172	O43172	PRP4_HUMAN	PRPF4	U4/U6 small nuclear ribonucleoprotein Prp4
O43173	O43173	SIA8C_HUMAN	ST8SIA3	Alpha-N-acetylneuraminate alpha-2,8-sialyltransferase ST8SIA3
O43175	O43175	SERA_HUMAN	PHGDH	D-3-phosphoglycerate dehydrogenase	461843	586359	641474	653650	624102	393041	422895	756806	423430	430046	755620	624946	578178	314999	493899	416885	504472	680547	510304	578236	630102	555588	629611	316268	543192	459121	419145	389638	449981	433822	700470	581780	660667	516265	808819	723087	336797	569949	321110	373509	453019	369345	345097	642793	705673
O43181	O43181	NDUS4_HUMAN	NDUFS4	NADH dehydrogenase [ubiquinone] iron-sulfur protein 4, mitochondrial	34219.5	31058.2			58029.9	90795.4	62573.5	32949.7	45285.9		39519.1		38880.8	57899.1	101412	93941.1	62745.4	39233.9	35700.4	35039.8	48255.7	46135.9	28835.1	60810.1	58840.5	50082.8	107668	100869	71728	28878.8	45851	64222.9	42746	36294.3		37966.1	60256.8	68619.1	64583.8	69000.5	59457.3		110676	49066.7	26597.3
O43236	O43236	SEPT4_HUMAN	SEPTIN4	Septin-4	265422	280595	260076	221677	125697	92577.9	123622	240773	262296	281691	292730	180791	72741.3	104522	103772	193618	86902.7	304883	191709	179846	235582	215546	222655	119192	100501	125396	80130.3	93759.8	94439.1	223005	254834	131312	254479	252857	294366	218359	101176	172203	85132.4	99800.8	105445	119826	103601	157444	193070
O43237	O43237	DC1L2_HUMAN	DYNC1LI2	Cytoplasmic dynein 1 light intermediate chain 2	86407.8	84276.8	72034.1	72539.8	47495.2	48339.9	61590.3	86248.1	77971.9	96355.5	78328.1	67100.7	44577.4	51717.2	62014.4	112848	62154.3	66141.3	70181	56419.7	75012.6	89896.7	57699.1	53348.2	51233.7	43589.6	57063.1	56101.7	51757.8	73919	69863.3	50753.7	82616.2	95975.9	97098.1	68666.9	40446.4	45297.5	49986.2	53972.8	52217.3	79475.5	53739.6	53762.8	74327.8
O43240	O43240	KLK10_HUMAN	KLK10	Kallikrein-10																																										16003.8
O43242	O43242	PSMD3_HUMAN	PSMD3	26S proteasome non-ATPase regulatory subunit 3	40208	38503.3	36638	39947.2	32582.6	41901.6	37451	36239.2	41698.5	47927.3	32774.1	32585.8	39135.3	40369.7	38657.8	62569.2	37614.6	37682.1	38520.3	40518.4	42291.8	42471.3	44251.3	46054.6	36588	43567.4	45515.9	43349.8	43781.7	41633.5	37798.9	45160.3	45159.2	41969.9	42514.2	41583.7	42576.4	37567	43350	43381.6	46313.5	50278.6	46332.4	38212.6	42224.1
O43251;Q9NWB1	O43251;Q9NWB1	RFOX1_HUMAN;RFOX2_HUMAN	RBFOX1;RBFOX2	RNA binding protein fox-1 homolog 2
O43252	O43252	PAPS1_HUMAN	PAPSS1	Bifunctional 3'-phosphoadenosine 5'-phosphosulfate synthase 1	9928.19	9770.29	8544.31	9176.28				9554.09	7920.44	10587.8	7442.93	7373.81	3642	3926.19	5162.8		3281.6	8473.89	7624.36	7652.97	7297.98	9673.64	6044.58	4033.85		3814.35	3656.77	4523.12		8626.5	8307.44	4317.93	8010.05	8050.5	9424.64	7395.22		7234.91			2551.24		3787.05	5497.34	9381.24
O43264	O43264	ZW10_HUMAN	ZW10	Centromere/kinetochore protein zw10 homolog	11553.5	10607.8	12814.6	11865.8	11147	12400.8	10957.5	13216.4	11156.5	25991.2	13005.1	10900.5	10509	9073.15	13212.3	39128.2	7734.74	8600.26	11719.7	11027.7	9025.51	9638.78	6651.6	12675.3	8178.93	14145.9	10078.6	11189.3	11313.3	10564.9	11539.3	8846.98	9338.55	9953.15	8750.08	8783.07	9453.91	11072.2	9637.46	11373.3	10453.3	20160.7	11915.9	9829.78	9359.06
O43272	A0AAG2SXN7;O43272	PROD_HUMAN	PRODH	Proline dehydrogenase 1, mitochondrial	15693.5	29214.6	13515.3	13107.8	59961.8	19134.6	19966.1	24423.3	20999.1	16606.3	16232.8	25610.6	41297.8	28897.1	25714.7	19301.3	36133.8	24165.9	35229.1	41999.8	23376.5	32420.2	23017.6	33262.7	58867.3	46627.1	39406.9	37483.4	38349	26604.3	31399.9	42379.4	20999.6	15587.2	21949.4	26615.1	43414.8	38349.5	34710.4	33617.8	34831.6	22506.9	34724.1	50729.6	7012.97
O43281	O43281	EFS_HUMAN	EFS	Embryonal Fyn-associated substrate		11937.2							11840.8		21619.2							25773.2		13895.3			17402										19838.7	18744.1		18584.9
O43290	O43290	SNUT1_HUMAN	SART1	U4/U6.U5 tri-snRNP-associated protein 1		1574.54				1344.73	1338.82			4328.77			959.444		1202.21									783.807								1388.16	1854.34						442.673	912.053
O43291	O43291	SPIT2_HUMAN	SPINT2	Kunitz-type protease inhibitor 2
O43292	O43292	GPAA1_HUMAN	GPAA1	Glycosylphosphatidylinositol anchor attachment 1 protein	12347.4	10224.7	12742.3	10672.8	13389.5	16245.2	13550.3	9576.74	11705		11637.1	9589.27	13294.8	11933.8	13070.1	15955.9	10846.1	11589.3	8097.09	12351.2	10088.8	9908.42	7174.55	18240.8	11012	14293.9	12754.4	14708.7	13797.5	9945.82	14212.5	15585	16575.4	12136.4	15881	12525	14785.6	16145	15807.3	15969.2	16569.4	16960.7	14629.9	10728.3	13302.5
O43293	O43293	DAPK3_HUMAN	DAPK3	Death-associated protein kinase 3
O43294	O43294	TGFI1_HUMAN	TGFB1I1	Transforming growth factor beta-1-induced transcript 1 protein	9140.19	8644.92		8231.52			7822.48	11849.2				9234.41	10683.7	7221.29	7666.3		9083.05			8867.93		11559.5		8625.1	9117.82	9392.14		5047.04	11390	8445.55	11162.2	9498.63		8461.01			9822.46		7483.87	8619.2			6149.44	14191.2
O43295	O43295	SRGP3_HUMAN	SRGAP3	SLIT-ROBO Rho GTPase-activating protein 3	20681.8	21795	22857.8	22690	20365.5	24643.8	20280.2	20270.5	23098.2	36412.5	15842.4	20504.3	19387.8	20681	25233.3	34924.3	21385.7	16128.6	14510.6	26259	16090.8	22964.9	14892.6	20256.4	20084.5	20502.4	24549.8	23622.6	24355.7	18694.4	19644.3	31954.9	17591.4	21451.8	19436.2	17481.2	18226.8	20735.8	20995.1	23035.6	20933.4	28253.5	20094.6	25366.1	21664.1
O43301	O43301	HS12A_HUMAN	HSPA12A	Heat shock 70 kDa protein 12A	535778	569784	575475	505159	357818	301020	287078	502687	553988	620573	451751	521054	246604	329150	315896	471638	265055	425639	443246	367591	434071	616860	454313	330291	291800	310763	315413	313022	301029	572719	496457	384095	544887	637909	523385	575955	327911	364559	319791	327622	314730	390706	340082	439425	607296
O43307	O43307	ARHG9_HUMAN	ARHGEF9	Rho guanine nucleotide exchange factor 9
O43310	O43310	CTIF_HUMAN	CTIF	CBP80/20-dependent translation initiation factor		8331.65			10122.1	9395.33	5146.98		7362.48		5306.52	7866.07	5490.02	8483.53	11731.8		6875.79	7651.75						11134.8	6591.34		11236.6	9862.03	12083.4			7546.84		7050.4	8398.86		5996.13	11237.9	8254.08	8649.34	4674.4		8733.25	6902.58
O43314	O43314	VIP2_HUMAN	PPIP5K2	Inositol hexakisphosphate and diphosphoinositol-pentakisphosphate kinase 2	10939.5	8792.84	9923.99	10623.1	8025.63	8399.71	6238.06	7698.84	8953.96	11463.5	7653.49	11621.9	5900.42	6625.72	6549.29		4381.8	7906.54	12464.3	9108.72	9848.02	10651.3	8070.06	8363.61	6595.11	6607.46	6989.65	8253.43	6243.61	11645.2	9031.76	6834.56	8735.41	10105.7	7434.79	9870.74	5710.99	6433.41	5766.98	9254.16	6408.99		6731.5	7213.41	10293.9
O43318	O43318	M3K7_HUMAN	MAP3K7	Mitogen-activated protein kinase kinase kinase 7	7374.27	6132.22	5964.7	7219.17	4474.24	5440.54	6285.02	5190.08	6610.23	8499.84	3220.06	6614.48	4384.59	4565.34	4232.41	8697.69	4061.31	3471.34	4604.71	5164.08	3481.95	8513.02	4787.85	6139.08	4206.28	4024.95	6849.64	5641.41	4974.91	4774.45	5221.4	4894.98	4438.11	6631.31	5908.77	5733.35	3666.24	6651.7	5951.48	6487.15	6085.9		4788.92	6352.6	5006.2
O43324	O43324	MCA3_HUMAN	EEF1E1	Eukaryotic translation elongation factor 1 epsilon-1	28795	24116.8	25767.5	27906.7	51367.6	60857.3	39264.8	29206.3	32867.8	25538.6	24969.8	28932.3	46638.5	51011.8	60645.1	51823.9	33642.7	27102.6	28619.2	38771.8	29258.7	27471.9	24787.5	70857.4	39786.5	47399.2	43605.3	60725	56289.4	34338.9	32988.5	44198.1	26878.2	27021.9	29030.1	30263.1	52263	59696.5	53799.7	55332.2	41088.5	33233.1	57214.1	34366.6	29137.1
O43325	O43325	LYRM1_HUMAN	LYRM1	LYR motif-containing protein 1	9816.76	6741.92	7300.57	8180.08	18524.3	12341.7	12475.5	12049.1	9994.28		7932.1		15226.4	13099.7	14519.6		10664.4	7661.22		10511.7		8852.29		11936.2	14682.6	8024.96	12628.6	14616.5	11579.2	6946.22	11537.2	18440.9	10583.7	7443.53	7602.83	8047.2	20392.8	22191.3	14019	16443.4	12892.4		15103.9	19891.5	10148.6
O43390	O43390	HNRPR_HUMAN	HNRNPR	Heterogeneous nuclear ribonucleoprotein R	105693	94713.3	97411.5	87913.7	71781.9	70241.1	55935.5	105005	79644.6	123136	99317.1	79368.1	67723.7	54140.8	66626.6	94519.8	62550.9	83700	74831.4	83852.2	80046.5	84716.3	74554.9	62935.4	48558.6	56494	50254.2	55192	55399.9	79773.8	100208	81796.9	74293.2	79419.5	79447.1	79683.9	55670.1	102586	55935.6	63771.8	60934.3	39897.8	64428.5	76870.5	67034.1
O43396	O43396	TXNL1_HUMAN	TXNL1	Thioredoxin-like protein 1	119679	122341	114334	125949	106710	83234.7	49057	163909	115558	38302.8	138875	97113	91077.6	91563.4	90846.4	21687.2	82113.7	120688	144579	106613	152172	91497.8	160235	68896.9	71627	89583.6	62427.4	59004.7	81579.8	126177	136962	76687.7	120889	125571	98873.9	158731	80435.1	90670.4	77544.7	78560.3	73494.5	14201.8	71984.6	124401	129987
O43399	O43399	TPD54_HUMAN	TPD52L2	Tumor protein D54	81829.8	77607.5	79166.7	75957.3	69095.1	74456.2	73761.3	81720.6	87380.3	65966.2	59697.4	88489	63110.8	69859.9	66633.6	102279	80411.9	97196.8	64860.8	62761.9	51027.3	60326.9	58188.9	80682.7	78901.8	57633.2	82135.2	52169	70854.2	66350.5	69178.6	62094.4	67899.3	74676.5	70280	61796.5	53641.5	62903.9	58125.8	65296.4	63767	62285.4	58367.9	58468.9	66238
O43402	O43402	EMC8_HUMAN	EMC8	ER membrane protein complex subunit 8					9021.14		7187.28						7146.22	7570.08	7546.91		8378.81	7792.64			10018.9			6069.45	7849.13	7469.47	6431.78	7066.85	8913.05			7977.39	5856.65		4559.09		8363.66		7733.31	6414	6700.27		7752.41	6141.62
O43405	O43405	COCH_HUMAN	COCH	Cochlin					18573.7	35157.3	28378.1			9505.27			42522.7	44174.7	32496.8	23865.2	92779.2							20432.2	42165.1	23299.8	51713.1	25957	60725.6			3516.82					37637.6		46947.5	38434.9	39471.1	22254.3	41769.5
O43414	O43414	ERI3_HUMAN	ERI3	ERI1 exoribonuclease 3					27222.6			34894.9	15807.9		49248.5		20515.9					44931.2			57639		34736.6			23834.3						32402.4	23012.1				27134.2		27368.3	25206	18370.3
O43426	O43426	SYNJ1_HUMAN	SYNJ1	Synaptojanin-1	119606	130465	114796	120557	120818	124198	116600	111378	119753	118299	128327	107980	125819	119401	119297	173509	125875	113252	104901	102182	128123	138444	147185	115450	122787	119614	136500	134706	113547	137711	120489	136339	132603	149453	128114	137973	119820	93007	138634	136400	132808	128624	130209	107186	131368
O43427	O43427	FIBP_HUMAN	FIBP	Acidic fibroblast growth factor intracellular-binding protein	22512.5	19860.9	22695.1	22587.4	15838.7	34508.9	24863.1	19015.5	25324.9	31127.5	19488.3	21190.9	29145	26440	28745.6	78479.2	22523.7	21426.6	22897.1	31375.3	22404	22401.4	23363.8	30181.8	20874.3	29846.3	31693.7	37869.8	22687.1	25177.6	24976.6	36749.2	26414	23966.7	25677.6	20007.8	33853.1	31744.1	37167.6	39858.7	28643.9	37353.5	36680.7	20771.9	22931.7
O43432	O43432	IF4G3_HUMAN	EIF4G3	Eukaryotic translation initiation factor 4 gamma 3	17970.9	15342.7	14670.6	16303.9	15755.4	19008.3	14578.4	16814.1	15256.3	22843.9	14269.6	14863.5	17141	16663.8	18745.4	36202.7	13013.6	14895.4	15822.5	17457.6	14826.1	15126.6	15997.3	19332.1	13615.9	16141.2	15839.9	18762.7	21690.3	18367.5	16687.5	17319.3	15943	14227.8	12981.1	16238.8	15529.2	27713.6	20223.1	19265	13650.9	25680.7	16028.5	15283.8	15320.3
O43447	O43447	PPIH_HUMAN	PPIH	Peptidyl-prolyl cis-trans isomerase H	19516.7	22757.4	22795.8	24366.9	17330.8	19543.8	16731.8	18724.7	23320.1	19976	16305.9	20903	20720	19273.6	17426.8	14562.2	22074.1	23957	21149.2	19414.4	20196.5	22523.8	20931.2	18881.2	23678.8	19187	19060.7	21242.7	19953.4	28374.1	21870.7	16732.3	18507.8	17893	19950.6	18234.2	26311.3	18770.9	17984.3	18413.7	14764.9		18355.8	18665.6	18193.1
O43464	O43464	HTRA2_HUMAN	HTRA2	Serine protease HTRA2, mitochondrial	16012	15410.4	16670.4	16906	27541.1	23516.4	16334.3	16688.8	16362.2	20529	16516.3	14236	26776.2	22142.9	20704.6	25287.6	23593.1	17413.1	16348	29176.2	13417.4	14887.7	13601.7	21996.2	19000.5	26616.3	18765	21085.7	28422	15739	19805.2	31312.8	14453.1	14243.6	14231.9	15540.4	30017	33018.4	23374.6	24617.7	27120.1	20625.2	20589.7	31722.2	17939.1
O43488	Q8NHP1;O43488	ARK72_HUMAN	AKR7A2	Aflatoxin B1 aldehyde reductase member 2	305893	256841	259732	235250	252854	263730	284492	280689	279711	408005	300545	255215	284749	182038	240687	486547	222320	261306	252050	264944	246369	245631	214990	237860	250930	185796	236585	218086	208760	220742	289388	274823	272814	247493	288805	266098	194972	318496	213576	225615	258063	241579	215727	260086	258996
O43491	O43491	E41L2_HUMAN	EPB41L2	Band 4.1-like protein 2	404153	446236	464408	388168	166648	167207	178314	345504	377189	390334	316257	346272	198011	132182	153022	345697	134691	333252	308592	232447	378711	427330	288513	160453	112381	162870	112126	105512	110219	387454	336322	153873	363764	441221	483333	368609	133736	179822	113371	133738	177620	151967	142551	210616	421839
O43493	O43493	TGON2_HUMAN	TGOLN2	Trans-Golgi network integral membrane protein 2	2721.54		2543.29	2073.28	3093.22	3591.17	3817.85	2355.15	3057.23	3841.68			3223.61	2264.36	2913.38	10471.1	3334.51	2752.02		2481.53				2997.47	2200.16	2640.87	2151.04	2384.05	3478.75	2666.71	2624.58	2385.9	3426.18	2196.57		2272.86	2344.23	4610.57	2137.38	3047.56	2637.05		2069.3
O43504	O43504	LTOR5_HUMAN	LAMTOR5	Ragulator complex protein LAMTOR5	2906.03	3358.77			2148.87	5765.85	4834.02			2993.91			3431.95	2022.01	5988.59									3793.84	2297.45	1643.76	5364.49	6053.95				3490.28	4310.33	3045.25			3252.77		5670.51	5171.76	4128.42		5015.61		3413.7
O43505	O43505	B4GA1_HUMAN	B4GAT1	Beta-1,4-glucuronyltransferase 1		10583.5		13386.5	30761.6	21303.2	12507.1	13192.4			17640.5	15688.4	25366.8	30197.2	29709.9		30345.9	16695.1	18044.5	21700.8	17929.3	15724.4	18470.5	14297.9	35932.2	29549.3	22044.3	25220.5	24676.3	8713.97	16585.1	34237.7	11154.3	10722.2	17916.7	10654.8	32511.7	17531	28194	28298.5	25870.6		26450.7	17270.8	12600.6
O43516	O43516	WIPF1_HUMAN	WIPF1	WAS/WASL-interacting protein family member 1	8102.71	12478.4	14002.2	11899.1	5860.11			10774.9	5908.5		12227.3	7224.71	4979.12	4946.37	3886.3		5124.23	15200.9	8848.82	6270.26	10269.5	9637.29	12460.3		4902.14	3416.18			3548.95	10662.7	11088.5		7739.05	12305.7	5980.47	12383.9	4682.63						3637.92	9422.08	10407
O43525	O43525	KCNQ3_HUMAN	KCNQ3	Potassium voltage-gated channel subfamily KQT member 3
O43526	O43526	KCNQ2_HUMAN	KCNQ2	Potassium voltage-gated channel subfamily KQT member 2	7979.96	8396.89	7773.45	9454.8	11788.2	17726	11980.6	9291.86	7959.09	18938	8314.9	7801.78	15471.3	16883.6	20120.4	17972.6	12899.6	9426.03	8662.54	8855.03	9548.56	9257.37	10859.2	13554.1	16667.7	11913.7	19281.9	22721.8	19389.7	8488.65	14188.7	13139.7	8418.21	6926.13	8866.9	5134.59	16687.7	12575.5	21047.1	18480.3	11772.7	20123.8	17289.3	10878.4	7107.14
O43548	O43548	TGM5_HUMAN	TGM5	Protein-glutamine gamma-glutamyltransferase 5																												2732.55
O43556	O43556	SGCE_HUMAN	SGCE	Epsilon-sarcoglycan	6579.65	5268.73	4131.78	6586.87	4362.03	4013.57	4453.13	7678.84	6105.23				4424.62		4344.21		3778.25	6564.68	6145.14	6417.22	3266.51		5603.98	4649.34	3261.51	5156.21			4120.22	4432.03		4197.5	6308.54		6388.59	5766.22	3568.09	4294.71			3761.88		3265.24	6803.24	5929.21
O43566	O43566	RGS14_HUMAN	RGS14	Regulator of G-protein signaling 14					36626.4	53658.2	38453.2			23163.3			57879.7	57392.8	41002.3	129947	60535.2	8134.55						43474.7	48446.7	44287.8	65085.4	64897.3	52828.4				7124.03				55047.3		69678.9	54853.5	52255.1	64831.6	52822.9
O43572	O43572	AKA10_HUMAN	AKAP10	A-kinase anchor protein 10, mitochondrial		6260.23		6119.51	10369.4	8219.81	7711.6	6802.06			5610.53		9367.4	10251.3	10530.3		10625	6391.18		9239.19			7605.36	9155.7	9350.52	10398.5	8931.01	9470.06	11388.5	6254.69		8622.84	8008.25	6558.69	7489.04	6274.83	11317.8	6609.46	9183.16	10206.8	8661.58		9336.4	9909.89	7422.22
O43581	O43581	SYT7_HUMAN	SYT7	Synaptotagmin-7	17301.8	16107.4	16895.6	18886.6	33842.2	44162.8	29957.8	20005.5	19353.9	23533.1	19305.5	18111.8	43009	63408	45655.8	26620.6	57508.7	20939.6	20519.3	24577.8	19603.8	13150.3	16544.1	38085.5	54972.5	44088.5	56458.2	50442.7	51250	14355.8	18270.5	31904.4	20302.1	21288.1	17306.3	18330.4	48162.1	17606.8	70958.6	60021.3	49626.7	28793.2	60485.2	31763.4	18936.7
O43583	O43583	DENR_HUMAN	DENR	Density-regulated protein	15374.1	16185.3	17174.2	21344.9	18291.6	17797	18303.7	18315.9	19768.1	41210.7	21702.1	21548	20412.4	22550.9	23708.2	47726.7	19389.9	28376.5	26207.6	19638.4	19760.3	16553.3	28685.6	18069.2	22127.7	22169.6	23358.2	17818	23062.9	19580.3	18660.4	22705.6	21442.5	22384.8	18314	23146.2	21249.8	16745.9	21803.6	25023.6	17060.2	39322.4	23752.8	23156.9	21514.9
O43592	O43592	XPOT_HUMAN	XPOT	Exportin-T	25313.8	25669	25463.3	26490.8	15720.9	20434.4	23415.9	22171.9	26854.2	26172.7	21697.4	26717.3	19302.1	19406.7	16142.3	29375.8	22377.3	20913.3	23076.8	24403.8	26061.1	27099.5	23064.2	21882.4	22914.6	22618.6	20505.2	22642.1	23548.5	24177.5	27865.2	25902.1	24708	27213.2	27237	26549.3	20871.9	18566.1	20179.3	21016.4	22640.3	25851.3	20815.1	24141.1	29029.4
O43598	O43598	DNPH1_HUMAN	DNPH1	5-hydroxymethyl-dUMP N-hydrolase	17408.7	17704.5	12273.6	8835.4	36018.1	33581.1	51947.6	20775.4	14879.5	58935.9	23382.9	25012.9	36879.6	20681.2	28230.4	77021.9	34274.8	35325.9	15158.1	7745.6	8424.39	14279.7	8055.6	23568.6	27571.5	25172.6	24108.7	24468.5	38087.7	23343.2	14413.3	19324.5	14610	9213.12	12137.5	12337.5	26820.5	25402.5	28185	31315.1	16076.4		22044.3	12546.2	14100.5
O43615	O43615	TIM44_HUMAN	TIMM44	Mitochondrial import inner membrane translocase subunit TIM44	14001.4	12733.7	15610.9	18063.7	22542.3	22968.6	25899.8	16482.2	16688	27499	16305	15986.1	24278.3	22497.6	26244.7	54143.8	20786.7	16401	14366.5	21483	19432	12572.2	13749.5	25776.2	18226.2	24280.1	24673.1	19854.9	23473.2	13422.6	17203.4	30112.5	21887.3	17153.6	18434.6	17077.9	21545	27472.3	25386.4	29260.7	28214.7	42634	25932.2	26477.9	17456.7
O43617	O43617	TPPC3_HUMAN	TRAPPC3	Trafficking protein particle complex subunit 3	69674.9	65025.8	55566.4	59526.2	90246.1	43491.8	22941.6	65970.8	50062		88527.8	49109.5	74499.2	80080.8	53651.5	17868.2	65848.6	93034.7	70373.9	69382.9	82005	40056.5	94964.8	39845.8	67209.8	75395.4	48036.7	36478.7	62372.4	80840	60893.4	55257.5	56119.2	61053.5	44418.5	74197.5	79790.9	51630.3	70832.8	50501.7	44148.9		60184.4	68065.4	57762.7
O43633	O43633	CHM2A_HUMAN	CHMP2A	Charged multivesicular body protein 2a	42864.7	35457.4	43730.2	40074.5	36543.3	38136.4	31677.5	40894.7	46612.6	34182.3	34114	45941.6	37501.2	28450.7	25785	29316.7	34613.4	48057	28971.5	30609.4	31727.9	39465.2	34737.3	37239.2	25372.7	26959.4	29157	29053.6	34765.5	38030.4	35115.4	30717.3	38283.5	42805.1	41203	35392.3	30199.4	37283.8	30942.7	29606.8	32580.8	15475.9	30681.3	31541.4	37948.3
O43639	O43639	NCK2_HUMAN	NCK2	Cytoplasmic protein NCK2	19127.2	20920.5	22056.7	26591.6	21181.2	18195.7	11286.5	22881.1	20230.8		26452.4	19333.2	15864	19020.4	18710.5		20299	25277.6	19250.9	16760.1	23732.6	21531.2	23090.3	18346.6	18049.7	21777.4	18246.4	17637.2	18693.7	21672.9	20953.2	19407.3	24426.8	24711.6	22767.9	24120.1	20594.3	16241.8	20802.1	20408.9	24400		21434.6	22029.1	21568
O43665	O43665	RGS10_HUMAN	RGS10	Regulator of G-protein signaling 10	5880.88		7710.32										4705.53					8973.06			6756.25			7764.55	3889.41			7069.27	6093.38			5321.69			3892.82	5689.55				5372.39			3839.56
O43670	O43670	ZN207_HUMAN	ZNF207	BUB3-interacting and GLEBS motif-containing protein ZNF207
O43674	O43674	NDUB5_HUMAN	NDUFB5	NADH dehydrogenase [ubiquinone] 1 beta subcomplex subunit 5, mitochondrial	87941.3	79509.9	56053.1	82476.6	83327.4	121618	127865	59906.6	91722.1	67581.6	70546.4	104239	127685	73354.3	90749.4	402390	73321	76966.6	67533.7	120582	55614.7	86052.8	56918.9	151457	84904.2	83132.6	124266	123728	102597	90628.4	110083	147223	96467.8	77131.9	98816.2	76356.6	145884	180610	168334	131387	149327	156026	129993	162073	81508.8
O43676	O43676	NDUB3_HUMAN	NDUFB3	NADH dehydrogenase [ubiquinone] 1 beta subcomplex subunit 3	43149.2			50945.2	62252.2	59726.4	43470.8	45647.7	29519.6		44903	39019.4	73580.6	72255.9	58188.2		70019.7			55977.3	52809.7		41584.4	55623	76348.9	58613.6	70779.6	56296.5	62159.8	43234.3	58792.5	70668.8	37505.8	38258.5	36019.1	37329.1	70190.5	92302.1	83905.1	68976.3	75089.6		91094.4	81465.2
O43678	O43678	NDUA2_HUMAN	NDUFA2	NADH dehydrogenase [ubiquinone] 1 alpha subcomplex subunit 2	129260	118565	141986	128077	185620	134216	104736	165380	162595	208572	162636	155651	303140	217796	178530	197310	196534	176380	163683	204870	188521	121804	124006	125559	162855	176106	160492	106158	134999	142040	200570	208262	162049	134159	100849	165812	227001	368693	218529	198479	218457	107975	233428	296278	133252
O43681	O43681	GET3_HUMAN	GET3	ATPase GET3	196438	227345	208733	160605	212958	219487	174553	198897	182777	157805	227578	154222	206769	163448	232922	197775	192768	193833	188682	154917	165074	164847	141068	195306	188327	170811	153617	168039	169621	233378	179124	181098	215938	207760	209495	173483	189041	161147	199980	202860	181481	154644	170683	153141	184622
O43684	O43684	BUB3_HUMAN	BUB3	Mitotic checkpoint protein BUB3	22695.2	21264.9	19929.8	23601.6	22885.9	18428.5	18309.7	25173.8	20720.7		21083	21758.3	18621.9	14936.6	20044.8		19545.3	24499.7	18887.5	24409.5	21309.7	22268.6	19226	17130.8	16957.4	18083.3	18431.7	15700.2	17820.3	18939.3	21886.2	23636.8	27209.2	23257.4	22395.8	21896.1	14322.9	19027.3	17602.4	15396.1	19338.9		17864.4	21957.2	20745.6
O43707	O43707	ACTN4_HUMAN	ACTN4	Alpha-actinin-4	178801	183245	168438	152055	117052	115997	123554	163649	188810	217070	184334	171477	104969	116100	123084	295587	122011	193114	149460	120610	163352	196433	161890	138940	106141	119043	120022	115289	119790	156013	150415	115713	185141	205963	223674	182539	109290	119089	123672	113629	119046	225404	118603	123971	191639
O43708	O43708	MAAI_HUMAN	GSTZ1	Maleylacetoacetate isomerase	32856.9	19173.7	24100.5	26169.4	19935.6	19247	24129.4	23825	31983.9	44060.7	20493.2	23711.7	23430.2	18218.1	16311	53309.8	17931	20628.3	25160.7	28729	21110	27401.2	17831.3	21699.1	20945	22895.2	15374.9	17241.8	13648.8	34406.5	29831.3	15916.3	19492.2	16329.2	23786.6	23051.8	19835.2	38775.4	16504.5	15166	19419.9		18452.3	22837.3	19590.6
O43716	O43716	GATC_HUMAN	GATC	Glutamyl-tRNA(Gln) amidotransferase subunit C, mitochondrial	4669.46			3858.98	8848.44	2728.11	4016.63	5477.24					6154.99	5592.78	5875.94		4277.72	4929.89		6682.72			4091.45	6419.61	4325.87	5201.1	5141.99	6465.79	5953.15			6939.97	4463.24	5283.39	5470.65	5237.14	9302.13	8022.68	6281.53	6011.93	6640.9		6209.45	4488.77
O43739	O43739	CYH3_HUMAN	CYTH3	Cytohesin-3		8361.15				12333.2	8863.63						14557.2	14689.8			13084.9				14710.9			11294.5			10509.3	10060.6												14186.9	12082.5		10925.8	11536.4
O43741	O43741;Q9Y478	AAKB2_HUMAN	PRKAB2	5'-AMP-activated protein kinase subunit beta-2	11306	12004.2	11289.3	13819.6	5673.87	11186.7	12127.6	11595.8	12267.3	8538.37	6722.84	12909.7	7691.66	7876.03	11610.8		10612.3	7195.26	12295.5		10097.9	12989.5	8164.46	8811.04	7723.57	6855.44	9048.32	8998.97	10479.5	8373.34	10411.6	5930.46	8476.27	12509.1	8250.86	11677	7084.24	8045.25	8723.02	9371.82	8862.93	13271.4	11181.9	8088.85	10504.3
O43747	O43747	AP1G1_HUMAN	AP1G1	AP-1 complex subunit gamma-1	80308	75164.5	63869.3	97314.6	46079.1	68820.5	78698.9	62372	83316.8	98920.9	77941.5	78154.2	91679.3	109352	63254	56785.9	110241	75284	68734.5	93107.3	100693	95653.7	94083.3	89076.8	103284	77712.2	92521.1	105332	105216	91966	86878.1	92211.1	100120	95261.3	84847.3	104679	103452	86927	98993.3	102175	96711.1	100644	94392.7	90509.6	96759.9
O43752	O43752	STX6_HUMAN	STX6	Syntaxin-6		6075.66			11056	11502.6	8729.08	6254.65	6519.2	8131.51	9778.85		8104.85	11491.5	11635.9	20040.7	13239	12273.2	5011.59	7481.97	6103.77	5124.11	6114.06	9398.81	12384.8	10248.8	10262.7	12696.3	11545.6	7768.03		9644.91	8500.74	7075.19	7162.56	6002.63	9723.08	7417.24	11620.8	12356.5	11304.8	10282.7	11223.7	6412.92
O43759	O43759	SNG1_HUMAN	SYNGR1	Synaptogyrin-1	26368.4	16450	15216.9	29442.1	84271.4	118945	102093	23504.6	20607.5		17506.1		174552	183498	131250		112933	21992.3		81801.1	26067.8		21181.3	130100	147578	155096	242884	147456	159110	17152.2	32828.2	200690	21089.7	20440.8	22687	17712.5	166335	100247	193467	243451	160775		220603	96475.1	26151.3
O43760	O43760	SNG2_HUMAN	SYNGR2	Synaptogyrin-2	25395.6	29785.6	14551.6	45855.8	8261.03			38758	32367.8		50706.9	22640.6	16458.2	26989.9	9644.25		14585.4	42354.1	31719.7	18532.3	61094.5		55352.3		24650.2	20274.2	9550.75	8819.04	16975	28515.6	22009.1	20615.8	49434.5	41293.4	31790.7	54241.2	17825.9	15379	17976.8	16185.8	11904.9		14193	31359.7	32378.1
O43761	O43761	SNG3_HUMAN	SYNGR3	Synaptogyrin-3	30198.7	12367.3	18762.7	40535.7	417050	328361	331266	26955.4	37221.4		26858.2	33404.3	534575	717752	372104	90157.5	645311	33398.3	22990.6	270401	34276.8		23219.8	488608	706438	505214	736217	588019	857557	22610.9	70301.9	705124	47274.5	19529	33032.3	20172.6	616934	216845	676683	639983	451358	130209	608933	271847	35502
O43765	O43765	SGTA_HUMAN	SGTA	Small glutamine-rich tetratricopeptide repeat-containing protein alpha	41487.1	35866.7	35604.1	39616.5	26967.7	34166	31202	35484.7	29911.7	54905.1	28263.4	42763.9	33747.2	23356.3	29578.6	82806.2	26144.2	32510.9	29679.3	28327.5	26305.3	31381.1	24737.6	37032	18440.6	29229.5	32541.1	28993.7	30848.8	39712.3	26707.8	32805.1	40705.1	45103.4	45615.3	34403.9	24064.7	17838.2	30516.8	32434.5	31019.4	45170.8	31017.9	26619.1	33817.9
O43768	O43768	ENSA_HUMAN	ENSA	Alpha-endosulfine	7072.94	7985.2	6255.01	7141.96	5567.54	5180.11	5040.42	7308.55	9819.1	14166.6	5097.56	7217.41	4814.09	5604.23	5383.97	19707.8	5784.64	7667.29	5348.48	6727.11	4091.09	7512.39	3707.22	4215.66	2779.51	4513.35	6709.04	5781.39	4218.23	5010.86	5762.05	4613.78	8403.73	7606.19	6028.34	4798.92	3007.12	4670.23	3641.57	6777.51	4713.53	10230.8	3902.81	4585.19	4658.18
O43772	O43772	MCAT_HUMAN	SLC25A20	Mitochondrial carnitine/acylcarnitine carrier protein		10291.4	13313.8	12976.1	12085.1	12819	10769.3	9841.78	13080.4	18355.2	13547.2	15686	9858.84	15827	10598.6	19715.7	9371.49	9828.56	11804.7	20167.7	14611.9	9656.34	21755.6	11118	13428.1	15387	11264.6	10914.2	9859.27		11521.7	14248.4	12609.2	11390.8	12322.3	11177	11163.2	16636	11391.3	14018.2	16004	15868.5	10901.3	19683.7	11871.5
O43776	O43776	SYNC_HUMAN	NARS1	Asparagine--tRNA ligase, cytoplasmic	66933.8	98440.8	99278.6	86999.6	75626.3	67272.4	81988	84212.4	93215.5	105024	115441	74298.6	65615.9	76387.3	86062.9	130957	63719.4	87907.9	120785	82060	104785	90830.9	106783	57122.3	80484.9	62479.6	60351.2	71953.4	70712.2	116815	107530	81190.9	92536.7	98993.9	91314.3	90952	89825.7	89252.1	71675.9	72424.5	62980.3	98834.9	68505.2	86975.3	101304
O43795	O43795	MYO1B_HUMAN	MYO1B	Unconventional myosin-Ib					12119.2	9690.92	11983.9	11220.8					9284.91	11206.3	12129.3		11856.9			10398.7			9576.73	9181.03	11855.9	12746.7	11236.7	7696.82	13276			11544	9949.38	9835.47			13881			12281.1	12050.1	15065.3	13092.8	17931.4	14702.9
O43809	O43809	CPSF5_HUMAN	NUDT21	Cleavage and polyadenylation specificity factor subunit 5	24926.1	23032.1	20929.1	25171.9	14712.1	17569.1	17176.2	23377.8	21514	31035.6	20254	21821.3	14598.4	15246.2	18083	63685.8	14163.3	19358.1	22928.7	20676.9	22700.4	24454.1	22179.9	18939.2	17587.1	16332.4	15045.5	17210.5	18973	20769	26724.3	22521.5	20442.4	20100.5	22478.8	20936.1	17472.3	34738.8	15631.7	16401.2	15202.6	23492.9	17336.5	23943.5	19301.9
O43813	O43813	LANC1_HUMAN	LANCL1	Glutathione S-transferase LANCL1	314428	307260	256071	278402	288653	206331	174750	287674	308295	255168	370479	212647	261831	257138	192769	372093	254494	341074	323644	231130	423003	313855	373323	201676	229723	253668	212631	221542	183517	303153	293420	158417	310746	297957	293865	376416	266139	147268	284092	237938	267453	230054	281195	241233	288490
O43815	O43815	STRN_HUMAN	STRN	Striatin	16800.2	15764.8	15332.2	16293.4	21948.6	20877.1	20513.4	17956.3	15235.8	34336.9	17134.4	11706.5	21284.3	21278.8	23394.6	24441.6	21089.4	18914.8	14099.1	14356.7	11535.2	20016.4	13370.4	19988.2	20858.1	23353.3	22842.8	27759	21850.1	15134.5	14211.7	13016	15434.7	15708.2	16141.4	14505.3	19315.6	17057	26520.8	23353.3	26127.8	34290.1	24851.3	14249.1	14778.7
O43818	O43818	U3IP2_HUMAN	RRP9	U3 small nucleolar RNA-interacting protein 2
O43819	O43819	SCO2_HUMAN	SCO2	Protein SCO2 homolog, mitochondrial					9047.15	6068.62					7894.47		8673.67	9535.79	7892.22		5771.34				8785.27			9530.14	8903.14	7346.83	6680.83		6873.62			8200.04					11825.2	2784.99	9462.24	7795.65	7967.76		4676.91	6190.96
O43822	O43822	CF410_HUMAN	CFAP410	Cilia- and flagella-associated protein 410		4771.38			7537.02	3690.59	2878.93	3658.16	11549.2	4133.96		3420.72	4035.13	19020.8	4791.77		2274.12	3308.89	3904.2	3367.98	2278.37	4410.6	3250.49	3005.52	4248.56	3190.49	3963.21	6860.1	3681.23	3128.83	3294.47	2765.96	3348.7	3218.75	3715.95	2445.77	4967.51	4110.8	3690	4013.31	4540.67		4014.47	3761.31	4092.3
O43837	O43837;P51553	IDH3B_HUMAN	IDH3B	Isocitrate dehydrogenase [NAD] subunit beta, mitochondrial	60018.7	62656.7	61298.6	50609.9	136062	161929	170688	60600.6	74965	128169	82189.6	57975.8	139748	106467	154406	377546	130106	69589.5	64484.4	111191	48091.1	69246.3	36661.6	156583	105795	101689	137668	164047	118767	77112.5	88221.7	152604	99354.6	74287.3	85764.7	66550.4	180103	209969	136653	187925	201206	214736	148337	126002	58041.4
O43847	O43847	NRDC_HUMAN	NRDC	Nardilysin	11860.4	11200.3	8058.29	10866.8	13476.5	14551.1	14023.1	5681.64	10580.9		9366.28	8643.72	11302.6	12982.1	12258.8	45604.9	7958.47	11582.4	10397.8	13535.5	10793.5	10162	8352.43	15907.9	9798.07	11940	16888.2	19083.7	13521.3	10120.6	14205.2	11967.6	9901.37	8498.41	10494	10395	14014.6	18159.6	16252	16303.8	15475.3		13478.3	10871.7	8169.29
O43852	O43852	CALU_HUMAN	CALU	Calumenin	22374.2	18259.6	19422.7	19591.1	27567.4	24420.5	18610.8	29033.2	20095.2	51263.3	23362.4	22135.8	23283.7	35894.2	30842.2	88648.5	29539.7	25988.9	19711.8	20837.8	27216.7	16262.1	22365.3	25747.9	21569.3	37618.8	29807.3	21507.3	29344.7	21849.5	26395.5	22897.2	23059.3	21313.5	20402.4	23333.6	25946.9	23775.3	24916	25478.5	29532.7	55889.5	26080.6	23341.9	22616.5
O43854	O43854	EDIL3_HUMAN	EDIL3	EGF-like repeat and discoidin I-like domain-containing protein 3	11056.3		13898.7		4238.79			8950.32	12363.7	16598.3	13453.6	16047.1	3944.41	10350.3			8308.07	13680	10442	6762.83	12441.8		11424	8768.9	8675.65		8209.88	7899.92	8465.51	8055.56	12203.6	5237.45	10292.3	8292.44	13971.8	11313.8	7100.43		5639.67	4400.58			7694.28	12910	10302.4
O43865	O43865	SAHH2_HUMAN	AHCYL1	S-adenosylhomocysteine hydrolase-like protein 1	130109	126680	114465	121973	172468	218635	224705	120771	129434	219426	119491	144298	229326	147668	232793	427073	209281	100571	77360.9	133084	114920	98437.7	106620	216374	142712	111883	202823	155353	181799	98207.5	144007	208957	109949	113542	135939	121820	178234	184591	194639	188534	198504	218316	196233	168138	108444
O43920	O43920	NDUS5_HUMAN	NDUFS5	NADH dehydrogenase [ubiquinone] iron-sulfur protein 5	42918.4	88185.1	81490.7	57719.9	147656	181642	84733.5	110070	77224.1	26139.7	164755	59431.3	126329	217106	286778	82419.4	148054	91452.2	91642.6	139373	153528	79343.2	102252	153251	212878	165930	243806	191856	173524	94550.9	70186	238137	109846	114265	105393	138638	165780	106713	252899	225064	199417		262157	207752	131306
O43924	O43924	PDE6D_HUMAN	PDE6D	Retinal rod rhodopsin-sensitive cGMP 3',5'-cyclic phosphodiesterase subunit delta	13936.8	15898.3	16810.2	14836.3	11801.5	11747.8	12208.6	13668.9	18441.8	8583.89	14775	14968	13322.9	11469.3	10284.6		11386.8	11725.7	15492	15020.6	12922.9	16050.5	14289.3	11546.3	11273.9	11785.2	14101	12824.4	12024.4	17124.9	13889.4	16987.3	12432.4	15664.3	15564.7	14088.8	13707.6	9568.1	10433.1	10903.2	12054		9390.67	14511.4	15151.6
O60216	O60216;Q9H4I0	RAD21_HUMAN	RAD21	Double-strand-break repair protein rad21 homolog	6210.99	5235.81	5229.79	8391.07		2803.59	4026.22	5619.06	6187.34		4640.1	7382.42	4417.78	4005.55	2496.57		4376.74	4412.77	5106.65	5258.7	4982.91	5905.84		3827.34	3894.24	3219.13			3265.28	4673.15	4910.56	3317.29	4581.3	4983.15	5150.8			5212.06	2941.4	2978.38				6006.58
O60220	O60220	TIM8A_HUMAN	TIMM8A	Mitochondrial import inner membrane translocase subunit Tim8 A	24833.9	24831.1	21320.2	23451.2	55574.9	48038.2	26258	22684.9	19242.4		22262.5	19343.5	58420.3	61276	49450.3		59667.7	31430	22464.9	55481.2	25153.5	22085.7	24303	59391.9	53670.2	69121.6	56960.4	56083.4	65559.3	22145.1	28138.3	62152.4	27273.5	24664.4	26138.8	27673.2	64762.6	37550.9	71811.1	67861.6	70400.8	26495	62877.1	64156.1	28917.6
O60232	O60232	ZNRD2_HUMAN	ZNRD2	Protein ZNRD2						14661.6	10192.1																			11846.8
O60237	O60237	MYPT2_HUMAN	PPP1R12B	Protein phosphatase 1 regulatory subunit 12B	5549.62	8102.63		7942.96	6192.48	6266.79		5763.47		11425.1	4341.77	6401.41	6692.47	3868.31	6711.06		5226.22					7335.51		5228.07	4359.34		6453.62	6569.73	5955.19	6591.07				6412.79	6465.53				4684.12	5618.06		12169.4	5243.92
O60244	O60244	MED14_HUMAN	MED14	Mediator of RNA polymerase II transcription subunit 14	12310.8					22558.4	30737.2		12559			13276	11069.3					6117.24		16646.7				30871				24921.8			9592.61	12342.1		13102.2	14494.2		17689.5	18339.8	9526.53	20707.8			18811.3		6412.23
O60245	O60245	PCDH7_HUMAN	PCDH7	Protocadherin-7	4690.26	3870.12	3118.66		13074.1	9930.9	9559.08	3972.5		8300.58			10114.5	8973.99	10367	14728.8	11782.2	4651.37	4176.86	6037.65	4577.83			8818.1	7262.86	7393.33	10369.3	10290.2	13494.1			10511.1					5348.1	5260.95	10324.7	7712.61	7321.29	19188.7	8716.55	6374.54	4493.76
O60256	O60256	KPRB_HUMAN	PRPSAP2	Phosphoribosyl pyrophosphate synthase-associated protein 2	46515.9	50164.5	52299.1	45852.3	64109.3	48266.3	43816.8	59918.1	48127.8	55687.7	68295.5	45633.4	46961.2	40926.2	44456.8	88171.8	51746.3	45711.6	49923.4	51542.6	51896.1	42715.8	43590	37888.7	44781.9	43732.2	45164.4	38404.4	42463.2	48031.9	43549.3	62006.4	45135.4	37347.1	44371.4	40410.1	46534.4	36671.5	42088.2	49972.5	39204.8	54763.4	37237.2	49415.4	36793
O60260	O60260	PRKN_HUMAN	PRKN	E3 ubiquitin-protein ligase parkin
O60262	O60262	GBG7_HUMAN	GNG7	Guanine nucleotide-binding protein G(I)/G(S)/G(O) subunit gamma-7	345734	348887	371139	389807	259961	382407	369706	284559	430666	228221	290608	427251	524606	572600	308487	331492	425213	407812	320817	290068	396666	499094	449261	503051	485123	507210	540972	557831	411908	324485	304409	173789	445828	555769	474283	469277	435572	222850	646001	606454	457679	537832	589982	311545	498227
O60264	O60264;P28370	SMCA5_HUMAN	SMARCA5	SWI/SNF-related matrix-associated actin-dependent regulator of chromatin subfamily A member 5	13738.2	13685.3	11593.2	12708	10837.2	9816.1	10003.7	13487.1	12875.1	21667.9	10461.4	13945.8	12595.1	10489.7	9042.11	22929.6	10480.6	11796.6	10444.8	13746.3	11717.1	12371.5	10348.5	9791.94	10945.7	11598.1	9589.15	9963.79	11858	12109.5	13976.5	13493.9	15513	10941	15790.9	11610.3	11374.2	14415.1	10650.3	10965.4	12271.2		9212.56	12055.9	12517.8
O60266	O60266	ADCY3_HUMAN	ADCY3	Adenylate cyclase type 3														3834.46	4031.15		3176.27								5561.02		6023.98	7792.13	6039.82				2657.62						5024.96	4744.27	5530.89	4415.58	5662.7
O60268	O60268	K0513_HUMAN	KIAA0513	Uncharacterized protein KIAA0513	7685.99	8914.59	7534.37	8582.87	15244.6	18843.8	15640.1	7818.7	9612.89	5655.66	6519.28	7685.21	13441.7	13437.2	17525.4	11958.2	11831	6770.68	5716.45	10534.9	5233.3	6009.41		17202.7	8077.2	13954.4	20359.3	15051.7	17058.9	4920.71	8150.47	16908.7	4577.45	7399.3	6997.74		9701.17	11066.1	16396.3	17543.9	14687.8	8404.53	14550.5	8480.4	6323.14
O60271	O60271	JIP4_HUMAN	SPAG9	C-Jun-amino-terminal kinase-interacting protein 4	17591.2	17290.5	17135.6	17078	20538.5	15890.3	12453.9	16297.6	13772.7	30797.3	14111	17426	12878.2	13005.5	16093.5	37977.6	11260.8	19152.7	16534.3	14403.6	15594.3	18724.9	14229.5	19081.3	12274.3	12576.2	14501.2	18637.3	16554.1	18252.4	17281	15269.4	16006.3	19622.9	17555.8	14969.1	13972.2	16036.7	14483.6	13877.7	14629.4	11371.7	13388.1	14696.1	17065.1
O60282	O60282;Q12840;P33176	KIF5C_HUMAN	KIF5C	Kinesin heavy chain isoform 5C	95460.8	96148.4	102767	99367.2	77454.6	87442.7	88304.3	90137.7	100023	136062	80295.5	91170	76682.9	80775.7	80359.7	220897	100681	86522.2	84734	74058.1	77035.1	93025.3	79597.8	83035.4	77219.7	81909.3	95190.6	81345.4	84260.9	95641.2	84265.4	71147.4	97811.5	115307	97046.5	101581	70962.9	55368.9	88554.4	89030.3	92232.2	114057	88847.8	65573.4	97969
O60287	O60287	NPA1P_HUMAN	URB1	Nucleolar pre-ribosomal-associated protein 1
O60307	O60307	MAST3_HUMAN	MAST3	Microtubule-associated serine/threonine-protein kinase 3	8085.54	8652.32	8991.44	8465.13	13132.3	13462.7	12022.6	8322.52	7823.37	11101.7	7354.28		14355	15827.5	13221.5	40245.3	13641.4	9075	4230.31		7527.94	9774.54	7080.98	16055.1	12796.8	14713.9	15357.7	15472.8	15374.4	6165.08	6790.35	6508.24	7959.59	9101.49	10000.9	7300.42	14715.9	8171.15	17662.9	13574.2	13321	23451.4	14171	7086.99
O60313	O60313	OPA1_HUMAN	OPA1	Dynamin-like GTPase OPA1, mitochondrial	38682.1	37529.4	35543.7	41362.6	89995.9	119909	103273	39209.9	40509.2	81986.6	51816.3	40571.4	110850	118647	118027	157513	116038	49360	47034.5	61235.8	52592.1	39679.5	40583.3	115892	101599	107821	128714	136498	122328	42202.7	48897.2	101547	52738.4	50648.7	46298.2	48825.2	121788	87205.1	150990	154937	150413	122488	149284	65629.2	48793.1
O60331	O60331	PI51C_HUMAN	PIP5K1C	Phosphatidylinositol 4-phosphate 5-kinase type-1 gamma	43754.5	48598.5	46454.2	44661.5	69580.2	86600.5	96731.4	34792.5	45765.6	62748.2	34699	42279.9	84603.7	71964.9	69360	207878	81578.7	39929.3	31970.5	40736.7	31736.6	45366.3	31327.6	84590.7	66954.5	67370.7	92719.8	91669.8	70833.3	39626.2	42948.8	55541.2	48408.6	40896	52965.5	38360.4	81171.4	43494.5	92204.4	90016.4	94441.6	88366.6	85473.8	49574.7	40285.4
O60333	O60333	KIF1B_HUMAN	KIF1B	Kinesin-like protein KIF1B					4446.69	4172.05	7483.04			4880.4			4614.07	4233.15	2642.81	11662.8	4603.35							4949.32	4033.28				5422.54			4907.5		3817.71	3990.44	5661.4			5325.69	4175.14
O60343	O60343	TBCD4_HUMAN	TBC1D4	TBC1 domain family member 4	15314.9	13543.5	13960.1	15124	15997.2	17637.1	13577.7	14548.1	14602.6	19632.6	13399.3	13837.3	16082.7	15581.2	16916.3	18491.4	17061.8	13612.5	14627.9	17386.1	15458.4	17490	14595.4	15977.9	15062.5	17067.3	16064.8	16224.7	14268.8	12211.5	14442.3	13509.8	15881.1	14846.1	12786	14542.2	15859	23791.6	17027.1	17250.5	17811.8	25622.3	14920.8	17731.6	15273.4
O60346	O60346	PHLP1_HUMAN	PHLPP1	PH domain leucine-rich repeat-containing protein phosphatase 1	11900.6	12301	14676	10906.5	4467.34	5296.46		12936.7	10548		9911.58	7073.04	5506.97	4817.56	3708.58		4087.68	14941	7481.23	8411.67	9285.78	12304.7	7808.63				3685.11		4477.78	7503.46	10229.5	5127.44	8561.25	9411.91	13868.3	8520.24		7176.34					3439.32	9383.34	9604.07
O60347	O60347	TBC12_HUMAN	TBC1D12	TBC1 domain family member 12	7322.48	11476.1	6724.5	6225.39	2189.21					15927.4	2807.58	7528.77										10083						2682.8		6813.44	5647.08			9289.96	5783.3	3346.11
O60437	O60437	PEPL_HUMAN	PPL	Periplakin						4128.01																						4536.52			13277.1						18691.7	10384.4					7371.12		8128.56
O60443	O60443	GSDME_HUMAN	GSDME	Gasdermin-E	25399.6	29279.7	19892.4	19104.1	18986.1	16613.1	13403.4	18699.2	16526.9	17885.9	12432.4	15971.3	16051.9	15863.7	13156.1		23907.7	14072.9	15452.3	19507	13161.8	23899	15783.6	12863.8	19638.7	14025.3	12924.4	12444.5	17599.8	18110.2	14690.3	20082.3	14092.3	22012.4	17232.7	18842.9	11598.3	14465.1	13330.4	13137.5	15465.5	19496.9	12719.3	21129.2	19221.6
O60462	O60462	NRP2_HUMAN	NRP2	Neuropilin-2				10423.9	6539.19	8791.79			6325.75		5974.89		9347.6	8097.34	8837.95		13920.4	7886.23	9754.63	10159.4	4592.67	5653.46		8913.51	9267.21	7028.05	7737.28	9072.84	9308.73	8662.71		23935.8		7988.58	7213.55	7675.83	10393.7	10500.1	8170.29	9921.33	10830.9		8724.8	6962.73	7099.49
O60477	O60477	BRNP1_HUMAN	BRINP1	BMP/retinoic acid-inducible neural-specific protein 1					9456.22	10622.3	15997.2			14360.3			16477	13692.2	10264.2	22208.3	13967.2			4766.07				11780.8	13928.3	15519.6	15419.6	13654.3	13125.1			10839.1					15719.8		15579.2	15185	13684.6		17871.5		8021.53
O60486	O60486	PLXC1_HUMAN	PLXNC1	Plexin-C1						4127.89							2536.95			10237.7	5321.86										4963.28	4340.46				5001.2							3614.66	3591.13			4134.42
O60488	O60488	ACSL4_HUMAN	ACSL4	Long-chain-fatty-acid--CoA ligase 4	11761.1	10871.1	9783.12	8469.07	13586.6	16572.5	18004.2	9045.73	14791.6	18036.7	7154.71	12129.5	13597.8	12955	17807.1	28128.7	11051.3	7000.35	8324.16	11291.8	6634.03	9202.44	6443.89	18175.8	11834.2	12661.5	14332.7	18551.8	15951.6	10321.8	11337.1	11421.6	11594.9	12844	11392.6	9893.49	12694.4	14658.3	13527.9	16360.1	13089	18681.1	13423.9	9167.79	12210.1
O60493	O60493	SNX3_HUMAN	SNX3	Sorting nexin-3	30571.2	30700.5	34093.2	29049.6	32497.4	38071.7	32514.1	36245.4	34293.9	36188.2	41615.9	31762.7	36544.3	39307.7	36465	67286.4	29528.5	43234.4	28192.3	35199.5	31738.9	28143.1	33589.7	33942.8	30251.5	38828.6	24724.9	27302.5	33732.4	25815.9	34392.5	41174.4	32137.5	33843.5	34072.2	34309	41512.7	33600.8	31695	32341.8	35394.9	37177.8	36052	31820	34659.9
O60502	O60502	OGA_HUMAN	OGA	Protein O-GlcNAcase	13963	15269.7	12910.5	12000.9	14566.5	16423.2	16416.5	21703	12459.2	27300.2	22138.2	11568.8	19441.1	20779.5	18227.5	30594.2	23260.8	20702.9	26695.8	15053.5	22740.6	15969.4	21607.1	14823.6	24572.9	18158	18691.4	17046.3	19737.4	19089.9	16585.1	21316.9	19343.2	19021.5	16218.9	28245.7	20948.4	16195	19146.2	18016.4	22426.7	26973.3	22302.8	14327.2	18184.4
O60503	O60503	ADCY9_HUMAN	ADCY9	Adenylate cyclase type 9	12891.8	10570.6	12197.2	13204.9	22993	24354.6	19559.3	13273.1	11053.3	23673.6	10232.9	15837.1	26017.7	25180.3	21527.8	60648.8	23489.7	11760.1	15300.8	9199.34	11913.8	13355	11253	27306.3	23627.8	25771.3	27366.6	28874.7	24022.4	9698.73	15304.8	10266.9	13561.9	13328.7	13518.8	11764.1	23394.7	13493.2	35233.6	27286.9	34707	43319.3	28739.9	11072.4	14753.2
O60504	O60504	VINEX_HUMAN	SORBS3	Vinexin	11421.6	13314.8	12631.9	11172.1	11306.3	10887.5	10464.9	10097.9	15166.3	17608.5	7976.63	14118.6	13751.1	6801.68	9872.77	23575.5	11455.5	9819.11	12481.2	12477.2	6246.9	15813.3	8187.3	13262.1	10785.5	11125.2	8839.04	8713.33	8711.64	11677.2	13346.1	8960.53	9569.53	13814.7	12441.5	13069.6	8930.98	15026.3	7739.52	9535.52	10932.1	11592.4	9287.83	13475.7	9329.9
O60506	O60506	HNRPQ_HUMAN	SYNCRIP	Heterogeneous nuclear ribonucleoprotein Q	43174.6	37568.4	39355.3	36486.1	41591	36702.7	26932.5	43356.1	38107	30752.8	43558.4	36474.4	33044.9	27835.3	37320.8	42651	25508.1	43148.6	39305	42164.7	41258	38281.7	37489	32735.2	23820.7	37941.8	28639.2	29437.5	30626.9	36813.6	37334.2	29724.9	37948.5	36474.8	33228.7	38886.9	33605.9	49694.6	30281	30701.9	30859.9	26762.2	31148.9	38689.8	34666
O60518	O60518	RNBP6_HUMAN	RANBP6	Ran-binding protein 6	8633.42	8739.45	7257.09	10944.7	11850.8	11589.7	16356.6	10577.3	9878.75	14565.7	13603.5	9642.63	13744.6	17021.8	16493.2	27748.2	14498.5	7539.63	8312.04	11737.3	9108.46	10492.4	11495.1	13611.4	16128.4	13948.9	16287.2	14121.4	15730.7	8192.48	12721.3	12262.1	11183.5	9807.99	9981.29	9506.56	14516.1	15493.3	14029.2	14190.4	13859.7	15408.5	13534.5	10705.3	9402.18
O60524	O60524	NEMF_HUMAN	NEMF	Ribosome quality control complex subunit NEMF	11861.4	17762.3	12381.1	15304	13962.7	10787.6	12844.5	17559.7	15034.2		16488.1	13231.6	11733.7	16329.1	12990.4	33167.5	15595.9	17477.9	19905.3	18397.6	18242.1	13937	17635.5	15336.3	18241.7	16077.1	15183.6	13609.9	19626.4	15687.3	18026.8	14032.1	15687	18093.2	15005.8	16589.2	16429.2	13428.9	14825.1	13425.9	14027.9		13528.1	13466.1	15398
O60547	O60547	GMDS_HUMAN	GMDS	GDP-mannose 4,6 dehydratase	9382.04	12508.9	8977.09	8269.09	7875.59	10495.9	10709.7		10582	12812	8336.42	8788.93	10285.9	10586.6	9262.39	20079.5	12275.5	7809.73	7255.91	7889.9	8537.58	8354.8	6669.43	10581.9	10610.3	6629.7	13091.4	11643.2	9589.91	8936.7	11117.2	8807.96	10139	11832.5	8628.21	8549.35	9132.27		11749.6	12141.8	10100.1	13031.5	13710.5	6564.58	9605.86
O60551	O60551	NMT2_HUMAN	NMT2	Glycylpeptide N-tetradecanoyltransferase 2
O60568	O60568	PLOD3_HUMAN	PLOD3	Multifunctional procollagen lysine hydroxylase and glycosyltransferase LH3	7809.43	8188.35	6204.74	8937.84							7150.25		7253.48		6911.11			5189.4	4331.43		8671.6	4640.35	6266.34				7528.75					6412.25	7458.77	5110.5	6962.67	6542.63			8079.85		7806.56		5530.88	5582.94	7177.06
O60610	O60610	DIAP1_HUMAN	DIAPH1	Protein diaphanous homolog 1	10376.7	12597.3	12063	14962.1	14207.5	19610	19670	9473.51	11318.3	19634.3	10850.8	15336.1	18750.4	23872.2	18271.5	47832.5	24159.5	13349.1	12851	12752.3	8625.53	8828.48	10749.3	15942.6	19865.6	16372.8	20221.1	17492	20130.7	11606.2	10112.3	15531.6	12324.1	11210.3	7433.33	10447.1	20043.6	9516.94	22662.7	19981.2	15946.8	25051.6	19499.4	10303.2	10115.6
O60613	O60613	SEP15_HUMAN	SELENOF	Selenoprotein F																											11300.7
O60637	O60637	TSN3_HUMAN	TSPAN3	Tetraspanin-3
O60641	O60641	AP180_HUMAN	SNAP91	Clathrin coat assembly protein AP180	258063	262593	212808	263284	240574	303089	254532	294762	231856	347314	274293	251687	295658	384660	361232	353637	389724	244083	228680	305246	264452	241381	282549	238003	360155	262237	374734	377268	346828	238263	236981	402343	245864	290816	229366	266089	290047	221590	321025	321717	263343	275144	364145	273366	247230
O60645	O60645	EXOC3_HUMAN	EXOC3	Exocyst complex component 3	23309.9	24419.9	24957.2	27139.1	27087	30642	25450.7	24194	25038.6	30373.2	20098.1	21884.8	29252.5	26422	28389.4	30520.6	27383	24916.6	24162.1	25502.8	22207.1	23094.4	20347.1	27876.7	27033.4	32664.2	26732.3	27294.6	28162.5	23432.5	25238.2	24465.7	23240.4	24067.1	19711.7	19805.4	27512.6	23467.8	30013.3	30160.7	29341.2	34401.6	27038.6	24112	20997.4
O60658	O60658	PDE8A_HUMAN	PDE8A	High affinity cAMP-specific and IBMX-insensitive 3',5'-cyclic phosphodiesterase 8A	12847.4	15738.4	13026.7	12628.9	7394.34	5387.67	5997.11	14304.9	10707.1	13438.1	12582.5	13039.5	6668.09	4407.46	5845.03		5386.17	15193.2	9157.97	10574.9	10297.2	15509.7	9397.74	5676.19	5656.87	6989.46	4549.56	5855.35	4522.82	13634.2	12771.1	4981.97	11121	13624	16973.9	11562	6007.01	9885.92	2920.86		5817.47	8055.07	5465.14	11005.3	9427.9
O60664	O60664	PLIN3_HUMAN	PLIN3	Perilipin-3	85438.5	104283	119767	100645	29295.8	23305.7	15323.5	85799.8	113345	30172.8	57460.9	82437.6	18969.4	23645.7	20007.2		24019.5	75871.1	97245.2	62492	108153	121621	74012.5	19177.3	20321.5	23913	18555.4	16103.4	19098.6	89569.1	58097.1	24111.6	118453	90217.6	119088	96919.7	17219.1	19560.9	14431.5	20630.7	14427.4	25730.7	18423.3	59457.1	113363
O60669	O60669	MOT2_HUMAN	SLC16A7	Monocarboxylate transporter 2
O60684	O60684;O15131	IMA7_HUMAN	KPNA6	Importin subunit alpha-7					22228.7	29893.8		23660.6						28617.1	28934.1				21016.6									27576.6		19194.1				20054.3				27185.4	26934.4		26817.1			26817.4
O60701	O60701	UGDH_HUMAN	UGDH	UDP-glucose 6-dehydrogenase
O60716	O60716	CTND1_HUMAN	CTNND1	Catenin delta-1	23280.2	25466.2	25924.5	23539	23598.6	25670	27173.7	24808.7	16425.5	14284.8	30759.2	20064.3	31287.2	27245.5	25182.3	46834.4	29088.1	24777.5	24227.6	26016.3	26491.2	24767	26157.5	23542.4	24162.8	27866	26546.6	24470.5	20333.7	21472.7	22484.3	27586.8	23786.7	24169.7	25890.2	26512.1	26353.4	17961.3	23318.4	25752.1	29147.1	6476.48	28638.2	25372.7	25631.6
O60725	O60725	ICMT_HUMAN	ICMT	Protein-S-isoprenylcysteine O-methyltransferase													7896.16	7102.13		12485.7	8096.4							8369.95					9716.45										7476.09	7384	7612.51
O60733	O60733	PLPL9_HUMAN	PLA2G6	85/88 kDa calcium-independent phospholipase A2	9285.09	8259.31	8757.19	10247.3	8649.7	9556.09	7792.17	13529.9	7101.05		9720.96	10374.8	9059.39	12197.1	11023.5		12124.7	10804.4	11836.6	8312.72	11754.2	8356.08	10661.7	8007.89	12460.3	10643.8	11351.9	9108.29	11139.7	9346.97	10597.6	10465.4	11761.1	13561.2	13467.9	11838.4	10141.6	5646.28	11241.4	11553.8	9706.58		10666.3	9655.69	10202.4
O60741	O60741	HCN1_HUMAN	HCN1	Potassium/sodium hyperpolarization-activated cyclic nucleotide-gated channel 1	10082.2	8927.48	6688.14	8597.68			5776.1	6477.7	9878.57	9792.96	6868.58	8170.13	4382.73			8758.5	5110.12	7321.38	4437.68	6404.96	6285.49	12560.5		4742.83	4566.05		4694.18	3720.9	4986.37	8145.83		6315.23	7994.08	7589.34	8462.92	5657.54		8316.55	5487.8	4568.72				6124.98	7267.02
O60749	O60749	SNX2_HUMAN	SNX2	Sorting nexin-2	20372.9	27382.7	24005.2	21932.5	22272.2	23631.6	24594.1	20969.6	22379.5	36420	20799.8	24903.8	20448.7	18131	23288	64297	23147.3	23719.7	19459.8	17965.7	17102	22809.9	17650.3	22228.2	15428.1	19187.3	18198.7	20174.5	18702.6	23035.2	20249.1	20198.8	22090.1	20262.3	24287.1	19629.9	19510.6	20399.3	18716.1	19869	23386.5	39484.3	18251.6	18890.2	20791
O60762	O60762	DPM1_HUMAN	DPM1	Dolichol-phosphate mannosyltransferase subunit 1	9007.35	7059.33	8069.01	11360	10626.2	12194.6	12806.7	8590.01	8643.95	10859.8	7006.35	9760.2	15400.5	17238	12783.7	22067	14883.5	8508.45	8516.94	11188.5	10718.6	10053.6	11030.6	13803.3	16605.4	13452.9	17273.1	15658.3	16944.4	9364.76	10922.7	11188.3	11214.2	10842.1	9916.55	9239.03	14697.8	13198.8	16540.2	15244.6	16482.2	18445.5	15046.3	14396.7	10064
O60763	O60763	USO1_HUMAN	USO1	General vesicular transport factor p115	64713.2	62726.6	68128	62630.4	66746.3	70583.4	55936.8	68257	62977.2	82328	53621.5	60941	64919	63036.1	76237.1	118177	64398.8	65175.8	55603	62014.7	46701.4	65307.1	49863.8	74593.2	55782.2	69751.6	70711.4	72113.2	76055.8	59128	61724.9	58240.6	69513.1	68315.4	64948.9	64775.3	54858.5	71680.3	70390.9	77167.3	67079.3	70661.5	77512.1	58845.7	67913.8
O60783	O60783	RT14_HUMAN	MRPS14	Small ribosomal subunit protein uS14m								4223.58								7044.62		8314.43																	8292.21			3839.41				5898.7
O60784	O60784	TOM1_HUMAN	TOM1	Target of Myb1 membrane trafficking protein	57365.9	65675.6	52089.9	47778.6	64387.4	61577.2	56690.2	52044	48220.1	69253.1	56483	43390.5	57234.5	49434.6	55209.8	65744.3	58503	48591.9	53300.1	51173	40588.2	50273.2	42559.3	54907.4	61954.3	42492.5	54347.3	60132.8	55512	50547	46474.4	71464.4	45711.5	56497.1	50542.5	46297.7	50320.4	44501.4	56911.5	61058.6	58086.5	57657.2	51116.4	45169.3	51414.4
O60825	O60825	F262_HUMAN	PFKFB2	6-phosphofructo-2-kinase/fructose-2,6-bisphosphatase 2	55481.4	48985.8	57141.9	50559.3	41432.7	35648.2	41362.6	45729.2	46298.9	52849	52995.4	42356.2	34889	35500.7	36372	79356.5	34862.1	37640.2	40752.5	40491.1	41774.5	62885.8	48071	30005.7	40830	38676.5	38584.6	37888.8	40986.5	45011.4	52551.3	31600.5	51646.2	44093.4	54218.5	44650.3	32682.2	36547.5	31069	34454.7	43869.4	52324.2	32643.4	49279.6	59027.8
O60826	O60826	CCD22_HUMAN	CCDC22	Coiled-coil domain-containing protein 22	16419.9	18407.9	17841.3	20877.1	16689.7	20180.9	20142.2	20452.8	16252.1	25156.1	21297.3	24092	18969.1	19951.1	22022.3	27365.6	18384.1	16955.3	20829.6	17992.4	19895.8	19462.3	19142.4	16802	21228.2	17837	18599.7	21578.6	20646.7	20461.5	19072.4	23647.1	19388.8	18823.9	21722.4	19611.3	18370.6	19250.8	19383	18494.3	19729.1	31602.7	18073.1	22724.8	21024.2
O60831	O60831	PRAF2_HUMAN	PRAF2	PRA1 family protein 2	81488.6	85938	87785.7	122867	135105	70566.9	42403.9	112184	87315.4		122223	76006.7	127355	145543	106325		113971	125236	119153	128101	111677	73653.3	90522.5	83681.5	138495	151005	89671.3	95128.4	121814	81598.2	82354	128077	107585	94293.7	93562.3	97844.4	114294	31699.9	140114	101434	103773	70256.4	104411	113720	106145
O60841	O60841	IF2P_HUMAN	EIF5B	Eukaryotic translation initiation factor 5B	10022.4	11391.7	10216	14929	7150.39	9880.63	9747.04	11646.6	12299.8	13332.6	10670.8	12962.2	10017	9325.04	8760.81	11996.4	9026.98	11995.9	11609.5	10558.6	9225.36	11397.7	9240.63	10241.6	9109.8	9985.42	8796.14	8317.08	9921.31	11088.5	11693.1	9570.32	10183.6	9851.04	9902.15	8392.97	8621.51	12110.1	8194.72	10325.1	7875.14	12176.1	7795.93	10057.8	10817.5
O60861	O60861	GAS7_HUMAN	GAS7	Growth arrest-specific protein 7	28527.5	27721.6	27527.7	22793.6	17321.1	23091.6	19572.6	23123.4	26920	32198.2	28004.8	23521.1	19025.1	18962.3	16785.3	49591.4	18565.5	30436.5	28216.5	21556.5	25469.2	22505.7	25821.9	17303.5	18444.5	18192.1	21129.2	18844.6	16371.2	29399	25658.8	13709.6	24849.3	28500.9	29104.8	21382.2	18479.6	15622.6	22884.8	19057.7	20790.4	17079.1	18890.9	16583.7	20967.9
O60869	O60869	EDF1_HUMAN	EDF1	Endothelial differentiation-related factor 1	15583.8	12554.5	17324.5	15058.3	7582.59	8482.92	11082.1	13877.7	14875.2	20977.7	13695.3	17160.3	7502.01	8997.09	9883.74	19579.1	9575.63	11954	8508	9943.26	19060.4	13235.6		11638.4	7970.91	7368.37	10433	7960.1	11712.7	10659.2	13016.7	9483.01	10024.2	12762.1	13905.5	12281.6	8268.64	13373.6	10118.7	7980.52	7327.24	16615.3	8382.98	10289.8	9834.92
O60879	O60879	DIAP2_HUMAN	DIAPH2	Protein diaphanous homolog 2	6892.97	4791.92			10489.9	15333.9	11658.4	5660.7		8503.6	7279.8		18197.9	20285.5	13300.4	23787.3	18998.9	11586.8			6776.69		7080.28	13295.3	15686.3	16421.8	19904.8	18353.8	16460.8			6111.09	8105.21	5200.9			19856.9		18512.3	17338.8	14974		15848.2	7459.09
O60883	O60883	G37L1_HUMAN	GPR37L1	G-protein coupled receptor 37-like 1							2334.2			7516.43						5171.26				1663.13																2268.14
O60884	O60884	DNJA2_HUMAN	DNAJA2	DnaJ homolog subfamily A member 2	63964.1	70659.1	68351.5	59199.8	44039.6	73122.9	55158.8	58998.4	76982.3	64849.1	65288.7	53435.9	56737.6	64874.9	50528.8	136967	59850.8	65119.6	63604.6	62536.6	64452.4	70039.2	68314.2	56249	54357.7	55815.7	66320.4	67702.2	66004.1	61535.9	63431.7	61287.7	62905.2	70339.9	61814.2	65927.8	51727.8	60368.4	71343.6	64294.3	55323.1	70773.6	61083.8	58211.3	66551
O60888	O60888	CUTA_HUMAN	CUTA	Protein CutA	414657	437194	404669	356578	557132	350770	331062	411033	477854	373927	382924	332394	442803	446406	357850	548927	528998	490535	456778	416564	416733	451799	389000	435326	431424	434564	448205	381397	351678	495132	496268	250549	394811	404077	389166	384099	423682	385128	345456	361388	321318	399311	440544	311246	395183
O60890	O60890	OPHN1_HUMAN	OPHN1	Oligophrenin-1						5921.26	9179.2						4745.34		6759.64	6276.57								7205.29			6133.94	5832.48				7106.85							6306.16	7775.79	7858.92				3683.36
O60911	O60911	CATL2_HUMAN	CTSV	Cathepsin L2
O60925	O60925	PFD1_HUMAN	PFDN1	Prefoldin subunit 1	40405.9	50925.9	56799.5	27585.5	40242.5	50772.7	35268	43385.8	37697.7	29424.9	39894.9	35641.1	34626.7	14470.5	37577.4	31430.4	21810.4	39600.3	28649.8	41944.3	39993.9	29309.3	29107.7	40273.3		31318	22779.5	33830.3	33755.4	52624.2	43981.8	45511.7	34538.7	52566.6	33187.4	35067.2	32174.7	28046.8	41671.4	39708.6	40527.8		37329.4	25706.4	45052.7
O60927	O60927	PP1RB_HUMAN	PPP1R11	E3 ubiquitin-protein ligase PPP1R11					8569.49						11843								6525.37							6373.37										11100.2				9779.49
O60936	O60936	NOL3_HUMAN	NOL3	Nucleolar protein 3	75995.6	57909.3	45495.3	49694.7	66484.2	27798.3	40949.1	43962.8	36909.1	56148.8	45353.5	62072.9	34621	50699.1	18176.4	22805.4	37350.2	68714	48408.1	56035.4		46158.9	41129.8	54437.1	47925	19770.5	38326.3	40766.8	55251.2	61502.9	54122.1	47105.3	49325.6	56864.9	50078.6	57550.6	34919.4	56350.5	45218.9	35688.7	25518.4	49137.3	31659.3	64089.4	66684.3
O60939	O60939	SCN2B_HUMAN	SCN2B	Sodium channel subunit beta-2					27766.7	33257.1	25494.6				15518.9		79293.3	87383.5	50277.1		51389.8	26771.7	12266.4	37256.3	30412.7		29784.8	36883.3	69444.5	53739.3	70145.6	27916.6	43944.4			51315.6			14447.6	14335.4	56133.7	11427.8	71802	61336.7	36841.9		94176.3	27198.7
O75027	O75027	ABCB7_HUMAN	ABCB7	Iron-sulfur clusters transporter ABCB7, mitochondrial	12599.9	9458.38	10189.9	10840.8	11792.3	16786.3	18080.9	12193.9	11148.6	15001.8	12079.4	10838.4	18732.3	20331	13147.8	36849.7	21444.9	8952.47	9664.85	14706.8	10906.7	11049.4	10999.1	17997	16292.4	18422.4	17565.8	16192.1	19652.7	10401	11005.1	19465.5	13174.1	9810.65	12001	9811.61	19678.6	19560.7	17725.9	21796.2	20089	16819.2	17299.5	16659.8	10561
O75037	O75037	KI21B_HUMAN	KIF21B	Kinesin-like protein KIF21B		10630.7	8183.17	12709.1		9696.05	10894.7	7853.5	8870.73	8382.14		12913	10457.3	10490.2	7828.81		14009			9365.2				17612.5	5758.65	7989.76	6989.55	10965.9	11544.1	12721.9	9809.37	13046.9	6404.12	12266.9	6900.55	10808.2	8374.21	8014.9	13045.5	12310.5	9758.74		6908.65	10434.5	9556.49
O75038	O75038	PLCH2_HUMAN	PLCH2	1-phosphatidylinositol 4,5-bisphosphate phosphodiesterase eta-2	13515.3	17722.5	16426.2	18204.3	7818.39	18271.3	12724.9					23061.7	11395	17001.7	14792.9		18585.4	13747.3	11243.2	12814.9	11259.7	23436.9	11765.2	8125.95	15249.4	9976.73	21916.9	19325.8	17215.4	13789.1	13860.5	11200.7	19629.7	20122.5	19780.3	14345.3	10191.9		10380	13948.4	9850.83		12632.2		14208.2
O75044	O75044;Q7Z6B7	SRGP2_HUMAN	SRGAP2	SLIT-ROBO Rho GTPase-activating protein 2	18736.1	19619.1	23216.6	20391.3	18854.6	21673.8	15869.2	22320	21711.9	27422.4	19650	20052.6	21393.5	22048.3	22236.7	38604.4	22387.1	21693.3	20899.1	20709.8	23128.1	22258.1	20115.9	18271.7	20545.5	22466.4	20991.4	19683.4	20936.4	22672	19604.1	24012.9	21582.2	22184.3	21779.9	19581.6	19432.7	18510.7	21731.4	22237.3	19668.9	23542.6	18667.7	20271.5	20996.4
O75051	O75051	PLXA2_HUMAN	PLXNA2	Plexin-A2					9166.96	12078.6	7993.82						8253.59	13079.9	9783.61	12056.9	13911.9			6944.55				8137.19	11747.5	8753.18	11426.8	9260.48	12763.4		5140.98	10206					7528.1	13295.3	10188.6	11687.3	10170.5		8968.5		9631.14
O75061	O75061	AUXI_HUMAN	DNAJC6	Auxilin	76432.7	79023.8	75487.8	66717	68442.3	85565.2	71826.2	73207	69960.3	70081.2	92319.5	52512	73313.3	78906.2	88943.5	78371.9	67434.2	66970.9	71659.3	78990.2	74413.2	80951.6	71523.7	86093.5	67705.7	67618.1	95533.9	86123.9	87258.7	80858.5	77306.3	109817	74155.4	86377.2	78558.6	74510.3	79886.2	71242.8	101513	92802.5	73465.4	76303.5	89194.1	63967.9	65947.8
O75063	O75063	XYLK_HUMAN	FAM20B	Glycosaminoglycan xylosylkinase
O75064	O75064	DEN4B_HUMAN	DENND4B	DENN domain-containing protein 4B	12568.8	11981.2	13585.3	13777.9	16830.3	14183.6	15449	12473.1	12950.5	15648.6	14441.9	12631.6	18514.5	21467.8	11355.4		21139	13307.3	11989.9	15053.8	12171.2	15481.6	10316.8	16651.7	20733	14831.6	15562.7	15956.3	20394.4	13451.1	13050.2	21781.9	15046.6	14292.5	14295	13550.1	17601.5	13425	21313.1	17805.2	15067.4	20902.2	16084.4	15221.9	14532
O75069	O75069	TMCC2_HUMAN	TMCC2	Transmembrane and coiled-coil domains protein 2	4199.85	7499.92	7129.36	4942.86	4919.97	4840.88	4920.71	5200.99			6242.45		3403.4	5016.94	6148.5		5226.56					8650.23		5035.08	4745.81	4783.42	7270.6	6729.54	6502.02			7051.31		3425.13		3628.63	5057.18	3761.53	5696.78	4474.08	4403.9		5335.42	3391.65	3731.03
O75077	O75077	ADA23_HUMAN	ADAM23	Disintegrin and metalloproteinase domain-containing protein 23	49094.1	55546.8	63465.1	59921.2	20969.7	37659.5	57923.5	58215.1	63493	94055.5	44926.5	72310.8	40554.5	44723.4	38993.7	91001.3	44379	55913.5	49154.9	32093.2	63655.3	63909.9	46135.9	41905.5	34245	36202.7	45725.1	48095.7	37331.2	48645.7	66278.6	28127.7	67419.3	63363.3	60985.8	56815.2	43813.8	54756.6	46831.5	42095.5	44151	54420.9	58054.4	43623.1	56183.8
O75078	O75078	ADA11_HUMAN	ADAM11	Disintegrin and metalloproteinase domain-containing protein 11	10123.6	12778.2	12552.8	10415.8	5477.74	7764.99		13570.7	12527.4	18824.9	13820.7	12160.2	7535.98	9179.09	8455.13		9717.16	17853.1	10902.2	11836.8	16169.4	13472.9	16412.3	8870.99	9331.06	8608.1	8098.31	8682.53	9333.21	12904.5	15912.7	16092.2	18603.8	14379.4	16248.4	11949.1	8939.77	13937.1	7823.69	10363.5	8745.84	10803.3	9139.87	11996.1	10532.8
O75083	O75083	WDR1_HUMAN	WDR1	WD repeat-containing protein 1	179302	188447	181102	129554	135238	146860	168922	146720	180731	149350	219575	162342	169803	131012	156533	208845	169509	176413	172260	164507	193645	202606	205474	137472	147341	128878	148570	142582	122916	169524	167893	257803	185340	190708	272723	222924	138602	141439	131746	154720	181936	178028	167713	144861	206065
O75110	O75110	ATP9A_HUMAN	ATP9A	Probable phospholipid-transporting ATPase IIA	33080.7	30837.6	24965.1	36362.7	51806.7	74632.3	78599.7	30410.7	36282.8	46265.8	35284.8	38315.4	59414.9	73642.6	76185.3	94032.9	77824	37599.7	29561.7	37796.3	40040.6	32760.8	37598.5	66005.7	79310.8	61367.3	70535.6	63395.2	73510.7	25972.4	37740.4	54709.8	38071.4	30880	33905.7	32618.4	67073.2	54206.5	78756.4	76808.4	75372	61927.7	68537.7	37179.1	34585.1
O75112	O75112	LDB3_HUMAN	LDB3	LIM domain-binding protein 3	11150.5	17825.4	12383.9	17251.8	5595.52			18702.9	12248.7		20464.2	12216.6							16699.3	10952.4	21745.1	24933.8	22182		5394.48					17770.7	13514.1		14564.6	18342	16740.6	24202.6		3647.74						10529.2	10795.2
O75116	O75116	ROCK2_HUMAN	ROCK2	Rho-associated protein kinase 2	19347.5	16494	20276.1	19319.3	21812.4	24797.6	22219.3	20984.4	23952	30043.7	19077.9	22236.9	25864.5	28938.4	25833.6	39253.9	26800.9	22416.2	17554.4	16273.9	19179.9	20043	21992.6	25586.1	23647.1	27860.1	26798.1	26538.1	25956	19680.8	18418.6	22027	21055.1	21455.3	20914.4	20024.1	23418	16451.8	35246.1	27583.2	31056.9	45544	28314.7	17787	19322.1
O75122	O75122	CLAP2_HUMAN	CLASP2	CLIP-associating protein 2	64131.4	71568.5	68079.9	64920.5	60729	57076.8	47940.5	64784	64193.1	66000.8	61266.6	51596.1	56771.7	57741.9	58848.7	111764	62626	64054.4	52324.9	54167.6	59040.8	72902.9	54816.3	50631.4	55912.6	52953.5	63986.7	62044.9	57793.1	57529.6	54466.9	59123.9	68308.2	70549.7	64067.2	58955.3	47550.9	33927.4	62936.9	60368.4	51057.8	54922	57074.7	57097.4	59669.3
O75128	O75128	COBL_HUMAN	COBL	Protein cordon-bleu			3636.66	2819.31						8800.83		3786.84	1527.91																		5192.68
O75129	O75129	ASTN2_HUMAN	ASTN2	Astrotactin-2					7519.21	6174.89	6522.41						6287.63	6276.92	6158.57		6594.71			5530.99				5927.74	6821.12	6087.09	4893.32	5645.1	6004.97			7291.97					5857.92		7130.17	5460.8	7587.88		7262.15	5425.32
O75131	O75131	CPNE3_HUMAN	CPNE3	Copine-3	75996.4	71630.1	68992.2	65773.5	45925.3	67249.8	59032.1	53815.9	70903.1	86216.3	68334.1	84930.6	72266.4	56359.2	56491.7	135115	63362.5	61551.7	54112	74424.4	62443.9	82493	55703.8	52893.8	52821.1	61252.7	56614.7	55760.2	55043.6	67212.7	77315.6	70022.1	66015.3	36769.1	82056.5	65114.2	69775.6	62233.1	55029	54927.1	42490.9	38569.3	55158.9	64608.2	81386.5
O75143	O75143	ATG13_HUMAN	ATG13	Autophagy-related protein 13
O75144	O75144	ICOSL_HUMAN	ICOSLG	ICOS ligand		14475.4	8385.08	13847.7	6381.06			10840.8			14495.7			7490.39			7561.72	15103.7	24129.3	14437.3	9620.38					10818.5					15757.1		20184.2	9433.32	8192.07		7647.95	12525.1							10871
O75145	O75145	LIPA3_HUMAN	PPFIA3	Liprin-alpha-3	24492.8	24819.8	22682.4	25425.2	31846.1	32392.5	27928	25394.3	22851.7	36372.9	23117.2	24528.5	31060.7	29568.3	29292.9	61673.6	29656.5	24470.6	25645.9	27985.2	21565.1	27369.8	21183.8	30654.2	30580.3	30720.1	37255.8	37544.2	34988.7	20718.7	21563.4	48114.7	23212.8	23265.1	22148.3	20107.3	32291.3	21393	34217.4	37325.2	33263.1	32835.8	32578.2	26666.8	23243.4
O75146	O75146	HIP1R_HUMAN	HIP1R	Huntingtin-interacting protein 1-related protein	55490.2	53713.3	48499	52407.2	45078.1	31882.5	31459.5	58000	56532.4	57651	46809.4	46732.9	40894.1	33606.5	38385.4	77382.7	28626	64962	42350.5	53532.3	45394.3	56496.7	42524	33117.1	35034.9	34164.3	26332.7	24370.5	31278	51554.4	44725.1	50628	57827	54478	60972.7	45794.8	32587.1	36098.7	28775.2	29526.2	35221	47814.8	23848.1	49628.4	45055
O75150	O75150;Q5VTR2	BRE1B_HUMAN	RNF40	E3 ubiquitin-protein ligase BRE1B	5613.82	6085.99	6152.91		4914.59						5564.4	9455.74			4606.65			6410.74	4955.32	6865.63		6251.81	4554.24	4987.88	1625.62		4304.14	5223.23	3360.13	3997.32		4372.58	5520.39	5275.78		4612.1
O75153	O75153	CLU_HUMAN	CLUH	Clustered mitochondria protein homolog	26696.5	19208.2	18742.6	24708.5	35753.6	38521.6	30926.8	17247.9	23298.1		19320.7	23395.7	34618.5	33732.6	36280.1	77495.8	25956.8	25428	25085.9	30707.1	27752.3	28374	23457.6	42585.8	33892	32895.1	39271.8	53396.3	44587.6	23774.6	27634.9	37901.9	23019.8	26936.6	21778	17915.7	37898.1	47331.9	39705.6	40514.6	32822.5	33262	37453.1	27934.7	24691.7
O75155	O75155	CAND2_HUMAN	CAND2	Cullin-associated NEDD8-dissociated protein 2	13045	12807.6	14523.6	12773.3	18833.8	17732.5	14358	15908.2	14627.5	18138.7	10465.5	13013	16626.1	16996.3	14501.3	22918.5	22240.8	15836.1	13019.3	15621.3	16358.1	14991.4	17808.8	13250.2	17503.6	16531.9	18254.2	15280.5	18288.5	15858.6	14835.9	21760.6	12490.9	9534.19	14960.6	15555.3	18131.4	11376.2	20258.1	13366	12151.3	18997	15014.8	14297.6	13288.4
O75157	O75157	T22D2_HUMAN	TSC22D2	TSC22 domain family protein 2	8218.55	5837.75	7549.73			6265.14		7245.76			6800.56		6270.9	10654.5	8086.45			6924.47	9000.17		5217.47	6530.57	5450.7		6230.41	6387.05		4433.09	9139.67			7191.74		6657.19			5069.73		6011.7	6058.51			6201.14	5569.7	6502.94
O75165	O75165	DJC13_HUMAN	DNAJC13	DnaJ homolog subfamily C member 13	10517.3	10389.7	11047.9	10625.3	9789.02	9824.79	10329.9	8505.18	11142.5	20400.2	8820.49	10162.4	10402	9570.64	9641.86	25137.2	9678.68	9145.97	10581.9	9201.88	8830.89	9561.56	9108.08	9749.84	9224.3	9377.07	9968.03	9940.54	10687.7	10440.4	9835.52	9829.13	11862.5	10240.6	10772.1	9173.02	10670.3	9672.05	11014	11595	11342.8	15471.1	10788.8	9590.24	10734.4
O75170	O75170	PP6R2_HUMAN	PPP6R2	Serine/threonine-protein phosphatase 6 regulatory subunit 2	25053.6	29050.9	30233.2	27016.3	31165.6	29984.9	31185.8	29225.6	25231.9	45517.5	25567.1	28258.1	21706.9	20581.5	30179.9	39801.6	21044.5	32093.8	21512.1	24678.9	20065.1	30309.6	20146.9	29768.5	21308.4	23053.9	29772.9	31650.3	23223.2	28455.6	25375.6	24453.4	21164.5	26467.6	24493.1	19737	26692.6	24691.3	26028.1	28891	24670.2	44738.6	27835.5	21276.4	26245.4
O75175	O75175	CNOT3_HUMAN	CNOT3	CCR4-NOT transcription complex subunit 3
O75179	O75179	ANR17_HUMAN	ANKRD17	Ankyrin repeat domain-containing protein 17						11083.3	11140.2						8295.44	7561.11			7124.41								6440.18			7056.25	13302.5			7904.66					7565.01			9370.99
O75190	O75190	DNJB6_HUMAN	DNAJB6	DnaJ homolog subfamily B member 6	22121.1	25663.4	27578.3	23336.3	16848.3	17426.3	7338.47	27984.8	26996.6	12699.2	32118.8	19852.8	12703.1	16612.1	26166.7	29003.3	10786.5	27078.3	32397.6	22712.3	29795.4	20776.5	26757.1	18000.1	11776.2	14734.7	14398.2	13152.4	14952.6	21426.2	23945.6	17573.1	24702	31108.8	30475.2	28757.2	11518.4	16606.2	17014.9	15985.8	10248.2		15988.8	18725.7	28328.7
O75208	O75208	COQ9_HUMAN	COQ9	Ubiquinone biosynthesis protein COQ9, mitochondrial	20974.7	25387.9	22462.4	20374.3	27698.9	35826.2	33825.2	20496.8	20525.8	48388.8	29006	25526.1	27378.2	25432.7	34215.2	194623	31494.4	21101.9	24055.9	29423.3	23104	24315.4	22341.4	29925.1	20678.5	26292	30563.3	33381.6	24054.3	22220.2	21019.5	38237.4	28522.9	22173.4	29649.1	22445	27597.2	48405.7	31386.3	32842.8	35394.7	55203.2	33994.2	31680.3	28165.4
O75223	O75223	GGCT_HUMAN	GGCT	Gamma-glutamylcyclotransferase	43907.5	44247	27222.1	60398.3	29407.5	23402.3	30644.5	35342.3	57389.1	36206	44604.3	54190.4	34660	31116.5	30614.2	46518.2	31087.8	51789.8	48393.4	55541.7	28723.5	32254.7	22206.4	28374.2	24509.3	40635	39748.8	39940.9	23997.7	56005.8	63087.6	23236.5	51952.7	39636.8	34452.5	32036	48566.9	33806.6	25768.7	36143.9	36978.2	40473.9	46356.9	26744.9	55564.4
O75251	O75251	NDUS7_HUMAN	NDUFS7	NADH dehydrogenase [ubiquinone] iron-sulfur protein 7, mitochondrial	41627.2	36016.3	37156.3	38500.6	77574.7	86286.8	82026.2	42756	47445.3	47468.3	54220.5	57757.7	75936.7	68260.6	80212.3	90605.8	78645.5	58649.7	41656.5	67530.8	41561.7	35223	33653.3	88984.7	69218	72482.4	89968.3	78821.6	71876.9	37136.9	57133.7	73543.7	51387.1	52565.9	45545.1	48486.2	81447.5	134068	77741.6	69208.4	95244.8	75015.2	81300.1	82539.7	42946.2
O75306	O75306	NDUS2_HUMAN	NDUFS2	NADH dehydrogenase [ubiquinone] iron-sulfur protein 2, mitochondrial	84598.9	89363.3	80175	89669.2	112635	156553	140003	92983.2	78608.7	112449	135032	80737.9	151783	148067	180407	176393	144056	104840	102962	119558	113180	89145.1	96681.6	167346	152432	146004	167034	168641	157951	107535	121838	190675	105495	100550	112616	104458	196293	214038	204159	162170	180949	122512	193698	162109	100131
O75311	P23416;O75311	GLRA3_HUMAN	GLRA3	Glycine receptor subunit alpha-3														2569.01													2419.34	3596.28	3744.51			2744.9									2426.95		2936.49
O75312	O75312	ZPR1_HUMAN	ZPR1	Zinc finger protein ZPR1	16383	17880.6	16952	15904.7	17244.3	13605.2	14219.6	12022.7	16950.1	14972.9	10370.2	15946.2	13495	9515.24	11205.2	17336.8	9283.57	14714.3	15472	14800.4	12227.5	16886.9	15040.5	15064.6	9840.88	13779.1	13011.9	14398.5	12286	15104	14195.1	13560	11437.8	16896.1	15360.1	11899.7	12233.1	10368.1	11164.4	11260.9	12745.1	14782.3	12912	13686.9	12804.2
O75317	O75317;P62068	UBP12_HUMAN	USP12	Ubiquitin carboxyl-terminal hydrolase 12	81545.2	63942.2	64862.8	66481.9		63465.4	60369.4	73475.9	70123.1	33785.1	59841	67225.4	69026.3	73483.8	61341.5		75980.5	79807.4	74476.3	79752.6	52424.9	85895.6	66614.4	62014	66758.8	95798.4	62736	82737.6	86045.3	65716.1	77372.8	65174.7	58519.1	68311.7	57810.1	69181.1	85724.7	55928.3	86974	73658.6	74278.4	62701.3	75333.4	62833.5	81369.5
O75323	O75323	NIPS2_HUMAN	NIPSNAP2	Protein NipSnap homolog 2	177739	165298	160689	165024	325158	364804	365053	213258	179861	163571	231191	193410	287477	262113	329313	562221	284429	198827	153563	199777	184472	136825	148150	298075	282383	233437	273059	254204	317806	177147	231092	389312	206422	181302	204213	195796	320442	345219	342331	326314	334344	265424	303469	258890	195278
O75324	O75324	SNN_HUMAN	SNN	Stannin
O75326	O75326	SEM7A_HUMAN	SEMA7A	Semaphorin-7A	25304.1	21350.5	28878.4	28860.2	6892.04	6697.99	7892.08	22449.5	30837.7	23085.5	23635.3	24082.3	6464.23	7942.44	5566.92		4322.3	22491.3	27102	17038.1	17955.9	24571.1	23064.2	7084.41	6588.1	10239.1	4877.09	5801.57	6771.08	24403.8	24387.5	6297.37	21657.6	26673.5	20490.2	24392.6	6371.19	19238.7	5304.77	5975.39	10843.2		5550.68	17864.7	21850.2
O75334	O75334	LIPA2_HUMAN	PPFIA2	Liprin-alpha-2	16964.7	17319.9	19679	15254.7	29676.3	29168.2	30983.8	16849.3	20407.9	16919.9	15274.9	14680.4	28961.1	28092.4	29218.4	45004.6	26403.6	15599.2	13477.2	20532.2	11992.1	16370.9	13599.8	29952.7	22200.4	27844	31581.7	33398	31135.9	13520	13403.7	30301.8	17154.3	15741.3	17713.6	11984.8	27857.4	18202.3	30593.6	31391.3	28531.1	23086.1	27725.3	18801.8	12803
O75335	O75335	LIPA4_HUMAN	PPFIA4	Liprin-alpha-4	9784.16	8974.8	6734.56	10556.7	7917.4	8707.8	8709.05	8721.93	9002.03		7524		8439.04	7032.66	7019.16		8621.96	10960.5	8864.27	9316.95	6411.97	10775		8703.28	9152.75	8080.62	8128.9	8340.2	9175.73	8781.74	9039.91	11517.6	10715.7	8369.01	9747.7	10405	7602.47	8750.14	8324.12	7626.5	9402.09		7427.43	8813.35
O75339	O75339	CILP1_HUMAN	CILP	Cartilage intermediate layer protein 1
O75340	O75340	PDCD6_HUMAN	PDCD6	Programmed cell death protein 6	62791.6	82986.1	61416.5	56454.6	52185.7	46336.4	48383.7	62678.4	65837.7	81954.3	91137.6	39568.9	53168.4	62224.7	59615.2	162759	54751.5	73405.8	57088.8	49062.7	68662.2	51185	63556.1	42780.3	72751	45236.6	54564.8	49384.9	53401.1	66290.4	55975.2	65149.4	75146.4	77024.8	72769.8	69656.7	57979.5	42328.2	64896.8	52466.1	55542.1	65207	56770.2	49662.3	81026.9
O75342	O75342	LX12B_HUMAN	ALOX12B	Arachidonate 12-lipoxygenase, 12R-type	8277.88	11110.4		21334.8	6715.42		18269.2		16074.1	38005.9	24118.2	35761.5			6473.13			16733.4	17730.7	25009.5			9904.52			15914		25152.1		26854	26788	6953.23	21792.8	16824.5		6529.31	27815.7	15513.1	8587.07	10187.2	7556.44	66876.1	24888.8		40156.1
O75347	O75347	TBCA_HUMAN	TBCA	Tubulin-specific chaperone A	95646	91555.8	111430	110745	89508.6	97570	88843.6	122904	95889.2	158766	94944.9	128265	99353.6	102667	84061.2	172116	122120	110290	115528	114233	98427.6	91820.5	95131.5	102490	83380.4	90604.4	103841	88485.3	77200.8	102233	98904.3	75188.5	111872	107063	84845.1	125247	80240.5	64494.1	91606.9	99043	83169	79141.8	96326.4	102309	110434
O75348	O75348	VATG1_HUMAN	ATP6V1G1	V-type proton ATPase subunit G 1		35977.8				59918.7	45238.1				33925.5				74689.2												53735.4	62225.4
O75351	O75351	VPS4B_HUMAN	VPS4B	Vacuolar protein sorting-associated protein 4B	131457	128327	118788	123531	95311.9	74173.2	76679.5	97115.1	95529.7	88949.3	159740	113303	86924.2	72298.9	93288.1	90672.2	78868.6	128181	131790	124641	127946	126429	123098	82090.1	65365.4	83499.3	75268.4	88172.3	73849.7	128655	123989	103335	131266	138839	140382	138021	84611	63140.6	81095.1	95607.6	80137.1	66964.3	89197.8	94101.9	137951
O75352	O75352	MPU1_HUMAN	MPDU1	Mannose-P-dolichol utilization defect 1 protein	11786.4	7769.18		12528	5159.81	11228.1	14259.5	8439.66	12320.5	13547.5	5893.73	13761.8	13289.9	14066.8	6769.21	26723.3	10504.9	9526.52	7075.89	13697.3	6421.91	8587.33	6453.34	13548.4	12742.2	12079.4	13866.4	7257.3	12987.5	8121.22	10494.9	11127.6	11833.3	10834.7	9635.22	7219.6	11046.4	14146.6	11628.7	13758.4	12639.1	12672.5	11630.2	11520.3	12405.3
O75354	O75354	ENTP6_HUMAN	ENTPD6	Ectonucleoside triphosphate diphosphohydrolase 6
O75355	O75355	ENTP3_HUMAN	ENTPD3	Ectonucleoside triphosphate diphosphohydrolase 3					15160.6	13293.9	10045.7						12940.9	17609.9	10222.3		12624.5							16064.6	13227.6	15422.6	14192.4	14260.5	12619.8			8610.71					13599.7		22091.6	15452.5	21187	13127	18920.3	5370.68
O75363	O75363	BCAS1_HUMAN	BCAS1	Breast carcinoma-amplified sequence 1	196558	182332	183756	209351	56236.9	43267.3	53924.2	237257	217100	177757	188848	181584	48523.6	69026.2	54399.4	29970.3	51977.3	222353	168579	152257	184379	207949	187797	62132	58533.9	65710	45255.2	44232.7	54246.3	159717	209020	61752.2	195165	202364	194461	230514	46658.5	124254	37106.9	51882.9	44865.6	50824.7	54110.9	206085	203230
O75367	O75367	H2AY_HUMAN	MACROH2A1	Core histone macro-H2A.1	62916.8	77162.9	78686.3	64962.9	32593.4	47674.2	56406.8	104481	55773	93460.8	82836.2	58930.1	76292.7	55384	61068.4	65513.1	70184.4	67386.1	61600.9	45014.5	87360.3	71281	82678.1	39671.3	73615.7	43501.5	40247.3	43857.4	44342.1	66391.7	77661.5	92408.5	89102.4	66831.2	78427.9	74826.7	48434.7	54045.6	50104.7	54781.7	52988	61398.5	42859.6	58296.7	67324.9
O75368	O75368	SH3L1_HUMAN	SH3BGRL	Adapter SH3BGRL	247859	271697	243085	262788	179532	148856	148907	272785	267794	235008	229601	248624	234264	206466	196115	180396	223566	279993	323697	249429	273689	235358	289384	160087	230895	196397	160041	136495	173837	310746	301514	174186	241523	235046	220494	246310	212035	214123	152402	172595	169583	117875	135883	242515	263709
O75369	O75369	FLNB_HUMAN	FLNB	Filamin-B	71918.8	63475.1	69717.4	62747.5	37313.2	31592.9	31136.3	57112	72292.5	47039.6	53217.3	71278.6	34168.1	25628.8	27822.8	75225.5	28791.8	37668	65870.2	50080.4	48546.1	54954.8	59139.9	22997.4	31016.6	32615.8	26574.3	22472.4	26734.1	52054.3	52724.8	26003.4	50926.9	62662.4	67220.3	53374.2	29137.9	32268.6	21709.1	24497.6	29091.8	44203.7	23896.9	48483.6	67918.3
O75376	O75376	NCOR1_HUMAN	NCOR1	Nuclear receptor corepressor 1
O75379	O75379	VAMP4_HUMAN	VAMP4	Vesicle-associated membrane protein 4
O75380	O75380	NDUS6_HUMAN	NDUFS6	NADH dehydrogenase [ubiquinone] iron-sulfur protein 6, mitochondrial	28798.6	29283.6	18300	26155.3	40250.8	36416.9	43608	21963.9	23731.2	30985.1	27635.7	19082.4	45284.5	35691.3	33691.1	90586.8	30983.1	28272.8	27686.4	31347.5	30106.9	27951.9	21729.8	46180.1	29125.9	31477.2	48077.7	46663.7	24034.6	21927.1	25113.8	35098.6	25381.3	24398.7	22263.4	25491.2	37403.5	38765.9	37566.6	43133.5	44199	55334.7	41908.9	37201	19876.6
O75381	O75381	PEX14_HUMAN	PEX14	Peroxisomal membrane protein PEX14		5033.31			4342.34	5937.61	5498.35			5758.34				3881.22	6292.23	11879.3	3666.14							6081.38	3955.56		5121.12	5369.28	5366.9			5809.39						3455.15	4996.92	5555.37	3803.41	10385.2
O75382	O75382	TRIM3_HUMAN	TRIM3	Tripartite motif-containing protein 3	41747.5	37864.1	41210.1	43252.5	36952.7	33113.3	33188.8	43173.7	44043.3	23800.8	39024.2	45656.7	37256.3	47471.1	40179.4	14747.1	44930.7	44509.7	44197.8	44502.8	34904.1	45867.1	39088.3	34514	49346.5	39333.2	44369.9	43049.9	43587.5	36333.8	36490.1	50705.5	39266.9	44513.9	40602.4	42516.9	38838.7	32648	44271.4	43735	37647.4	32201.7	42839	46305.2	49153.6
O75385	O75385	ULK1_HUMAN	ULK1	Serine/threonine-protein kinase ULK1		2890.53				6088.87	7653.73			6616.67			8563.92	8038.56	4197.47		8575.73				1837.39			4525.99	8499.25		7237.71	7257.22	8696.54							3705.6			5627.78	5644.02			4922.71
O75390	O75390	CISY_HUMAN	CS	Citrate synthase, mitochondrial	382610	370408	329619	344876	440830	634097	607237	406258	453288	687917	517401	404896	583181	743677	743818	1282130	634708	381817	434604	547162	503330	440168	473480	606635	702443	567008	738390	642666	704108	371132	494706	867220	569622	526663	449185	602600	735244	887066	798606	800728	846220	781499	819240	910307	469185
O75396	O75396	SC22B_HUMAN	SEC22B	Vesicle-trafficking protein SEC22b	49878.4	53711.2	50350	50950.3	76392.9	77024.5	70837.7	50319.6	42019.9	87196.8	60679.8	43986.9	72646.3	64947	67273.1	108775	64653.5	57939.3	47498.5	48964.8	50229.9	46135.6	43233.4	83398.7	58647.5	68995.2	59093.2	73083.6	69730.9	43298	44233.8	46177	44671.9	53405.8	48445.4	42686.5	77154	50347.5	68274.1	80280	75476	82054.2	61009.9	56392.8	49940.6
O75400	O75400	PR40A_HUMAN	PRPF40A	Pre-mRNA-processing factor 40 homolog A	7789.05	6609.37		7244	5022.04	7057.74	5548.84	7807.13		12544.9	4638.98		6302.59		6426.34	9448.75						7189.49		6022.23	6364.8	5409.39	4854.8	5379.94	7816.27			5970.53	6494.5				4381.08	10187.4		3820.93					5502.82
O75410	O75410;O95359	TACC1_HUMAN	TACC1	Transforming acidic coiled-coil-containing protein 1	21653.5	21848.6	21665.8	20518.4	16024.3	13974.2	14229.7	23649.2	18345.4	34964.3	18930.6	20739.7	12313.3	14363.4	14328.3		17031.6	19995.7	15997	13373.3	14562.6	24353.6	13996	14218.1	12941	12495.9	14243.3	12765.4	15014.2	15826.5	16356.8	12829.8	14498.3	20795.3	20762.3	15283.4	13578.2	10512.8	13376.1	13688.7	11987.4		12466.2	13738.2	17164.9
O75431	O75431	MTX2_HUMAN	MTX2	Metaxin-2	21815.1	20412.1	19621	26419.7	24881.6	37181.4	31710.4	22196.4	27995.1	34442.4	19126.9	18949.1	35479.9	30572.1	40322.5	57549.9	31787	23027.2	21917.5	30057.6	16933.3	20206.8	17126.8	35817.8	29487.7	31380.5	34748.8	42323.6	36859.2	22586.7	23306.6	33294.9	20182	22483.6	24478	21418.3	34066.3	36853.6	35513.9	37350.4	41208.6	27261.2	33310	32451.6	22248.2
O75436	O75436	VP26A_HUMAN	VPS26A	Vacuolar protein sorting-associated protein 26A	59279.5	57811.1	50669.6	69092	55466.9	65134.4	65590.9	47658.7	66001.1	85940.3	36858.8	61025.3	66937.6	85253.4	61914.5	131972	84160.5	38016.2	54168.8	50533	40969	47927.6	51053.8	76806.6	85666.7	66121.6	90226.2	79558.9	95496.9	52712.2	46991	61889.3	58901.4	62836.2	63804.6	63074.9	69059.3	53923.2	78597.7	80982.4	86942.4	123165	93295.6	57395.6	66458
O75438	O75438	NDUB1_HUMAN	NDUFB1	NADH dehydrogenase [ubiquinone] 1 beta subcomplex subunit 1	22618.2	42429.6	37006.1	30044.4	55160.2	61823.4	23649.2	44531			43350.2		69556	78886.5	61390.7	34558.1	70950.4	50007.6	26934.8	57684.8	51432.8		35215.7	43444.8	65319.2	69328	69208.5	77963.6	72827.7	39504.6	33360	81575.2	59548.5	61979.3	38832.3	57992.5	84467.8	40878	78962.9	80811.5	74133.6		85061.2	64660.5	51075.6
O75439	O75439	MPPB_HUMAN	PMPCB	Mitochondrial-processing peptidase subunit beta	20269.1	18490	19685.1	23914.5	34504.4	22137.2	24592.8	26311.2	21457.9	16854.9	20435.8	23595.5	28442.9	25110.1	29037.3	41047.7	20516.1	26372.5	27566.1	28163.4	21210.2	19288.7	17603.1	30695.8	28335.4	32381.8	25428.5	29409.7	26310.3	24140.9	30186.2	30575.2	24922.1	23885.5	22391.4	22525.7	35408.9	43250.6	28559.2	30938.5	35473.1	19494.6	27401.6	31171.9	24917.2
O75467;Q6AW86	Q6AW86;O75467	Z324A_HUMAN;Z324B_HUMAN	ZNF324;ZNF324B	Zinc finger protein 324A
O75475	O75475	PSIP1_HUMAN	PSIP1	PC4 and SFRS1-interacting protein	36121.2	27621.8	24640.7	30858.7	11194.2	13433	15592.8	26084.5	29493.1	54648.8	19782.1	32009.1	8313.79	13566.1	18482.2	30388.5	14265.3	18110.8	19120.9	15506.6	18037.5	26666.9	22314	11079.9	15173.7	7609.48	11004.7	11645.2	11368.6	19683.4	27145	14763.5	24743.5	22108	24898.8	22789.6	8454.7	25585.1	9020.59	11049.8	5747.31	17626.2	12148.1	18939.6	18905.4
O75477	O75477	ERLN1_HUMAN	ERLIN1	Erlin-1	13045.3	10555.8	9550.6	12730.7	9183.71	9435.22	10260.2	10517.8	10384	11868.7	12220.3	11502.8	9119.78	9541.3	9335.18	16983.8	9651.28	10151.5	9921.73	14089.9	9002.67	8433.21	8934.44	8204.34	9314.79	11188.3	7603.09	8782.54	8648.02	10260.5	11817.7	11448.9	13970.2	10501.2	9550.78	8126.26	8413.99	10133.8	9176	10056.8	9774.14		8237.57	9349.52	10588
O75487	O75487	GPC4_HUMAN	GPC4	Glypican-4			9942.86		8184.41	10321.9	9438.65	10196			8434.57	11659.2	13641	10239			9452.7						7174.99		8176.86		10528.5	10038.5	8590.2			8845.82			8674.99	8446.48	8076.56		7747.08	9653.88	10182.3				7899.2
O75489	O75489	NDUS3_HUMAN	NDUFS3	NADH dehydrogenase [ubiquinone] iron-sulfur protein 3, mitochondrial	226246	228455	195161	181499	402092	350793	299208	182865	236671	325613	241389	165591	353344	309920	329161	553989	288532	262515	228301	332311	250132	247085	215660	390840	281669	323205	390348	402279	291025	219485	307686	456458	259114	259839	261489	241555	394772	573515	492878	371615	435426	494834	448425	440217	257543
O75493	O75493	CAH11_HUMAN	CA11	Carbonic anhydrase-related protein 11
O75494	O75494	SRS10_HUMAN	SRSF10	Serine/arginine-rich splicing factor 10	21839.1	14840.8	28015.9	22811.4		21251.3	16382.4	24789.7	24580.5	46922.2	28258.4	24202.7	11937.5	18048.1	21734.2		15764.8	17547.9	23750	17078.5	36030.1	19054.2	38288.1	22027.9	18398.5	16789.5	20569.6	22281.7	21174.7	16898.9	24726.2	22166.5	27176.4	20097	23322.5	22077	14214.1	33839.8	17793.9	19286.1	20125.3	29897.9	17033.9	21264
O75506	O75506	HSBP1_HUMAN	HSBP1	Heat shock factor-binding protein 1		10918	10342.7	14962.2		8779.69	8393.93	11697.5	11427.9	10787.9		12349.2	8341.72	11637.6			11071.8	11788.6	9908.39	10751.2	14153.8	11596.5		9205.24	14692.7	8715.85	15923.8	15286.9	15656.8	9980.19		9876.91	13337.7	15328.4	15435.4	16528.9	10183.1		8715.31	9986.55	10293.1		13118.4	12936.2	12501.5
O75508	O75508	CLD11_HUMAN	CLDN11	Claudin-11	295849	223298	141882	392330	20586.7	33879.6	131318	194648	477073	153042	183019	483904	61674.8	127178	46062.8	120232	60030.3	171255	110796	149914	514221	577725	381499	99150.5	137634	71320.5	130371	121567	101370	227623	253409	139118	538158	503483	665912	567059	51958.8	192157	56538.6	94132.6	126748	89633.6	144974	297105	404555
O75509	O75509	TNR21_HUMAN	TNFRSF21	Tumor necrosis factor receptor superfamily member 21	2445.34			3659.84		3009.23						2733.52	3371.37		2892.5		3260.07		1930.91	4866.07		3305.1		2652.69		4212.99	4356.25	3399.06	3380.37		2404.53	5292.69		2657.27			2671.2	3901.05	3291.27	3788.99	3442.12		3043.51	3827.99	3059.91
O75521	O75521	ECI2_HUMAN	ECI2	Enoyl-CoA delta isomerase 2	10602.4	9710.43	12297.7	12365	13637.7	15760.4	14846.3	12964		13662.3	14247	12710.1	18309	12600.6	23417.8	56692.7	23746.4	15194.3	13678.7	13677.4	13734.4	11098.7	10418.4	16478.5	23398.3	16940.2	24350.5	17630.7	21559	12982.6	14990.3	15120.6	11041.4	10411.6	13481.8	12169	20703.4	18241.5	19541.8	17945.6	16748.6	24733.4	17631.9	22515.4	11235.5
O75531	O75531	BAF_HUMAN	BANF1	Barrier-to-autointegration factor	14587.6	13392.1	14162.1	14274.1	7207.79	5363.41	7216.8	15036.8	13938.8	16494.7	18264.7	16409.2	6111.04	4903.13	6859.22	12137.5	4930.14	7569.31	15269.9	11935.4	16181.5	12285.5	19971.5	4823.26	5409.76	7706.04	6481.7	8071.05	4848.18	17457.1	17441.1	8883.67	11085	12779.9	12516.6	13472.4	7662.2	11714	5180.41	5436.72	6398.1	17018	5541.58	13456.1	14103.4
O75533	O75533	SF3B1_HUMAN	SF3B1	Splicing factor 3B subunit 1	15893.7	15749.5	16965.3	15282.9	14516.1	12469.8	14279	17210.5	13478.5	14399.7	14503.3	16580.5	13110.8	11470.3	14817.1	28730.5	12028.9	13166.7	13797.8	14063.7	12111.2	13558.5	11613.2	13835.8	11986.7	12248.8	10334.1	10427.7	10727.9	14566.7	14799.2	14290.4	17091.7	14462.8	15210.1	13146.7	13127	18851.5	11046.3	11415.2	12756.4		10211.1	14366.1	11590.9
O75534	O75534	CSDE1_HUMAN	CSDE1	Cold shock domain-containing protein E1	33435.4	33095.4	33382.2	34178.4	31905.3	28402	29287.6	32926.6	30337.2	35360.1	32792.5	32941.3	31407.2	38931.8	36002.2	50557.5	32099.8	32621.8	36782.4	31908.9	42140.9	40678.3	39865.4	30915.6	35465.8	36170.4	32780.9	38324.5	40770.6	31973.9	33537.8	36956.1	36238.8	40993.2	33150.8	39801.2	35945.1	34772.8	39615.1	36284.2	31035.8	29101.4	39211.9	34382	40075.6
O75553	O75553	DAB1_HUMAN	DAB1	Disabled homolog 1
O75569	O75569	PRKRA_HUMAN	PRKRA	Interferon-inducible double-stranded RNA-dependent protein kinase activator A	19980.1	23068.1	15769.9		20157	33590.8	32370.7	15321.9	18554.3	37352.2	18635.2	18708.7	22021.8	23036.5	39463.4	80727	15487.7	15951.1	15040.2	20113	21138.7	20996.6	26661.8	30332.7	19904.6	17613.6	30602.7	44575.9	27141.1	15848.3	21204.6	31995.4	19765.3	20116.8	18835.1	15610.6	16647.6	44230.6	26467.6	27632.5	16321.4	48733.9	22543.6	19119.8	21127.1
O75582	O75582	KS6A5_HUMAN	RPS6KA5	Ribosomal protein S6 kinase alpha-5	10887.4	16036.3	14087.4		10035.2	4432.37					14820.5	11656.3						18669.8			17279.9	8879.01		5034.46								8757.67	17400	13172.8	15300.9								5366.27	10644.5	12970.9
O75592	O75592	MYCB2_HUMAN	MYCBP2	E3 ubiquitin-protein ligase MYCBP2	8094.42	8338.11	7353.5	10180.3	8683.09	11886.5	11861.6	8638.09	9761.67	11131.2	8950.38	8949.45	11802.7	13310.6	10727.8	17666.2	13044.7	7586.5	7785.05	8020.72	7928.15	9874.96	7974.8	11732.6	12802.5	10440.3	13709.4	14904.3	12241.8	7408.24	8753.75	7923.66	7984.24	8286.96	6814.5	7496.76	11448.1	8841.35	12762.7	12183.9	13602	16398.3	12714	7350.01	7033.57
O75600	O75600	KBL_HUMAN	GCAT	2-amino-3-ketobutyrate coenzyme A ligase, mitochondrial		8650.64				14653.3	11353																				20292.7		24326.4											27912.2	20048.6
O75608	O75608	LYPA1_HUMAN	LYPLA1	Acyl-protein thioesterase 1	59617.7	44730.7	39342	53749.3	68460.4	49363.2	43084.8	39175.5	52805.4	22286.9	66571.7	42475	39468.4	39145.5			37190.2	44428	39994.4	71226.4	36005.9	45095.1	44802	64650.8	39610.6	46847.8	34785.3	53136.4	45780	49881	58976.1	52627.9	63349.5	39703.2	49893.4	45433.8	51584.4	40298.9	47140.9	56646.9	50871.6	87985.4	40167	66759.6	58188.3
O75629	O75629	CREG1_HUMAN	CREG1	Protein CREG1
O75635	O75635	SPB7_HUMAN	SERPINB7	Serpin B7							8817.44				21365.7	13655.5						13127.3	9196.01	11272.2						15133.9		22478.2			18841.7						20437	9242.2		8570.76	12143.6	16660.2	8626.59
O75643	O75643	U520_HUMAN	SNRNP200	U5 small nuclear ribonucleoprotein 200 kDa helicase	21021.5	19111.5	18958.4	19674.4	15419.4	12847.9	14113.7	19093.2	19937.5	22528.4	16826.8	18127.6	15157.9	13296.6	13298.9	12164.6	15044.7	16094	17029.3	19419.5	16278.7	19931.9	15904.1	15086.2	14252.6	15888.1	13693.3	15081.2	15161	18519.5	20368.2	21741.4	21730.1	19818.9	20343.8	18397.8	14274.3	23353.5	13316.4	15159.8	16309.1	19207.1	13575	18400.3	18840.1
O75648	O75648	MTU1_HUMAN	TRMU	Mitochondrial tRNA-specific 2-thiouridylase 1						4986.12							5449.24											6744.43		5744.71						5655.75					5764.19		4275.88		6674.92
O75663	O75663	TIPRL_HUMAN	TIPRL	TIP41-like protein	50758.5	53171.1	49353.2	50861.1	47822.5	50675.9	46975.1	41463.7	59168.4	44280	43349.7	39148.4	41099.6	40543.1	53817.2	104704	49197.1	50050.7	42433.9	43873.1	44032.7	57645.1	45108.4	48461.2	43333.4	32734.9	53569.1	50666	50723.1	57207.6	49704.2	53803.3	63901.8	66656.7	59178.2	53622.4	47751.5	41054	51837.2	55454.3	53999.4	65350.9	51305.8	43559.3	65386.5
O75688	O75688	PPM1B_HUMAN	PPM1B	Protein phosphatase 1B	19956.9	22036	23217.2	21376.2	24938.9	25181.4	25376.1	23890.2	20888.9	21492.7	22316.4	23273.2	23644.7	24688.2	25031.3	20838.6	29542.8	23592.5	23758.4	21801	22592.8	26524	18574.3	22613.6	29837.1	19454	28954.9	23806.5	27560.5	22142.7	23107.5	18890.8	22040.3	22867.6	26561.7	22727.3	21674.1	17333.6	22039.1	25195.9	23047	14725.3	25460.5	23113.2	18188.4
O75689	O75689	ADAP1_HUMAN	ADAP1	Arf-GAP with dual PH domain-containing protein 1	25752.8	24989.3	22527	18810.3	19068	12164.9	16705	18472.8	22040.4	27236.9	34804	19064.6	17390.3	19000.6	17689.4	32161	19515.8	24841.5	25840.2	15104.6	31497.2	24579.4	27161.9	13759.3	17530.1	17412.4	19494.1	18396.9	14749	21573.2	19282.4	19760.7	23027.6	26583.8	28823.4	28332.9	22236.3	9665.37	21719	18756.1	20888.1	28400.8	20324.3	20051.4	24766.8
O75694	O75694	NU155_HUMAN	NUP155	Nuclear pore complex protein Nup155	8155.2	7976.75	7829.41	7985.99	6254.65	7387.99	8779.6	7192.29	8616.66	14007.7	5224.45	9218.24	6573.54	5923.46	6000.01		6729.39	7832.65	6061.9	8347.57	5807.52	9060.53	5178.35	9813.21	5556.42	6248.54	6552.11	7623.01	6714.79	6994.3	7423.62	7376.6	8973.3	6475.78	10099.3	7744.46	5999.43	9475.42	5787.57	6742.39	6680.14	14993.5	7460.18	8425.14	8080.09
O75695	O75695	XRP2_HUMAN	RP2	Protein XRP2	25843.2	27969.2	25361.8	26513.6	16604.6	19076.4	21035.1	19732.9	33002.8	32812.9	22472.6	28739.1	26687	21518	16949.2	65854.8	23345.9	21837	20761	22376.1	19885.8	18621.8	21147.9	18124.1	18080.3	22820.6	12721.1	14785.3	20567.2	25419.7	23313.9	11800.4	18026.5	20605.4	19802.9	19990.8	19146.6	19486.7	17792.4	16834.9	20395.6	18372	17977.1	20174.2	19695.6
O75716	O75716	STK16_HUMAN	STK16	Serine/threonine-protein kinase 16
O75746	O75746	S2512_HUMAN	SLC25A12	Electrogenic aspartate/glutamate antiporter SLC25A12, mitochondrial	176207	144703	141044	170829	268616	246701	227285	179098	167528	196391	173515	169797	264330	305650	240555	364045	245493	155949	159720	260313	195527	172261	175007	263944	274836	302288	266477	272540	277262	172073	185380	313178	193010	186714	141569	184041	335535	361342	332408	322249	331024	270408	322729	300224	164025
O75781	O75781	PALM_HUMAN	PALM	Paralemmin-1	190050	180514	171007	181032	301125	379516	353794	176889	170098	266734	166526	179652	446615	377028	364547	548275	437919	182253	171069	207784	172650	229169	148887	358567	298950	286544	412619	336297	307562	166225	127510	254175	168778	196907	171586	198020	357632	138531	359672	398918	347761	302190	369362	227057	188226
O75787	O75787	RENR_HUMAN	ATP6AP2	Renin receptor					19029.3	23213.1	24499.3			10399.2		6190.48	20965.1	21934.9	25294.1	28087.7	22088.7	14691.1		10734.9				17183.1	21818.9	19334.6	25684	25112.9	23190.5			22645.8	6702.72				21874.7	18075.8	24809.3	22679.1	20293.9	17662.3	26691.8	15075
O75821	O75821	EIF3G_HUMAN	EIF3G	Eukaryotic translation initiation factor 3 subunit G	33798.9	26080.2	28557.4	24707.5	42307	41385.2	29595.3	26380.5	30006	52112.5	20229.6	27984.3	26315.6	29317.9	36597.9	66702	27268	33544.5	27583.6	23709.1	17287.9	22698.4	20730.5	39182.9	24560	18716.5	25463.6	33026.7	35947.8	29823.4	24709.5	28127.2	25871.3	27081.8	29770.3	20816.6	22181.1	50690.7	31962.2	30051.2	18202.8	24172.6	22699.7	22688.8	26216
O75822	O75822	EIF3J_HUMAN	EIF3J	Eukaryotic translation initiation factor 3 subunit J	30669.8	33026	31812.6	32394.8	27450.5	24528.8	18751.1	33811.9	28053.3	39524.6	33467	24748.6	25583.5	25014.2	26402.4	42705.1	25485.2	32288.2	25830	33520.9	31389.6	36216.5	30221.2	23582.5	20344.1	24514.8	22517.4	20267.7	26051.4	29504	30760.2	28982.7	28815	36030.5	32457.2	37394.3	18318	27454.3	25608.4	26415	20993.5	36696.5	26417.4	33619.8	34027.4
O75828	O75828	CBR3_HUMAN	CBR3	Carbonyl reductase [NADPH] 3	32805.2	36438.3	42660.8	32766.6	45005.8	45568.7	25581.9		25081	43657.6	30889.2	35292	52831.8	45575.4	46092.9	139780	42821.2	33380.2	40498.6	25969.6	48370.7	21376.4	33529.6	44634.1	63102.2	56226.4	43787.6	32130	32118.7	36919.2	33544.4	30610.1	23946	32558.8	30324.7	24513.3	49580.2	29302.1	46809.5	39589.6	49864.6	73892.8	38444.7	25218.1	35406.4
O75832	O75832	PSD10_HUMAN	PSMD10	26S proteasome non-ATPase regulatory subunit 10	29220.5	27123	30409.3	22190.8	22322.1	24103	24233.9	21417.4	31475.1	42200.4	18261.9	28170.9	23141.9	23340.2	15625	38538.5	26318	25543.8	21909.3	34292.7	26914.7	35916.2	24281.3	28007.7	21546.8	20152.6	24674.1	30841.9	25375.1	31410	31841.2	37916.6	25234.4	30918.8	39822.7	31633.5	25861.2	26404.4	21667.1	26274.6	25470	33366.9	23041.7	25781.5	30965.2
O75843	O75843	AP1G2_HUMAN	AP1G2	AP-1 complex subunit gamma-like 2
O75844	O75844	FACE1_HUMAN	ZMPSTE24	CAAX prenyl protease 1 homolog	8867.06	7244.05	8751.63	9894.5	6504.52	10064.8	12084	9645.41	9448.31	18793	7752.87	9267.33	8429.26	10301.7	7839.46	17841.4	8755.51	7397.14	7815.31	7181.05	8846.22	8240.61	7881.78	9899.3	8363.76	8976.8	9761.48	8442.17	8636.33	6594.5	7400.73	7190.71	9634.12	8610.52	10062.8	8899.44	7185.62	8940.69	7850.9	9651.78	10915.6	13301.7	9587.64	8676.24	9498.11
O75874	O75874	IDHC_HUMAN	IDH1	Isocitrate dehydrogenase [NADP] cytoplasmic	62308.8	79826.2	72434.3	64990.4	50587.1	54488.7	54087.7	65168.4	82043.8	56521.3	79217.6	61048.3	47036	50626.4	49577.6	116954	54643.5	57278.7	60662.4	61144.6	65679.6	65769.3	51058.5	45861.3	50578.8	42819.4	45660.8	48901.5	51369.1	67993.8	73660.8	62052.6	83713.7	75476.1	81577.3	38817.2	47068.2	58604.8	41306.8	51592.7	51216.9	90520.2	24765.7	64552.5	82834
O75879	O75879	GATB_HUMAN	GATB	Glutamyl-tRNA(Gln) amidotransferase subunit B, mitochondrial
O75880	O75880	SCO1_HUMAN	SCO1	Protein SCO1 homolog, mitochondrial		10889.2			14353.5	15648	18993.5	8728.54	7610.43	16059.4			16047.2	16015.9	15914.8	29826.8	19537.7			17247.4	6864.7			17172.9	11641	11295.6	15467.7	17409.7	15913.7	12050.5	14135.9	18133.3	10530.9	7592.23	9847.41	8042.55	18030.9	16558.8	16536.3	23650.4	19404.6	23268.4	15004	12584.9	9131.59
O75881	O75881	CP7B1_HUMAN	CYP7B1	Cytochrome P450 7B1		4823.53		5655.09							4632.14		4184.02		3067.8					6403.21				4719.84			3719.15	4685.02			5021.56	5412.86		7609		6319.58	5529.46		4678.89				4370.25
O75882	O75882	ATRN_HUMAN	ATRN	Attractin					2815.56																4332.57		6348.6								5200.63	5164.33		4724.94		6047.87	5394.47		6229.92				3491.28		5062.11
O75884	O75884	RBBP9_HUMAN	RBBP9	Serine hydrolase RBBP9	15398.6	18287.6	14874.8	20886	13291.5	14464.7	14241.8	14258.5	19388.7	86471.9	21005.2	23639.5	16670.7	16217.7	21066.7	80334.3	15491	23136.2	25495.7	16823.8	36355	20746.6	28889.3	13693.9	18723.9	13808.9	17177.7	16423.5	16710.4	27722.7	21867.6	21962.9	23829.6	23253.1	25568.9	28281.8	17418.8	13684.7	18255.9	17377.5	18041.2		17732.7	18961.3	27237.4
O75886	O75886	STAM2_HUMAN	STAM2	Signal transducing adapter molecule 2	8214.77			8167.77	5810.37		7110.04	8689.04	8371.67	7982.04		9313.9	6382.58								8524.26		7231.37	7182.47		6968.64	6524			9800.93				7104.5	8664.07	9658.91			6547.04		6666.78		7036.65	8192.59	7160.18
O75891	O75891	AL1L1_HUMAN	ALDH1L1	Cytosolic 10-formyltetrahydrofolate dehydrogenase	63696.6	82026.1	91391.1	63165.1	137352	127390	106268	77629.8	64935.1	96601.5	81229.8	82355.6	121264	102686	117162	154604	163764	117020	105748	156972	91759.4	87808.8	87265.4	134264	188851	172399	140605	112491	133924	106751	103761	101128	65172.4	71419.2	86668.1	90154.4	173289	149878	90834.8	94948.3	146489	119347	128278	182673	86696.5
O75896	O75896	TUSC2_HUMAN	TUSC2	Tumor suppressor candidate 2			15864.3			22876.5		12024.3			19317.1			15843.3	19471.3			17420.6	16470.5	10723.6			11460							14363	10357.4	15454.7		13272.5		13640.5	23418.8		17042	17101.3			21860.4	13658.6	11166.5
O75899	O75899	GABR2_HUMAN	GABBR2	Gamma-aminobutyric acid type B receptor subunit 2					16036.9	17059.2	15956.8						14230	16761.4	14377.4	19831.6	12717			8746.62				20184.8	14804	16459.2	16902.1	20061.6	19949.9			18576.4					18102.7	13049.6	17429.7	18103.6	15931.2	9114.07	16572.2	11710.2
O75907	O75907	DGAT1_HUMAN	DGAT1	Diacylglycerol O-acyltransferase 1
O75912	O75912	DGKI_HUMAN	DGKI	Diacylglycerol kinase iota				5352.06																																	2881.92
O75914	O75914	PAK3_HUMAN	PAK3	Serine/threonine-protein kinase PAK 3	81049.9	71460.7	65039.2	65859.2	49592.3	62726	65327.1	82998.9	80290.7	78988.5	71516.3	71116.9	56369.5	58970.3	69299.3	73397.2	70202.4	74212.2	62238.6	59353.5	67069.3	69192.3	66153.5	61087.1	62068.5	47425.1	71355.6	59206.1	68320.7	70330.3	61263.9	81418.9	84514.8	77127.5	64727.8	69207.4	48446.3	55141	60430.2	63355.3	51031.7	63221.4	55164.4	61397	64729.7
O75915	O75915	PRAF3_HUMAN	ARL6IP5	PRA1 family protein 3	130955	143194	138447	117829	155117	151953	81194.8	124405	127514	41692.5	184087	89872.4	171317	165065	153847	126505	145412	134215	148414	132567	148354	120239	132297	179540	122793	146479	113787	141864	143666	137080	127337	146987	130986	124749	134398	130966	158477	106703	182444	143606	148812	82645.2	129981	116319	154339
O75923	O75923	DYSF_HUMAN	DYSF	Dysferlin	12204.7	12690.1	9504.63	13122.1	14493.5	13939.7	14585.4	9683.49	10792.9	11205.3	7448.67	10852.2	13235.9	10220	18652.5	21357.2	8292.2	7313.04	13215.9	15603		12776.3		17020.2	11072.3	14855.5	12901.8	16722.2	13881.1	10854.8	16367.1	22868.5	10943.7	10814.6	9113.56	12408.8	14475.6	20575.6	24976.6	16640.9	13987	15670.2	15059.5	11706.2	16331.4
O75935	O75935	DCTN3_HUMAN	DCTN3	Dynactin subunit 3	96966.7	85288.4	98400	96898.1	65211	67158.5	56784.8	88046.2	83756.8	106283	116081	74109	92931.8	123783	77127.6	21885.8	107757	115239	108442	82283.2	150149	88697.9	136226	56615.9	139608	77246.9	75239	75539.2	81548.9	105918	112636	77775.4	110540	106857	89692	122636	77904.9	50062.1	87472.7	80792.5	76622.5	30074.1	114319	108854	98238.9
O75936	O75936	BODG_HUMAN	BBOX1	Gamma-butyrobetaine dioxygenase	39226.4	39168	29377.5	40630.4	78480	44194.1	46543.5	52247.9	40923.7	136336	43844.1	40778.2	114994	55592.4	41441.9	172720	71590.9	38361.2	30550.5	47336.6	38807.9	27023.8	42357	42802.9	63245.8	53263.9	39080	29344.6	45188.1	37271.1	40163.8	35451.9	35836.9	15151.7	41134	34356.7	67114.9	40865.4	28107	50892.1	43798.3	72240.1	39419.3	44886.6	39364.2
O75937	O75937	DNJC8_HUMAN	DNAJC8	DnaJ homolog subfamily C member 8	12300.4	9296.28		12856.4	6786.39	6122.54	6318.89	11627.1	8267.96		10815.7	8862.84	9407.37	15178.5				12068.3	10891.9	9797.77		7676.07		6901.16		9682.51	6766.26	5679.41	12534.1	9465.15	9870.91	7967.52	9236.76	7938.58	10949.4	10325.2	7578.75		6030.52	8520.38	6388.91		6791.56	9847.22
O75947	O75947	ATP5H_HUMAN	ATP5PD	ATP synthase subunit d, mitochondrial	87388.6	78566.5	102622	87768.7	145187	222903	161590	101231	113719	194996	113896	96887.5	170149	223141	228235	342791	215785	98334.9	84908.1	143951	110271	84958.4	103612	168587	177411	158535	203349	163187	206807	98940.5	139121	180895	116152	143203	84987.5	148335	193123	241205	174800	206987	285058	158050	298035	184792	104584
O75955	O75955	FLOT1_HUMAN	FLOT1	Flotillin-1	74693.5	68781.9	69439	61870.3	57096.1	56416.9	49076.4	67244	81905.9	94624.1	56328.3	65245.8	65206.1	62754.1	73541.4	53931.2	47466.3	60144.5	63489.1	61902.5	64330.8	68810.1	50487.7	56370.2	56152.3	58336.1	67570.9	61291.4	49260.7	56279.3	64770.9	78154.1	60438.4	63782.5	71857.9	68594.5	60858.8	56963.7	55626.1	60639.5	67400.6	45484.9	55139.2	75216.9	83498.2
O75962	O75962	TRIO_HUMAN	TRIO	Triple functional domain protein	13859.8	13880.6	13479.9	15021.5	13886.5	17849.8	17780.7	11784.8	14920.8	28410	10374.6	12836.5	17305.8	19311.2	16526	47044.5	16864	11111.6	10528.8	13566.1	9535.32	14612.5	11503	16963.5	15788.5	17692.6	16353.8	17266.2	20901.8	12648	10756.3	15302	11662.6	14090.8	10775.3	11056.3	14532.7	12928.4	16969.3	18530.9	16970.2	40993.8	14267.2	12732.1	11742.5
O75964	O75964	ATP5L_HUMAN	ATP5MG	ATP synthase subunit g, mitochondrial	130888	143850	135783	119858	97695.8	206632	159765	135380	144453	98009.9	132537	112914	253609	258428	236318	142440	173486	112380	92158.6	232055	171678	122631	128737	157901	183751	242981	282898	181651	152555	115723	155345	216321	196578	181875	114633	201977	218002	337282	197652	274438	375739	164382	319979	289274	143474
O75970	O75970	MPDZ_HUMAN	MPDZ	Multiple PDZ domain protein	14896.3	13139.4	11717.4	14613.4	12549.7	9599.63	12721.6	14745.9	13174.7	10670.9	13932.2	11177.3	9010.61	9065.6	7696.24		8436.19	16541.5	10081.2	16205.3	12628.3	9314.51	12118.5	9694.13	6281.42	11483.4	8060.68	7824.57	7122.12	11672.2	10704.1	10828.5	11954.8	11298.1	13933.9	11914.6	8312.78	10380.9	7102.79	8993.81	9572.93	17169.8	7796.19	13396.9	11336.5
O75976	O75976	CBPD_HUMAN	CPD	Carboxypeptidase D					3501.07																3704.88				4760.91	5899.4	3772.31	1978.66	4977.49					3935.1			4534.45		4120.57	3165.51			3181.5		6004.17
O76003	O76003	GLRX3_HUMAN	GLRX3	Glutaredoxin-3	39805.9	50648.4	49155.4	51019.8	30721.6	26857.7	13746.7	45652.3	42536.1	17074.5	39865.1	34204.9	24789.4	28013.8	33771.3		24911.9	43351.7	45022.3	50444.5	49443.9	36857.2	49104	24053.7	22042.9	37682.5	27472.6	23093.6	32770.5	43025.7	40163.8	35571.7	47453.7	59461.3	43990.8	53039.7	28963.6	19577.6	33399	30422.1	31368.9		33858.9	46486.4	47902
O76009	O76009	KT33A_HUMAN	KRT33A	Keratin, type I cuticular Ha3-I
O76011	O76011;A0A140TA62	KRT34_HUMAN	KRT34	Keratin, type I cuticular Ha4															6393.02
O76013	O76015;O76014;Q6A162;O76013	KRT36_HUMAN	KRT36	Keratin, type I cuticular Ha6																				9734.11
O76014	O76015;O76014	KRT37_HUMAN	KRT37	Keratin, type I cuticular Ha7
O76021	O76021	RL1D1_HUMAN	RSL1D1	Ribosomal L1 domain-containing protein 1	5524.15			5797.8	3885.84	4193.84	3755.39	4325.34	6539.93		4551.86	6053.38	4044.29	4768.9	3734.06		5126.39	5516.34	4632.3		4500.26	3965.76	3448.96	4254.3	4177.54	3415.3		4354.11	3585.34			4469.01	5478.82		3729.57	3595.96	3446.95	5126.51	3689.11	3721.6	3814.74		4230.34	4032.03	3173.83
O76024	O76024	WFS1_HUMAN	WFS1	Wolframin	45528.8	43398.5	48374.2	53878.2	88629.9	125755	81906.8	46848.3	45068	50963.7	41762.7	47683.9	106095	108522	122601	74904.2	172145	44567.3	47438.2	68289.7	50166.6	52530.5	50135.6	78674.4	131492	104030	163986	127457	112105	42679.9	40948.5	60363.2	46512.3	41949.1	50547.6	42412.7	121990	51453.8	102550	114214	78912.7	60079.3	120150	78298.8	51957.5
O76031	O76031	CLPX_HUMAN	CLPX	ATP-dependent Clp protease ATP-binding subunit clpX-like, mitochondrial					9689.53																								5045.12									12924.5			8901.79
O76038	O76038	SEGN_HUMAN	SCGN	Secretagogin					4975.25															6636						4350.54						7554.39					4348.85				3474.62
O76039	O76039	CDKL5_HUMAN	CDKL5	Cyclin-dependent kinase-like 5
O76041	O76041;P20929	NEBL_HUMAN	NEBL	Nebulette	15592.1	17606.8	13275.4	13420.7	15222.5	21762.1	25565.2	17822.2	13803.4	12988.1	21391.8	11323	22114.8	13402.6	22380.7	51795.3	16925.3	10060.9	12587.8	14030.1	10079.4	23382.6	8427.56	16001.2	8637	12137.5	14955	16861.9	12954.9	11948.6	9517.92	17489	10222.6	12970.5	13088.9	10449	14313.9	13697.4	11210.4	15280.1	21288.4	17928.2	14570.6	12217	13046.4
O76054	O76054	S14L2_HUMAN	SEC14L2	SEC14-like protein 2	50856.9	51819.5	66070.5	64411	69551.3	59186.3	72149.9	68042.4	51045.9	95588.5	44945.7	53215.3	71034.4	54602.7	71857.2	143281	67906.9	33997.5	51540.1	65314.3	56714.7	67443.7	53819.5	52675.3	60374.6	64976.7	61289.2	60019.9	57157.3	57922.2	58262.9	55863.6	52579.9	52881.2	76441.9	54985	57932.4	66135.9	49764.3	63292.9	65308.8	66155.8	50553.9	67504.4	70862.4
O76062	O76062	ERG24_HUMAN	TM7SF2	Delta(14)-sterol reductase TM7SF2		36871.2		38329.9			23899.1								25986.4						34102.3						29587.5	30242.3		34108.6			40991.4	26416.4					31005.2	33139.2	33326.7	12458.3
O76070	O76070	SYUG_HUMAN	SNCG	Gamma-synuclein	824445	748750	744339	807444	549182	351050	331077	1042270	815352	953793	921605	617977	354277	460665	492274	1084710	392389	697661	878257	783527	921719	764948	721290	316659	438746	435398	457491	417744	498467	634992	544670	715429	746964	749605	500874	892668	354226	440413	332313	499039	327115	608403	327803	910608	762509
O76071	O76071	CIAO1_HUMAN	CIAO1	Probable cytosolic iron-sulfur protein assembly protein CIAO1	4845.29				5406.9	6286.53		3980.4	5142.3		5337.81		4103.17	6766.1	6292.79		4237.1			4559.89	4842.76				5323.81	4437.25		3649.72	3402.32			5202.05	4253.02				4985.17		5206.93	5499.08			3286.46		5313.59
O76081	O76081	RGS20_HUMAN	RGS20	Regulator of G-protein signaling 20					6385.73	13519.7	7181.06						15235.6	17664.5	6547.02	41453.1	17182.1							11643	15243.7	22026.1	17613.5	16465.4	19281.4			3972.8					13349.6		14050.6	16507.8	16394.9	12112.1	14978.4
O76082	O76082	S22A5_HUMAN	SLC22A5	Organic cation/carnitine transporter 2	6877.21	2993.58			8518.3	7320.57	7154.13	7064.91					9703.53	7466.32	7287.75		9054.06			7337.55				7230.75	7755.72	7915.98	6090.68	6380.59	9223.56		5425.13	9756.44	4217.21		5346.71		8154.52		9051.72	6476.77	8576		5202.57	6382.34	5667.68
O76094	O76094	SRP72_HUMAN	SRP72	Signal recognition particle subunit SRP72	5226.37	4617.28	6858.1	5675.86	4655.36	4958.78	5101.13	5010.71	5028.69	11020	3619.99	5551.42	3493.46	4790.46	6038.99	11031.7	3655.29	5264.59		5384.85	3955.47	7059.37		5820.24	3421.51	2134.81	5361.99	6522.62	5822.69	4539.9	6019.81	5327.75	5548.21	5408.1	6007.31	5334.52	1901.53	7141.96	4351.52	4578.81	3181.96	6736.2	4512.23	5723.35	4754.39
O94760	O94760	DDAH1_HUMAN	DDAH1	N(G),N(G)-dimethylarginine dimethylaminohydrolase 1	445896	545142	517981	404357	745446	673412	839599	481075	473426	1182650	715432	448527	704300	676978	875833	1591840	704296	627813	497055	694802	640731	428580	523065	594944	640867	552801	639471	656617	551986	579936	561740	676940	526643	496722	608422	614283	684021	601405	522763	606477	564788	916233	626677	627076	479734
O94763	O94763	RMP_HUMAN	URI1	Unconventional prefoldin RPB5 interactor 1			4730.15		9042.65		6208.08						5761.75		10431.8			17915.2	13863.9	19531.6								4812.72		5109.24	9480.96	4899.29					7964.09				4783.75				8574.27
O94766	O94766	B3GA3_HUMAN	B3GAT3	Galactosylgalactosylxylosylprotein 3-beta-glucuronosyltransferase 3		12099.7	7799.63		8511.83	9695.62			6855.73		7377.24		10985.8	7766.22	9959.85	26615.5	6213.68	6361.55		8234.05	5955.68			9688.89	9525.93	8083.71	7728.73	13046.2	8729.23	9002.25	8721.26	10029.3	10543.2	6799.2	9984.52	7162.47	11378.1	26098.6	9200.24	9473.22	9344.01	22919.3	8580.85	6177.53	10402.6
O94772	O94772	LY6H_HUMAN	LY6H	Lymphocyte antigen 6H	33042.1	27167.9	35018.2	32675.2		129582	100327	37181.9	24667.6			20213.3	102225	101249	145783		110252	64698.5	31307.7	49066.5	48680.2	35447.9	46978.8	62214.1	147522	42726.1	169693	114856	101725	36398.6	22380.9	182761	38253.3	32306.7	39576.4	18137.6	89298.2	23987.1	86071.4	101328	54702		100839	56076.1	32105.2
O94776	O94776	MTA2_HUMAN	MTA2	Metastasis-associated protein MTA2	10075.9	8129.31	7526.96	9165.93	6413.7	4626.58	4949.8	9802.97	8647.51		7445.67	11811.4	5460.38	5896.07	4928.5		5631.38	8374.46	6780.69	5947.75	9720.58	7280.5	8157.99	4774.16	6527.62	5383.07	4090.92	4851.54	5409.87	8543.03	7832.86	5997.79	8098.1	6334.98	8622.73	8664.96	4629.4	6931.17		4731.74	6019.82		4408.94	7872.77	6245.21
O94779	O94779	CNTN5_HUMAN	CNTN5	Contactin-5						3048.4	6878.75						4120.65	4379.58			3367.43							5639.96	3389.38	3220.12	4158.16		3108.85			4906.07									5639.54		4009.69
O94788	O94788	AL1A2_HUMAN	ALDH1A2	Retinal dehydrogenase 2
O94811	O94811	TPPP_HUMAN	TPPP	Tubulin polymerization-promoting protein	450891	358096	380625	385702	363674	473207	386800	507803	384166	479225	564677	412438	523715	460946	379997	539839	489388	639949	286942	323431	431396	283338	414691	481862	332546	300358	372663	293436	307607	419515	572053	363586	366518	417663	320695	421843	369380	380113	308617	349398	316009	259903	495607	380494	310837
O94812	O94812	BAIP3_HUMAN	BAIAP3	BAI1-associated protein 3					15978.7	17284	28738					8886.39	17454.1	15377.3	12840.1		22963			37792.5		6322.39		8375.75	15962.5	12828.8	31277.4	20682.1	17995			115424					13844.2		10626.2	20711.1	14990.2		11929.4	15162.2
O94819	O94819	KBTBB_HUMAN	KBTBD11	Kelch repeat and BTB domain-containing protein 11	107106	120614	112799	94781.6	171551	112659	119679	140846	101544	94591.4	139617	103122	176275	162572	103226	103260	155651	75565.8	142402	115006	145380	124147	111795	72916.8	168745	152466	103608	89902.9	114969	123385	105131	126069	109137	92835.4	111350	111140	137126	94804.9	133662	119367	131922	66554.3	101863	138056	126921
O94822	O94822	LTN1_HUMAN	LTN1	E3 ubiquitin-protein ligase listerin	9017.59	10337.5	9285.02	10058.4		6337.44	7061.17	8590.37	9750.94	11785.6		8860.55	7366.61	6765.16	7523.87	12330.1	5222.35	11860.4	9570.73	9578.48	10199.3	10088	11377.6	8572.44	5446.08	8230.66	6487.15	8090.57	5921.15	10671.1	9127.41	10051	10301.8	8139.62	8728.36	9784.64	9497.77	11807	6557.7	7540.21	6624.32	10757.4	6710.63	9135.66	9499.53
O94826	O94826	TOM70_HUMAN	TOMM70	Mitochondrial import receptor subunit TOM70	30143.1	30533.8	26421.2	37211.3	82101.4	105678	111834	37505	39393.5	59529.6	40548	42364.9	113602	136737	108688	181516	121222	31751	35706.7	55103.7	50103.6	26357.3	42174	98420.2	95837.1	117050	111867	101537	103775	30771.4	39351.5	74328	40514.7	39832	31659.2	39822.2	88392.3	66326.7	127251	131780	132098	115085	123137	57221.7	35159.4
O94829	O94829	IPO13_HUMAN	IPO13	Importin-13		6005.14	3882.37				5117.26	4791.76	6989.72			6330.45	3170.95	3447.06						5850.25		8681.77		4790.59	4089.87		4134.11	5360.92		4980.1	6597.09	3991.68		5789.61	5892.13	4870.79	3708.79						3724.04
O94830	O94830	DDHD2_HUMAN	DDHD2	Phospholipase DDHD2	35737.4	40161.7	39469.8	32491.6	25616	37920.5	32387.9	35213.9	36867.5	59873.5	35215.9	37393.9	29681	29100.9	38830.3	67090.3	31937.9	30816.4	38048.2	29379.8	33301	41465.5	42323.3	43614	33013.2	28365.5	32103.5	34670.3	36281.1	34156.3	34731.7	26469.3	33216.4	45317	40785.1	34875.8	32254.2	30481.7	40081.3	38061.6	35716.4	42674.2	34367.4	28929.3	40381.3
O94832	O94832;B0I1T2	MYO1D_HUMAN	MYO1D	Unconventional myosin-Id	224171	231841	193827	244080	60714.7	48834.9	63203.3	206149	259139	172004	196248	205361	45541.7	97075.4	57711.6	144379	57002.4	227219	193878	144110	240038	222978	258086	72668.9	82856	81668.5	50223.9	48469.3	74803.3	208103	214481	85212.4	297307	268392	239181	249996	57748.3	102604	60410.9	63063.9	55614.7	101301	71473.1	149256	269677
O94856	O94856	NFASC_HUMAN	NFASC	Neurofascin	310209	279427	221482	267518	361589	325112	319854	376805	334895	455133	548245	264863	378748	411391	341297	541674	434832	508577	321964	391425	419771	243533	354894	334412	383172	353875	330819	359432	364224	361533	363677	470177	376879	307801	324107	271930	390317	386275	368323	390646	329542	348963	350406	486885	285933
O94874	O94874	UFL1_HUMAN	UFL1	E3 UFM1-protein ligase 1	33566.7	34893.4	34041.2	36739.4	26631.1	24920.5	23966.2	33619.5	31022.5	31290.1	32718.9	28309.4	29060.9	29217.7	24371.1	50017.8	28716.3	33227.6	32644.8	35535.9	34886.4	33578.6	34840.2	29352.7	25775.5	30782.5	25296.8	24852.5	25583.4	31281.3	29897.7	29482.4	36655.7	32101.7	34150.9	32599.3	29802.2	26223.2	29331	29155.2	35480.3	34323.4	31545.7	32448.6	38034
O94875	O94875	SRBS2_HUMAN	SORBS2	Sorbin and SH3 domain-containing protein 2	13289.3	16595.1	13881.8	7573.95	27678	9908.19	10687.5	12749.7	11510.1	14796.1	10315.3		13277.7	10152.5	11061.1	22263.6	10552.7	9912.2	14054.5	15087.3		19676.9	9036.36	12413.8	8874.24	13258.3	9473.91	10815.3	12733	16415.9	14272.2	12939.7	8640.86	8715.78	8519.49	8575.96	13342.7	21476.9	10362	7821.19	9554.65	34011.6	9119.18	13526.9	7195.61
O94876	O94876	TMCC1_HUMAN	TMCC1	Transmembrane and coiled-coil domains protein 1							7323.59										6096.59												5511.14
O94885	O94885	SASH1_HUMAN	SASH1	SAM and SH3 domain-containing protein 1	5364.09	5560.31	6108.91	5368.28	4455.18	4961.17	5565.9	4603.68	6590.67		5894.42	4813.26	4010.39	3841.66			4790.32	6043.57		5574.01	4808.08			4666.81		5138.37	4456.92	3755.64	4375.88	5400.29		5140.57		6819.14	7149.54	4594.91	4570.19		3522.4	5640.48	5941.03		3446.76	5608.65	6324.48
O94886	O94886	CSCL1_HUMAN	TMEM63A	CSC1-like protein 1	43168.9	39764.1	22934.7	54515.2	17450.7	6689.72	9198.65	45207.2	36697.5	22580.1	34963	37573.4	10042.8	12384.7	7461.15		11447.9	39732.8	17233.6	25486.3	29799.6	42761.9	36578.4	10817.8	10725.5	12592.7	9889.83	6772.52	9279.53	34979.4	31803	10793	42230.6	42299.9	60227.4	31790.7	10775.8	8916.48	8894.25	10729.4	10590	17943.6	10427.4	27099.2	37584.6
O94888	O94888	UBXN7_HUMAN	UBXN7	UBX domain-containing protein 7	12001.9	12142.7	13715.7	11345.2	6753.97	10501.8	9305.17			13684.3		13367.6	8849.22		11294.8							11538.7				6970.33	7782.22					10259.1	11271.6	8969.5	10354.5				9407.33				6351.25
O94901	O94901	SUN1_HUMAN	SUN1	SUN domain-containing protein 1	3372.11	3444.26	3234.93	3283.24	3976.35														3410.46	3540.29				2998.63				4292.42			3628.62	3551.43		3204.04	3435.19	3443.03	3053.09	5660.21		3264.58				4052.28	3368.88
O94903	O94903	PLPHP_HUMAN	PLPBP	Pyridoxal phosphate homeostasis protein	37748	38849.3	36137.9	34252.9	35371.2	44564.9	44191.2	40363.7	32212.7	31954.8	41356.8	29481.6	41795.2	33633.2	37062.6	28945.8	45582.7	39985.3	31452.9	35874.2	32447.4	37649.2	27292.3	36524	31047	36357	45082.8	33541.7	31647.6	31078.1	29976	41032	34654.4	32814.1	38655	30653.7	37020.5	25539.8	36674.1	40881.2	36068.5	36129.5	32534.7	33680.1	30237.8
O94905	O94905	ERLN2_HUMAN	ERLIN2	Erlin-2	37406.5	37219.2	36895.1	33492	35286.5	28766.8	24392.4	36135.8	33914.2	30514.5	45387.6	33649.8	31360.2	31383.7	29937.5	42600.8	30375.8	35193.4	30409.1	41934.8	41455.4	24463.3	38494.3	23829.3	29794.4	35386.4	23942.6	22575.7	25781.2	32948.7	36198.2	33995.6	39287.2	34922	28854.6	38776.4	30732.1	33336.9	24390.1	23527.6	31297.7	17007.9	26776.4	33427.3	32883.4
O94906	O94906	PRP6_HUMAN	PRPF6	Pre-mRNA-processing factor 6	8183.65	7987.96	6643.58	7039.93	5822.72	4527.79	7344.71	6365.04	9850.24	22606.7	7166.13	8117.2	5762.84	3935.45	5378.24		5146.28	7045.1		7629.65	5438.54	11988.8	4743.14	6121.19	6796.69	4730.85	7124.58	5624.15	5838.38	6799.95	5945.1	6983.66	7348.97	9025.26	8492.25	6585.06	4152.78	15629.6	4087.81	4025.93	5564.03		5504.1	6270.31	6429.14
O94910	O94910	AGRL1_HUMAN	ADGRL1	Adhesion G protein-coupled receptor L1	23649.1				19831	21692.7	15064.8			11592.6			20605.5	23383.7	17906.9	23559.8	23600.5			9936.74				19274.9	19231.4	20678.2	21992.4	21385.9	20081.8			14168.6					17384.8		22600.2	19535.5	21000.7	20248.2	21081.5	8043.27
O94911	O94911	ABCA8_HUMAN	ABCA8	ABC-type organic anion transporter ABCA8	15935.6	16083.6	15963.2	20158.2	11012	4649.96	9293.59	19025.7	21272.3	10974.1	13903.5	16794.8	9038.57	8747.81	6275.2	21919.1	9174.71	17927.2	10862.1	13645.4	17303.4	16440.6	16551.4			9760.32	7548.21	6586.39		15303.2	14941.3	8734.1	20333.1	15796.6	18050.2	12571.2		13029.8	5756.67	8526.97	5607.6	28164.4	5175.38	15521.7	11944.7
O94915	O94915	FRYL_HUMAN	FRYL	Protein furry homolog-like	16631.9	12728.2	14424.1	16013.1	12217.5	10864.9	11902.1	15841.1	16447	20717	13016.2	17344.4	10496.8	12676.3	8579.2	19246.2	11228.5	15540.4	8287.89	13804.7	11354	9552.6	15174.9	11931.6	11040.9	11481.6	9365.87	7659.6	12879.7	11476.7	14664.4	9491.99	15095.2	9888.9	14038.8	12857.6	8865.79	13390.7	8968.84	9585.9	7302.14	14999.4	9034.75	14773.9	13403.2
O94919	O94919	ENDD1_HUMAN	ENDOD1	Endonuclease domain-containing 1 protein	112338	143732	139497	109960	64815.6	68882.7	64090.8	130088	141220	164204	137854	104660	65371.9	75883.2	79682	117733	63121.3	146113	138941	119575	146906	150385	144693	90756.7	87548.6	90278.9	81207.2	71855.6	72031.1	109674	128189	86851.1	150013	145153	165166	125267	65546.9	65103.9	72932.8	78013.5	77506.1	113553	72704.6	115579	154073
O94921	O94921	CDK14_HUMAN	CDK14	Cyclin-dependent kinase 14	17289.7	14987	14854.9	17468.8	14651.2	17788.8	16001.1	12005.2	16091.2		11140	11689.3	16029.6	13240	10494.2		9628.23	11457.8	14007.6	15871.3	15213.5	14786	12439.1	21911.6	7906.09	18375.9	15645.5	15648.5	18489.1	18202.1	17563	16058.4	15608.6	17842.8	17405.4	19291.4	16057.2	12547.1	17791.9	14385	15661.6	7357.11	14620.9	11606.6	18930.4
O94925	O94925	GLSK_HUMAN	GLS	Glutaminase kidney isoform, mitochondrial	69705.4	55076.3	56791.8	66412.1	126991	171467	163843	70247.5	75316.1	155059	85656.7	56277.3	157202	148502	179388	171614	142856	73225.5	70302.7	130542	73898.6	71498.7	65806.3	206913	118145	155814	173248	183221	174660	77737.8	103352	174375	106504	85282.9	85894.1	87036.3	221780	323590	174184	202983	223001	156974	205817	146026	74683.2
O94952	O94952	FBX21_HUMAN	FBXO21	F-box only protein 21		5410.18	4565.38			4030.41	3564.15	3709.89	4256.6		5100.75		5112.64	3047.27	2958.21		3757.09		5420.98	4448.84		4392.56		4617.59	3993.65	5713.04	5382.34	5820.57		4400.68		4432.08				6760.3	3945.33		4841.33	5440.19	5733.06		5761.64	4428.91
O94964	O94964	MTCL2_HUMAN	MTCL2	Microtubule cross-linking factor 2	268071	84029.1	61667.1	78055		74047.6		83714.9	79559			46929			211342			363624	122608	76511	136746	75906.1	139759			138527				135410	96557.6	80323.4	510329	290670	70265.2	111139	133154		102468	92331.6	66405.4			105519	139073
O94966	O94966	UBP19_HUMAN	USP19	Ubiquitin carboxyl-terminal hydrolase 19	12078.3	9924.82	8671.83	11315.1	7658.13	8709.15	9164.02	8377.81	9461.95	8517.56	11091.2	9929.34	10129.5	10090.3	6680.34	25976.5	8426.09	9884.66	9229.55	11894.1	9650.12	10010.1	9281.82	10250.2	6580.98	9639.32	7145.62	7555.56	9269.93	8688.53	9230.67	10541.1	11557.4	9323.47	10108.4	10284.2	8111.84	13874.6	10967	11163.2	9859.92	11670.2	8787.61	10560.4	9941.21
O94967	O94967	WDR47_HUMAN	WDR47	WD repeat-containing protein 47	15196.2	17463.5	17069.8	16122.7	33077.6	30256.9	24668.4	17846.4	15291.9	27983.7	16863.6	12211.4	35426.7	34683.9	34861.6	55080.4	38599.7	20179.8	16883	20552.4	17385.1	19855.5	14210.7	22520.3	36324.6	29867.4	37279.9	36323.7	37314	16986.8	18284.1	34235.8	17213.5	18539.3	17263	17234	39207.6	17255.3	36956.4	37663.5	37547.3	42437.2	39971	21332.1	16805.2
O94973	O94973	AP2A2_HUMAN	AP2A2	AP-2 complex subunit alpha-2	109457	121414	118666	115094	142408	197243	203456	114046	125214	165311	108591	114952	183422	171341	177842	241639	196598	114984	95950.6	116413	110041	151203	114723	193125	179349	156234	252253	234388	191396	101463	99026.6	200024	128937	133554	128357	111472	170809	116608	210585	207951	182778	222280	198576	131865	116060
O94979	O94979	SC31A_HUMAN	SEC31A	Protein transport protein Sec31A	30709.1	25809.5	29220.7	24241.3	24098.2	31044.6	27061.1	20911.3	25378.5	39007.9	25590.1	25284.6	22202.6	24783.9	27389.9	83118.6	23110.8	24707.3	24219.3	24976.3	23650	26629.6	23308.8	29431.9	21050.1	22300.1	27461.9	29751.9	27074	24593	24427.1	29070.6	30157.1	24335.8	29666.6	24656.4	21748.9	30945.4	27757.4	29565.1	23284.9	25161.1	26577.4	20601.7	24249.1
O94985	O94985	CSTN1_HUMAN	CLSTN1	Calsyntenin-1	15569.8	12842		20831.6	13574.1	17921.7	15491.2	16612.6	19689.8	15752.1	15372.8	22162.4	16512.9	19164.4	20103.9	15346.2	19524.4	18023.5	14043.1	23716.3	11659.1	12922.4	17552.7	17316.6	13620.9	15858.9	18142.5	18100.3	17270.5	16081.1	19929.5	17522.8	15093	15681.1	14644.7	13011.3	19358.5	13932	22008.7	20084.2	16406.3	14526.6	19783.6	17089.4	16926.3
O95057	O95057	DIRA1_HUMAN	DIRAS1	GTP-binding protein Di-Ras1	20897	20074.3	15190.3	13833.3	20220.9	20998.9		19691.1			24719.5		20264.5	26383.4	17784.8		19279.5	18101.8	28229.8	29142.3	32416	19525.7	23001.9	14894.2	23425.5	26605.5	21941.4	21803.1	24580.2	17947.3	19317	21527.9	20648.3	21487.3	19575.8	21906.7	27247.7	15436.4	28900.9	19687.3	24779.5		20625.2	14337	21422.3
O95081	O95081	AGFG2_HUMAN	AGFG2	Arf-GAP domain and FG repeat-containing protein 2	16806.5	12705.9	12017.1	12299.9		18994	17304.8	16195	13527.1			11400.2	17672.3	19782.4	18624	69756.6	22873.9	10925.3	12553.5	12596.4	9836.08	16650.5	9981.87	14139.1	20101.3	13222.3	21247	15757.4	21696.2		13267.6		16551.4	13944.8	17219.8		18234.5	17544.4	17271.7	16055.3	16911.9		14951.4	14114.4	19062.3
O95139	O95139	NDUB6_HUMAN	NDUFB6	NADH dehydrogenase [ubiquinone] 1 beta subcomplex subunit 6	30483	28965	33799.6	32910.2	41203	61549.1	53916.1	33971	26440	69808.5	40072.4	34484.6	55151	43994.1	60197.4	104797	41973.6	34771.3	29853.2	37319.4	32144.5	27952.1	28253.3	68973.3	29350	33303.3	55025	52963.2	41761.9	32544.5	43837.8	50846.8	36453.6	34661.9	34977.1	38020.9	61782.7	83587.6	56111.4	52914.4	55651.1	62454.6	69159	48430.2	27905.5
O95140	O95140	MFN2_HUMAN	MFN2	Mitofusin-2	13974.6	15179.7	13865.5	15201.6	24624.6	25269.5	24763.8	17345.5	17189.9	25436.3	17055.3	12458.2	25526.6	25633.7	25180.4	39876.9	23550.6	16512.1	16572.8	19136.3	14384.5	15004.6	11052.2	26161.5	22229.1	27143.1	25618.4	24317.3	28223.8	14911.4	17075.5	24904.5	18888.1	15015.8	16600	14700.5	26154.3	27164.9	28346.1	31380.1	30693	21897.1	25611.2	19522.3	15096.1
O95154	Q8NHP1;O95154	ARK73_HUMAN	AKR7A3	Aflatoxin B1 aldehyde reductase member 3	12251.4	8703.95	10217.9	10722.3	13710.6	11647.4	11147.2	11049.4	10588.4	26239.2	10110.9	12700.7	17270.8	11233.8	15813.2	29937	9578.4	8618.58	9649.38	15442.3	11558.4	12954.4	10199.9	9486.1	9564.04	11793.3	13775.6	10119	10045	7344.39	12140.5	11099.3	10458.9	8392.48	11452.6	9845.64	8308.54	27217.5	8702.94	10921.4	13268.8	14958.9	11736.3	18469.3	12694.6
O95155	O95155	UBE4B_HUMAN	UBE4B	Ubiquitin conjugation factor E4 B	3599.59					1892.96			4483.99	8350.91			1629.23		1886.55				2332.82			5829.66		2878.86			3350.76	3816.13	2825.24	3205.61			2755.56	3879.23	4576.68	3498.8		2796.91		1996.53
O95163	O95163	ELP1_HUMAN	ELP1	Elongator complex protein 1	7917.89	7137.01	6781.86	6279.37	7753.2	6224.59			7058.13		5525.42	9052.46	5850.84	9016.84	7566.77		7757.68	8667.23	7134.67	10012	5956.8			7761.67		6631.73	6899.96	7136.57	8860.24	6639.46	7413.2	8802.04	6535.22	7347.9	6115.6	5744.82	6617.23		6258.75		6828.26		6938.24	7181.35	6624.99
O95164	O95164	UBL3_HUMAN	UBL3	Ubiquitin-like protein 3	23088.8	23125.3	24620.4	19062.2	9973.91	10592.9	13915.1	25851.4	22565.9	11001.4	21636	24409.5	11884.1	12745.8	10125.4	14409.2	13119.6	21329.8	15757.5	19274.7	21586.4	27613.7	19377	13228	11112.2	12885	11735.6	11423.5	12604.4	26563.8	18388.7	13496.4	24328.6	24800.9	37465.2	20149.7	12981.5	10681.5	12032.2	11492.1	10929.7	16613.6	11170.5	16394	27204.4
O95167	O95167	NDUA3_HUMAN	NDUFA3	NADH dehydrogenase [ubiquinone] 1 alpha subcomplex subunit 3	23087.2	23791.8	24901.7	32214.9	30844.1	37702	10423.3	31301.4	15405.7		37045.8	12636.4	52417.1	35604.5	68287.7		23300.4	37201.1	39653	49755	55876.4	18526.5	56853.1	29159	45174	73916.2	56241	37281.4	24949.8	26374	25976.8	68055.4	42701.6	40304.6	41241	50598.5	59399	14621.5	81242.4	62205.5	68725.2		95561.4	92686.1	43928
O95168	O95168	NDUB4_HUMAN	NDUFB4	NADH dehydrogenase [ubiquinone] 1 beta subcomplex subunit 4	86203	75572.6	108499	94801.1	152182	112229	126973	104599	84745.5	66050.5	181665	84149.3	189780	186390	140127	366953	156868	116287	132732	154540	163889	135510	153110	105643	166847	168779	171908	152168	161452	109788	136472	208343	122540	91042.9	86115.3	113617	164351	249894	202548	151677	164182	135203	179843	216435	117634
O95169	O95169	NDUB8_HUMAN	NDUFB8	NADH dehydrogenase [ubiquinone] 1 beta subcomplex subunit 8, mitochondrial	44484.2	53602	49271	65716.1	95328	76250.7	61245.5	75103.8	57620.2		97182.4	51893.7	100250	112536	106758	102580	94340.4	83915.7	56184.8	75082.3	89857.2	62397.8	65164.5	69462.2	107138	98131.8	128356	148873	108254	53490.3	65944.4	130075	77055.6	74699.2	71451.8	77422.1	105159	81408.7	146258	106873	122874		167950	119046	73671.4
O95178	O95178	NDUB2_HUMAN	NDUFB2	NADH dehydrogenase [ubiquinone] 1 beta subcomplex subunit 2, mitochondrial					30003.8	30854.8					42310.9		37740.8	40541	43054			26247.7							37853.3		44039.6	46943	33378.7			35896.9					38088.6		58272.5	37698.3	42531		36998.6
O95182	O95182	NDUA7_HUMAN	NDUFA7	NADH dehydrogenase [ubiquinone] 1 alpha subcomplex subunit 7	37245.6	27020.8	28560.9	26545.5	33899	53080.2	43768.3	37876.2	38564.7	52105.1	36965.8	37074.4	51038.8	47830.7	46080.5	140293	51895.2	30022.7	22778.1	54729.5	26996.8	30395.8	33679.7	47678.8	36245.6	39100.2	40003	34795.2	43005.5	35420.1	54761.6	44634.5	37762.6	36643	30641.3	36861	55703.2	79803.9	47537.6	44991.7	59967.1	47460.8	55300.4	57329.4	32608
O95183	O95183	VAMP5_HUMAN	VAMP5	Vesicle-associated membrane protein 5
O95185	O95185	UNC5C_HUMAN	UNC5C	Netrin receptor UNC5C																					4427.75															2919.87
O95197	O95197	RTN3_HUMAN	RTN3	Reticulon-3	91262.9	100698	92366.6	92697.4	104677	103131	107889	86754.4	101335	127991	86945.1	89373	111962	128561	125111	295251	138801	64850.5	72434.9	85364.5	110783	104097	112927	96524.7	125160	109374	150710	122772	117062	75960.6	71353.4	118957	122237	103703	97558.1	97066.2	93216.2	70851.6	125769	124517	116616	108727	129551	90955.4	124035
O95202	O95202	LETM1_HUMAN	LETM1	Mitochondrial proton/calcium exchanger protein	25349.2	26006.1	28692.1	26939.5	47103.9	54863.3	49925.3	29268.1	26618.7	50130.1	31304.7	28114.2	52964.2	53663.6	65101.8	58878.1	56229.3	33186.2	26809.3	51380.6	26795.5	26195.7	33773.9	49782.1	48812	57948.8	69254.7	59160.8	61202.8	24375.6	31581.3	70881.5	33884.9	35608.8	33459.6	34526.5	55047.1	60415.8	55545.7	66025.7	66001.5	51962.7	64940.8	54468.5	29354
O95206	O95206	PCDH8_HUMAN	PCDH8	Protocadherin-8						9482.16							9254.7											9776.82				9113.69												6944.6
O95208	O95208	EPN2_HUMAN	EPN2	Epsin-2	23013.1	21159.9	24049.2	25531.5	8486.58	9959.26	13330.6	17465.4	20995.5	41652.2	16075.4	23186.6	9567.26	8282.71	9665.27	37655.7	8924.03	19070.9	15391.6	15215	18237.1	26327.9	15886	11431.4	7634.85	9634.08	9612.24	10818.6	7440.64	19536.8	24582.4	10508.6	21831	27123.4	24577.9	20157.8	8610.75	19597.8	9677.3	10784.3	10596.4	15484.6	10844.1	18454.5	21190.2
O95210	O95210	STBD1_HUMAN	STBD1	Starch-binding domain-containing protein 1
O95218	O95218	ZRAB2_HUMAN	ZRANB2	Zinc finger Ran-binding domain-containing protein 2	6854.72	10338.6						5346.29		5601.62		9006.22		4585.27	7159.44						5997.87	6767.64			3300.39		4699.32						6567.06	9280.7	7220.93	6031.81
O95219	O95219	SNX4_HUMAN	SNX4	Sorting nexin-4	39004.1	46835	42675.7	35901.3	24884.8	31089.1	39155.8	34553.6	45258.6	51270.9	33289.6	39911.2	26009.3	26462.8	25662.6	101600	28673.2	40548.5	34627.3	33454.4	26225.3	37828.3	30288.5	30957	32807.5	28349.6	29050.3	29323.6	30275.4	34936.1	38954.4	35082.1	40791.3	41477.7	45647.5	33731.7	27999.5	34540.7	22259.1	32096	28140.5	47860.9	25260.4	31836.3	38612.9
O95232	O95232	LC7L3_HUMAN	LUC7L3	Luc7-like protein 3	7791.27	6509.78	9497.69	5923.22	6077.17	5657.99	5757.82	8485.57	5610.2		5387.56	7911.29	4758.75	3889.71			5347.78	6701.39	5800	6392.02	6212.16	5965.32	7090.77	6018.07	2749.88	6192.08		4951.29	4760.41	5089.81	6360.67	6293.51	6211.99	7402.36	6711.31	5702.33	4009.29	6852.71	4372.39	4883.08	5079.18		4008.67	5445.25	8185.05
O95248	O95248	MTMR5_HUMAN	SBF1	Myotubularin-related protein 5	48323.7	52114.8	48123.6	49123.5	38674.6	47439	44628.4	48173.7	50198.9	61099.3	44489.6	45099.7	41112.2	40593.1	44539.7	54320.9	45415.8	51262.8	48492.5	42902.9	46944.7	50830.3	43031.8	42742.3	43243.2	38029.6	47302.4	49679.3	43218.3	49467.6	46253.2	48980.1	51209.8	50218	53965.5	43754.6	43125.2	35577.9	45375.6	46946.8	40378.5	56429.8	42050	41621.8	48802
[truncated: 5,321 more rows]
[truncated: 132 more columns]

[truncated: 5 more sheets: Fig_4_II, Fig_4_III, Fig_5, Fig_6_, Supp Figures]
